# Supplementary material for: Association of sociodemographic and environmental factors with spatial distribution of tuberculosis cases in Gombak, Selangor, Malaysia
Source: PLoS One. 2021 Jun 17;16(6):e0252146. doi: 10.1371/journal.pone.0252146 (PMC8211220; doi:10.1371/journal.pone.0252146)
Supplement: S1 Data — (XLSX) [file pone.0252146.s001.xlsx]

## Sheet: Sheet1
	Minimal dataset
		Values behind Tables 1 and 2; and Figs 6 and 7
FID	Shape__	ID	Year of Diagnosis	Latitude (X)	Longitude (Y)
0	Point	1	2013	808178	352069
1	Point	13	2013	788206	356656
2	Point	16	2013	809758	355133
3	Point	17	2013	800824	358206
4	Point	20	2013	784552	359147
5	Point	23	2013	797243	360086
6	Point	25	2013	797226	359323
7	Point	26	2013	808913	353963
8	Point	28	2013	777147	357695
9	Point	30	2013	796548	360478
10	Point	31	2013	798837	359940
11	Point	36	2013	789999	354801
12	Point	37	2013	790712	355624
13	Point	38	2013	801350	356022
14	Point	41	2013	805741	354880
15	Point	42	2013	807515	355527
16	Point	43	2013	777147	357695
17	Point	46	2013	786650	366014
18	Point	47	2013	807473	355425
19	Point	49	2013	797562	359848
20	Point	50	2013	797893	359886
21	Point	51	2013	781900	368272
22	Point	52	2013	799945	359818
23	Point	53	2013	801183	358664
24	Point	54	2013	799397	360194
25	Point	55	2013	788230	365554
26	Point	57	2013	793815	359239
27	Point	58	2013	799935	360777
28	Point	60	2013	808738	349391
29	Point	63	2013	801881	359168
30	Point	64	2013	808738	349391
31	Point	65	2013	781632	368002
32	Point	66	2013	780620	359941
33	Point	67	2013	774045	363822
34	Point	68	2013	774045	363822
35	Point	69	2013	797063	359666
36	Point	70	2013	799921	357177
37	Point	71	2013	786374	366244
38	Point	72	2013	786563	355842
39	Point	74	2013	780413	360169
40	Point	75	2013	775389	368297
41	Point	76	2013	792278	358002
42	Point	77	2013	800239	357176
43	Point	78	2013	777147	357695
44	Point	79	2013	800432	359653
45	Point	80	2013	796371	359586
46	Point	81	2013	781824	367984
47	Point	82	2013	791714	356189
48	Point	83	2013	780363	367062
49	Point	84	2013	795011	359026
50	Point	85	2013	791588	355883
51	Point	86	2013	777147	357695
52	Point	87	2013	774962	367489
53	Point	88	2013	794044	358388
54	Point	89	2013	805120	351337
55	Point	90	2013	805880	351253
56	Point	91	2013	795995	359473
57	Point	92	2013	800241	358979
58	Point	93	2013	806684	353959
59	Point	94	2013	798781	359838
60	Point	96	2013	796613	360296
61	Point	98	2013	796355	360251
62	Point	100	2013	788549	365892
63	Point	101	2013	799958	360621
64	Point	103	2013	793624	359208
65	Point	104	2013	786986	366789
66	Point	105	2013	800241	358837
67	Point	106	2013	796592	360556
68	Point	107	2013	791768	356377
69	Point	108	2013	774342	366497
70	Point	109	2013	782874	356405
71	Point	110	2013	777147	357695
72	Point	111	2013	801380	357557
73	Point	112	2013	796747	359684
74	Point	113	2013	796932	358101
75	Point	114	2013	796696	358902
76	Point	116	2013	786411	367608
77	Point	118	2013	790330	354817
78	Point	121	2013	788181	365324
79	Point	122	2013	799214	359343
80	Point	123	2013	797409	359190
81	Point	124	2013	806407	353850
82	Point	125	2013	788668	355153
83	Point	126	2013	799689	358427
84	Point	127	2013	785525	356801
85	Point	128	2013	787138	365999
86	Point	129	2013	777147	357695
87	Point	130	2013	809024	354979
88	Point	131	2013	795524	359500
89	Point	132	2013	799921	357177
90	Point	133	2013	777147	357695
91	Point	134	2013	795011	359026
92	Point	135	2013	796077	360304
93	Point	136	2013	790229	355201
94	Point	137	2013	777147	357695
95	Point	138	2013	790907	355365
96	Point	139	2013	787265	367193
97	Point	140	2013	794378	362368
98	Point	141	2013	787753	355499
99	Point	142	2013	809112	353816
100	Point	143	2013	800753	356611
101	Point	144	2013	792432	356008
102	Point	145	2013	780745	360477
103	Point	146	2013	803119	363366
104	Point	147	2013	797409	359190
105	Point	148	2013	778926	369751
106	Point	149	2013	807112	354294
107	Point	150	2013	787645	365029
108	Point	151	2013	786632	365927
109	Point	152	2013	808478	348986
110	Point	153	2013	805755	350141
111	Point	154	2013	781557	368387
112	Point	155	2013	809004	354986
113	Point	156	2013	796783	359504
114	Point	157	2013	804837	350400
115	Point	159	2013	795011	359026
116	Point	160	2013	805435	355892
117	Point	162	2013	793658	359946
118	Point	163	2013	788632	356246
119	Point	164	2013	799201	358075
120	Point	166	2013	804495	359428
121	Point	167	2013	781058	367891
122	Point	168	2013	778041	362345
123	Point	169	2013	778040	362344
124	Point	170	2013	775379	368072
125	Point	171	2013	806004	354338
126	Point	172	2013	777147	357695
127	Point	173	2013	800259	357194
128	Point	174	2013	807353	353652
129	Point	175	2013	799957	357973
130	Point	177	2013	780496	367017
131	Point	178	2013	798090	359792
132	Point	179	2013	790712	355624
133	Point	180	2013	800631	357020
134	Point	181	2013	805321	355618
135	Point	182	2013	777147	357695
136	Point	183	2013	787836	365033
137	Point	184	2013	798478	359787
138	Point	185	2013	808795	354655
139	Point	186	2013	786390	366682
140	Point	187	2013	791280	356549
141	Point	188	2013	805162	350392
142	Point	189	2013	802663	359672
143	Point	190	2013	797799	359160
144	Point	191	2013	808732	354594
145	Point	192	2013	777147	357695
146	Point	194	2013	781824	367984
147	Point	195	2013	804744	350483
148	Point	197	2013	809002	354991
149	Point	198	2013	794665	358635
150	Point	199	2013	775389	368297
151	Point	200	2013	796147	359977
152	Point	201	2013	786900	355792
153	Point	202	2013	786900	355792
154	Point	203	2013	774392	362757
155	Point	204	2013	808929	354597
156	Point	205	2013	806899	353301
157	Point	206	2013	800151	357799
158	Point	207	2013	777147	357695
159	Point	208	2013	780456	366829
160	Point	210	2013	804996	350644
161	Point	212	2013	777147	357695
162	Point	214	2013	800112	360062
163	Point	216	2013	797052	359376
164	Point	217	2013	794854	358247
165	Point	218	2013	774395	363758
166	Point	219	2013	786890	361107
167	Point	222	2013	799957	357973
168	Point	223	2013	792059	355553
169	Point	224	2013	804586	350378
170	Point	225	2013	774487	363252
171	Point	226	2013	801227	356378
172	Point	227	2013	805622	355019
173	Point	228	2013	802006	357522
174	Point	229	2013	809029	353830
175	Point	230	2013	797079	360051
176	Point	231	2013	797669	358558
177	Point	234	2013	785239	367132
178	Point	235	2013	800823	358697
179	Point	236	2013	774467	363748
180	Point	237	2013	775379	368072
181	Point	238	2013	805620	351217
182	Point	239	2013	787794	367378
183	Point	241	2013	800626	357027
184	Point	243	2013	798202	359756
185	Point	244	2013	806425	353679
186	Point	245	2013	774388	362634
187	Point	247	2013	787609	367564
188	Point	248	2013	790229	355201
189	Point	249	2013	791267	355711
190	Point	251	2013	773756	363348
191	Point	252	2013	808147	354537
192	Point	253	2013	786770	369431
193	Point	254	2013	780800	360500
194	Point	256	2013	800437	357182
195	Point	257	2013	801527	356622
196	Point	258	2013	801598	356641
197	Point	260	2013	777459	362950
198	Point	261	2013	805208	351207
199	Point	262	2013	790128	355179
200	Point	263	2013	782270	368211
201	Point	264	2013	785525	356801
202	Point	265	2013	801712	355641
203	Point	266	2013	804223	350986
204	Point	267	2013	799327	359028
205	Point	268	2013	774425	366476
206	Point	269	2013	795446	360620
207	Point	271	2013	793264	363612
208	Point	272	2013	775389	368297
209	Point	273	2013	786031	367722
210	Point	274	2013	792546	355958
211	Point	275	2013	799647	357710
212	Point	276	2013	777147	357695
213	Point	277	2013	798342	357822
214	Point	278	2013	801557	358723
215	Point	279	2013	796958	359435
216	Point	280	2013	794390	358101
217	Point	281	2013	782013	357585
218	Point	282	2013	797449	359680
219	Point	283	2013	784839	359579
220	Point	284	2013	786890	361107
221	Point	285	2013	801167	357406
222	Point	286	2013	794945	358661
223	Point	287	2013	790241	355152
224	Point	288	2013	800151	357799
225	Point	289	2013	799959	359754
226	Point	290	2013	796826	359523
227	Point	291	2013	801513	356762
228	Point	292	2013	795116	358556
229	Point	293	2013	796592	360556
230	Point	294	2013	781824	367984
231	Point	295	2013	783668	366024
232	Point	296	2013	799603	358202
233	Point	297	2013	796964	360408
234	Point	299	2013	799804	356941
235	Point	300	2013	799881	359224
236	Point	301	2013	790100	354814
237	Point	302	2013	808738	349391
238	Point	303	2013	798008	359693
239	Point	304	2013	780603	361036
240	Point	305	2013	787843	364703
241	Point	307	2013	808415	355072
242	Point	308	2013	797874	358884
243	Point	309	2013	796613	360296
244	Point	310	2013	795469	360654
245	Point	311	2013	795469	360655
246	Point	312	2013	795322	359356
247	Point	313	2013	795029	358676
248	Point	314	2013	806299	350715
249	Point	315	2013	787742	366026
250	Point	317	2013	797407	361986
251	Point	318	2013	787560	365571
252	Point	319	2013	782753	358828
253	Point	320	2013	790712	355624
254	Point	322	2013	805729	351439
255	Point	323	2013	805835	354356
256	Point	324	2013	800516	360033
257	Point	325	2013	784368	359722
258	Point	326	2013	784322	364538
259	Point	328	2013	794551	358267
260	Point	329	2013	808400	348851
261	Point	330	2013	781632	368002
262	Point	332	2013	788044	364735
263	Point	333	2013	797055	360139
264	Point	335	2013	797669	358558
265	Point	336	2013	801557	358723
266	Point	337	2013	786210	357144
267	Point	338	2013	801473	355916
268	Point	339	2013	799740	359706
269	Point	340	2013	805700	355203
270	Point	341	2013	794845	361833
271	Point	342	2013	799394	359773
272	Point	344	2013	800302	360971
273	Point	345	2013	787501	365651
274	Point	346	2013	793298	359662
275	Point	347	2013	799876	357109
276	Point	349	2013	792096	355160
277	Point	350	2013	777147	357695
278	Point	351	2013	791669	355360
279	Point	352	2013	791669	355360
280	Point	353	2013	784813	358002
281	Point	355	2013	794366	362293
282	Point	357	2013	809016	355225
283	Point	359	2013	799240	360070
284	Point	361	2013	781948	368947
285	Point	362	2013	790450	355484
286	Point	364	2013	787645	365029
287	Point	365	2013	807227	350874
288	Point	366	2013	780480	360260
289	Point	367	2013	794278	360020
290	Point	368	2013	788044	364735
291	Point	369	2013	800411	356243
292	Point	370	2013	791513	355946
293	Point	371	2013	798340	359921
294	Point	372	2013	794625	357961
295	Point	373	2013	792321	356335
296	Point	374	2013	782874	356405
297	Point	375	2013	790082	355119
298	Point	376	2013	794510	359827
299	Point	377	2013	793815	359239
300	Point	379	2013	804765	350709
301	Point	380	2013	787967	366932
302	Point	381	2013	779257	363193
303	Point	382	2013	801677	356200
304	Point	384	2013	774855	363485
305	Point	385	2013	785718	368695
306	Point	386	2013	775406	368298
307	Point	387	2013	797669	358558
308	Point	388	2013	793815	359239
309	Point	389	2013	798140	359020
310	Point	391	2013	794839	358448
311	Point	392	2013	797014	360183
312	Point	393	2013	808387	349436
313	Point	394	2013	797669	358558
314	Point	395	2013	790116	355303
315	Point	396	2013	808156	354999
316	Point	398	2013	798765	359840
317	Point	399	2013	807035	353777
318	Point	400	2013	793285	359248
319	Point	401	2013	797715	361780
320	Point	402	2013	786346	367743
321	Point	403	2013	783734	364728
322	Point	404	2013	788295	364950
323	Point	405	2013	794477	359240
324	Point	406	2013	799502	359426
325	Point	407	2013	799502	359426
326	Point	408	2013	796460	360056
327	Point	409	2013	795659	359191
328	Point	410	2013	786345	365647
329	Point	413	2013	805209	357001
330	Point	414	2013	780983	367758
331	Point	415	2013	801648	356469
332	Point	416	2013	797179	360146
333	Point	417	2013	788766	366693
334	Point	418	2013	780768	369017
335	Point	419	2013	798818	357968
336	Point	420	2013	806674	352380
337	Point	421	2013	781632	368002
338	Point	422	2013	787265	367193
339	Point	423	2013	797750	360168
340	Point	424	2013	797750	360168
341	Point	425	2013	778926	369751
342	Point	426	2013	788046	356168
343	Point	427	2013	800024	359745
344	Point	428	2013	790065	355271
345	Point	429	2013	777147	357695
346	Point	430	2013	775654	362925
347	Point	431	2013	782016	368116
348	Point	433	2013	795967	359663
349	Point	434	2013	793557	359916
350	Point	435	2013	793557	359916
351	Point	436	2013	775443	363200
352	Point	437	2013	800440	359657
353	Point	438	2013	789742	354340
354	Point	439	2013	809017	355223
355	Point	440	2013	796117	359836
356	Point	441	2013	774962	363084
357	Point	442	2013	777147	357695
358	Point	444	2013	808698	354745
359	Point	445	2013	781339	366780
360	Point	446	2013	774395	363758
361	Point	447	2013	773757	363301
362	Point	448	2013	795108	360473
363	Point	451	2013	797654	359911
364	Point	452	2013	801949	356549
365	Point	453	2013	777147	357695
366	Point	454	2013	803984	360663
367	Point	455	2013	787196	365890
368	Point	456	2013	787048	368989
369	Point	457	2013	806330	354653
370	Point	458	2013	788017	367344
371	Point	459	2013	793587	359147
372	Point	460	2013	796024	360074
373	Point	461	2013	786991	366179
374	Point	462	2013	801208	356384
375	Point	463	2013	794309	362180
376	Point	464	2013	796873	359446
377	Point	465	2013	781996	368268
378	Point	466	2013	783668	364952
379	Point	468	2013	806354	360374
380	Point	469	2013	804225	350804
381	Point	470	2013	808245	348931
382	Point	472	2013	800740	359912
383	Point	473	2013	794725	360344
384	Point	474	2013	785094	367472
385	Point	475	2013	790712	355624
386	Point	476	2013	792017	355866
387	Point	477	2013	797140	358697
388	Point	478	2013	791956	355706
389	Point	479	2013	798595	358101
390	Point	480	2013	788709	354188
391	Point	481	2013	809009	355348
392	Point	482	2013	790725	355433
393	Point	485	2013	804204	350971
394	Point	486	2013	795437	359818
395	Point	488	2013	796615	359052
396	Point	489	2013	781632	368002
397	Point	490	2013	799913	359313
398	Point	491	2013	796604	359214
399	Point	492	2013	777147	357695
400	Point	494	2013	799394	359773
401	Point	495	2013	799394	359773
402	Point	496	2013	801513	356762
403	Point	497	2013	807258	353699
404	Point	498	2013	777147	357695
405	Point	499	2013	771982	375015
406	Point	500	2013	777147	357695
407	Point	501	2013	806878	356317
408	Point	503	2013	801096	358267
409	Point	504	2013	782464	358829
410	Point	505	2013	790033	355361
411	Point	507	2013	784253	369849
412	Point	508	2013	804829	355837
413	Point	509	2013	775389	368297
414	Point	510	2013	775389	368297
415	Point	511	2013	775462	362443
416	Point	512	2013	801876	359178
417	Point	513	2013	795419	359771
418	Point	515	2013	801916	357594
419	Point	516	2013	787302	369001
420	Point	517	2013	787645	365029
421	Point	518	2013	787575	365878
422	Point	519	2013	799080	357696
423	Point	521	2013	790737	355579
424	Point	522	2013	805735	354872
425	Point	523	2013	800708	357631
426	Point	524	2013	774962	367489
427	Point	525	2013	793706	359313
428	Point	526	2013	793874	358055
429	Point	527	2013	780536	356521
430	Point	529	2013	809035	354179
431	Point	530	2013	796964	360408
432	Point	531	2013	797248	358829
433	Point	532	2013	794925	358990
434	Point	533	2013	797087	358274
435	Point	534	2013	800104	357957
436	Point	535	2013	799352	357288
437	Point	537	2013	796580	359476
438	Point	539	2013	777147	357695
439	Point	540	2013	788308	365633
440	Point	542	2013	797138	359415
441	Point	543	2013	787645	365029
442	Point	545	2013	805120	351337
443	Point	546	2013	794772	359060
444	Point	547	2013	788601	366280
445	Point	548	2013	804602	350384
446	Point	549	2013	777147	357695
447	Point	550	2013	787265	367193
448	Point	551	2013	799802	358224
449	Point	552	2013	794877	359476
450	Point	553	2013	786563	355842
451	Point	554	2013	796851	359855
452	Point	555	2013	777147	357695
453	Point	556	2013	798685	358071
454	Point	557	2013	793510	358580
455	Point	558	2013	798478	359787
456	Point	560	2013	797715	361780
457	Point	561	2013	775389	368297
458	Point	564	2013	799259	359172
459	Point	565	2013	774469	362823
460	Point	567	2013	789903	354637
461	Point	568	2013	793215	359626
462	Point	569	2013	790357	354750
463	Point	570	2013	786315	365852
464	Point	571	2013	804519	350982
465	Point	572	2013	798073	359900
466	Point	574	2013	777147	357695
467	Point	575	2013	796105	359560
468	Point	576	2013	797398	358250
469	Point	577	2013	800327	358475
470	Point	578	2013	777147	357695
471	Point	579	2013	789903	354637
472	Point	580	2013	799924	357134
473	Point	581	2013	787181	368910
474	Point	583	2013	777147	357695
475	Point	584	2013	787195	365982
476	Point	585	2013	800668	357785
477	Point	586	2013	794172	359458
478	Point	587	2013	792722	356449
479	Point	588	2013	808884	355500
480	Point	589	2013	808884	355500
481	Point	590	2013	805588	354432
482	Point	591	2013	777147	357695
483	Point	594	2013	791714	356189
484	Point	595	2013	791768	356377
485	Point	596	2013	777148	357695
486	Point	597	2013	788601	366280
487	Point	599	2013	804436	359343
488	Point	600	2013	800967	355870
489	Point	601	2013	777147	357695
490	Point	603	2013	798685	358071
491	Point	604	2013	794843	358240
492	Point	605	2013	780581	368823
493	Point	606	2013	785718	368695
494	Point	607	2013	794226	358374
495	Point	608	2013	785033	367485
496	Point	609	2013	777147	357695
497	Point	610	2013	806471	354467
498	Point	611	2013	786916	365808
499	Point	612	2013	790712	355624
500	Point	613	2013	790229	355201
501	Point	616	2013	808171	349162
502	Point	617	2013	799359	357637
503	Point	618	2013	780448	365586
504	Point	619	2013	781672	368570
505	Point	621	2013	804310	350211
506	Point	622	2013	804416	359217
507	Point	623	2013	777147	357695
508	Point	624	2013	788345	367984
509	Point	626	2013	792848	356580
510	Point	629	2013	804489	350931
511	Point	630	2013	799957	357501
512	Point	631	2013	777147	357695
513	Point	632	2013	808044	349199
514	Point	634	2013	784295	369876
515	Point	635	2013	805705	354178
516	Point	636	2013	801183	357932
517	Point	637	2013	797715	361780
518	Point	638	2013	797642	359017
519	Point	639	2013	774011	363685
520	Point	640	2013	799718	359849
521	Point	641	2013	775379	368072
522	Point	642	2013	777147	357695
523	Point	643	2013	802368	356738
524	Point	644	2013	802368	356738
525	Point	645	2013	807093	352972
526	Point	647	2013	786446	355348
527	Point	648	2013	793298	359662
528	Point	650	2013	806115	355494
529	Point	651	2013	780567	367016
530	Point	652	2013	808396	354911
531	Point	655	2013	804293	351503
532	Point	656	2013	809017	355223
533	Point	657	2013	797306	359122
534	Point	658	2013	800182	358879
535	Point	662	2013	790712	355624
536	Point	663	2013	792158	355197
537	Point	664	2014	804469	350446
538	Point	670	2013	788044	364735
539	Point	671	2013	787843	364703
540	Point	673	2013	779405	362133
541	Point	674	2013	787742	366026
542	Point	675	2013	788601	366280
543	Point	676	2013	793298	359662
544	Point	678	2015	803355	362819
545	Point	679	2014	802823	359125
546	Point	680	2015	802576	359205
547	Point	681	2015	808761	354540
548	Point	682	2015	791671	355360
549	Point	684	2015	775357	362373
550	Point	685	2015	807214	354176
551	Point	686	2015	800940	356093
552	Point	687	2015	787404	365976
553	Point	688	2015	803973	351326
554	Point	689	2015	807258	353699
555	Point	690	2015	774591	363156
556	Point	691	2015	806861	353365
557	Point	692	2015	799921	357177
558	Point	693	2015	799602	357400
559	Point	695	2013	792212	355230
560	Point	696	2013	807137	350730
561	Point	697	2013	788966	354244
562	Point	698	2013	788098	365314
563	Point	699	2013	775012	366277
564	Point	700	2013	775578	362732
565	Point	701	2013	803506	364281
566	Point	702	2014	779629	362484
567	Point	703	2014	796613	360603
568	Point	704	2013	807258	353699
569	Point	705	2013	804563	351011
570	Point	706	2014	794599	360807
571	Point	707	2014	790119	355307
572	Point	708	2013	786235	357186
573	Point	709	2014	794624	361657
574	Point	710	2013	806729	352633
575	Point	711	2014	800436	357183
576	Point	712	2013	779928	369152
577	Point	713	2014	802126	357310
578	Point	714	2014	806598	353292
579	Point	715	2013	788720	365550
580	Point	716	2014	781450	356468
581	Point	717	2014	800458	358722
582	Point	718	2013	798461	359938
583	Point	719	2014	793983	358405
584	Point	720	2014	807258	353699
585	Point	721	2014	806055	355390
586	Point	722	2014	805908	350496
587	Point	723	2014	806494	353800
588	Point	724	2014	796752	361148
589	Point	725	2014	800626	357027
590	Point	726	2013	793706	359313
591	Point	727	2014	806292	360401
592	Point	729	2014	807353	353652
593	Point	730	2014	787490	369190
594	Point	732	2013	806245	355411
595	Point	733	2014	805601	355387
596	Point	734	2013	805031	355347
597	Point	735	2014	804469	350446
598	Point	736	2014	799455	359428
599	Point	737	2013	807053	354541
600	Point	738	2014	805743	360527
601	Point	739	2014	791646	356050
602	Point	740	2014	800632	356803
603	Point	741	2014	791722	356450
604	Point	742	2014	791694	356124
605	Point	743	2014	796692	358826
606	Point	744	2014	774852	364276
607	Point	745	2013	792696	355803
608	Point	746	2014	808148	363106
609	Point	747	2013	799728	365054
610	Point	748	2014	800084	360667
611	Point	749	2014	777147	357695
612	Point	751	2013	790712	355624
613	Point	752	2014	785955	356173
614	Point	753	2014	805969	354301
615	Point	754	2013	808884	355500
616	Point	755	2014	807884	353798
617	Point	756	2014	781123	368085
618	Point	757	2014	777147	357695
619	Point	758	2014	796253	359230
620	Point	759	2014	808004	349176
621	Point	760	2014	782308	368452
622	Point	761	2014	780910	367681
623	Point	762	2014	794378	362367
624	Point	763	2014	786785	365281
625	Point	764	2014	775390	368297
626	Point	765	2014	797910	360185
627	Point	766	2014	806038	350691
628	Point	767	2014	774944	366758
629	Point	768	2013	797289	358273
630	Point	769	2014	793228	364057
631	Point	770	2014	800850	358657
632	Point	771	2014	807198	353944
633	Point	772	2014	777147	357695
634	Point	773	2014	806261	354303
635	Point	774	2014	787645	365029
636	Point	775	2013	805504	354296
637	Point	776	2014	803868	359958
638	Point	777	2013	801800	357353
639	Point	778	2014	786822	365093
640	Point	779	2014	809017	355223
641	Point	780	2014	777147	357695
642	Point	781	2014	781824	367984
643	Point	782	2014	790131	355179
644	Point	783	2014	799077	358148
645	Point	785	2013	797331	357767
646	Point	786	2014	780388	368106
647	Point	787	2014	785718	368695
648	Point	788	2014	786900	355792
649	Point	790	2014	807945	349280
650	Point	792	2014	785869	368707
651	Point	793	2014	800470	358839
652	Point	794	2014	777147	357695
653	Point	795	2014	780118	359443
654	Point	796	2014	806227	354278
655	Point	797	2014	803519	363858
656	Point	798	2014	793706	359313
657	Point	799	2014	803519	363858
658	Point	800	2014	797318	358233
659	Point	801	2014	800714	359076
660	Point	802	2014	777147	357695
661	Point	803	2014	809017	355223
662	Point	804	2014	805724	350947
663	Point	805	2014	795669	359829
664	Point	806	2014	800173	359851
665	Point	807	2014	809017	355223
666	Point	808	2014	780745	360477
667	Point	809	2014	777147	357695
668	Point	811	2014	806728	352636
669	Point	812	2014	799327	359028
670	Point	813	2014	797348	361631
671	Point	814	2014	805108	350770
672	Point	816	2014	806377	355617
673	Point	817	2014	801510	357629
674	Point	818	2014	777147	357695
675	Point	819	2014	801618	359232
676	Point	820	2014	805612	354949
677	Point	821	2014	791714	356189
678	Point	822	2014	805108	350770
679	Point	823	2013	796992	361419
680	Point	824	2014	795551	360246
681	Point	825	2014	809028	355395
682	Point	826	2014	774533	363220
683	Point	827	2014	785841	367786
684	Point	828	2014	794925	358990
685	Point	829	2014	785880	368662
686	Point	830	2014	775132	367000
687	Point	831	2014	800279	357307
688	Point	832	2014	800903	358625
689	Point	833	2014	805351	350898
690	Point	834	2014	804489	350931
691	Point	835	2014	796992	361419
692	Point	836	2014	790128	355179
693	Point	837	2014	779433	362045
694	Point	838	2014	801371	357769
695	Point	839	2014	796878	359803
696	Point	840	2014	806470	353548
697	Point	841	2014	806502	352661
698	Point	842	2014	790241	355152
699	Point	843	2014	788046	356168
700	Point	844	2014	794713	360563
701	Point	845	2014	807945	353844
702	Point	846	2014	782061	358261
703	Point	847	2014	795011	359026
704	Point	849	2014	786667	368323
705	Point	850	2014	803125	361601
706	Point	851	2014	781208	367824
707	Point	852	2014	777147	357695
708	Point	853	2014	795322	359356
709	Point	854	2014	803040	360805
710	Point	855	2014	779571	362648
711	Point	856	2014	797392	358361
712	Point	858	2014	797618	361031
713	Point	859	2014	794925	358990
714	Point	860	2014	806413	352234
715	Point	861	2014	805927	351439
716	Point	862	2014	780484	365555
717	Point	863	2014	801183	359490
718	Point	864	2014	801430	359307
719	Point	865	2014	777147	357695
720	Point	866	2014	807041	355837
721	Point	867	2014	787084	355682
722	Point	868	2014	790712	355624
723	Point	869	2014	806135	355252
724	Point	870	2014	781262	368069
725	Point	871	2014	791913	355557
726	Point	872	2014	790128	355179
727	Point	873	2014	797702	360187
728	Point	876	2014	790761	355534
729	Point	877	2014	797060	357620
730	Point	878	2014	798478	359787
731	Point	879	2014	807062	354563
732	Point	880	2014	805842	355231
733	Point	881	2014	800112	360062
734	Point	882	2014	801184	356703
735	Point	883	2014	787621	364822
736	Point	884	2014	777147	357695
737	Point	885	2014	780298	360243
738	Point	886	2014	788507	365714
739	Point	887	2014	797004	359741
740	Point	889	2014	794490	358111
741	Point	890	2014	792460	355999
742	Point	891	2014	777147	357695
743	Point	892	2014	809135	349187
744	Point	893	2014	777147	357695
745	Point	894	2014	795446	360620
746	Point	895	2013	794118	358263
747	Point	896	2014	800576	357845
748	Point	897	2014	775421	366956
749	Point	898	2014	804218	359396
750	Point	900	2014	787410	369135
751	Point	901	2014	800847	359546
752	Point	902	2014	781632	368002
753	Point	903	2014	796719	360169
754	Point	904	2014	794130	359483
755	Point	905	2014	785541	356206
756	Point	907	2014	791698	355963
757	Point	908	2014	788044	365446
758	Point	909	2014	773932	362964
759	Point	910	2014	775269	367075
760	Point	911	2014	790014	355387
761	Point	912	2014	777147	357695
762	Point	913	2014	794016	359881
763	Point	914	2014	801965	356917
764	Point	915	2014	785316	359597
765	Point	916	2014	796932	358101
766	Point	917	2014	803040	360805
767	Point	918	2014	794773	359170
768	Point	919	2014	775132	367000
769	Point	920	2014	801586	356648
770	Point	921	2014	797345	358079
771	Point	922	2014	805555	355035
772	Point	923	2014	800745	359363
773	Point	924	2014	777147	357695
774	Point	925	2014	800579	358016
775	Point	926	2014	797021	359887
776	Point	927	2014	792485	355204
777	Point	928	2014	775835	362904
778	Point	929	2014	781824	367984
779	Point	930	2014	793567	360330
780	Point	931	2014	787720	368190
781	Point	933	2014	794151	357970
782	Point	934	2014	790457	354978
783	Point	935	2014	797508	359016
784	Point	937	2014	800656	358104
785	Point	938	2014	797836	360082
786	Point	939	2014	797963	358998
787	Point	940	2014	794112	358596
788	Point	941	2014	799840	357571
789	Point	943	2014	781632	368002
790	Point	944	2014	794925	358990
791	Point	945	2014	790907	355364
792	Point	946	2014	794032	358555
793	Point	947	2014	775133	367292
794	Point	948	2014	795461	359548
795	Point	949	2014	789999	354801
796	Point	950	2014	777147	357695
797	Point	951	2014	793557	359916
798	Point	952	2014	787138	366000
799	Point	955	2014	807212	354175
800	Point	956	2014	793814	359238
801	Point	957	2014	795678	359470
802	Point	958	2014	798176	359059
803	Point	959	2014	786900	355792
804	Point	960	2014	800751	355935
805	Point	961	2014	787645	365029
806	Point	962	2014	799214	359343
807	Point	963	2014	786236	357186
808	Point	964	2014	782874	356405
809	Point	965	2014	777147	357695
810	Point	966	2014	798507	359698
811	Point	967	2014	797237	360033
812	Point	968	2014	792492	356512
813	Point	969	2014	802823	359125
814	Point	970	2014	790419	355456
815	Point	971	2014	790419	355456
816	Point	972	2014	777147	357695
817	Point	973	2014	799578	357384
818	Point	974	2014	807062	354563
819	Point	975	2014	807328	358874
820	Point	976	2014	775379	368072
821	Point	977	2014	808795	354655
822	Point	978	2014	781305	367854
823	Point	979	2014	794527	358500
824	Point	981	2014	803929	359691
825	Point	982	2014	796091	359869
826	Point	983	2014	800390	359221
827	Point	984	2014	792484	365047
828	Point	985	2014	797096	358524
829	Point	987	2014	792096	355160
830	Point	989	2014	795010	359025
831	Point	990	2014	790712	355624
832	Point	991	2014	805279	350764
833	Point	993	2014	806206	354989
834	Point	994	2014	775389	368297
835	Point	996	2014	803929	359691
836	Point	997	2014	794925	358990
837	Point	998	2014	798146	361286
838	Point	999	2014	802613	358970
839	Point	1000	2014	801380	357557
840	Point	1001	2014	788230	356387
841	Point	1002	2014	800685	358790
842	Point	1003	2014	774467	363748
843	Point	1004	2014	805719	355518
844	Point	1005	2014	797331	357767
845	Point	1006	2014	790403	355199
846	Point	1008	2014	794380	358409
847	Point	1009	2014	798379	360557
848	Point	1010	2014	805360	355193
849	Point	1011	2014	800364	357337
850	Point	1012	2014	800364	357337
851	Point	1013	2014	806655	356038
852	Point	1014	2014	806655	356038
853	Point	1015	2014	795982	359494
854	Point	1016	2014	802047	357456
855	Point	1017	2014	797289	358273
856	Point	1018	2014	805762	351019
857	Point	1019	2014	774546	364180
858	Point	1020	2014	795423	359764
859	Point	1021	2014	795011	358708
860	Point	1022	2014	781170	369302
861	Point	1023	2014	787749	366135
862	Point	1024	2014	781824	367984
863	Point	1025	2014	789869	355478
864	Point	1026	2014	787887	364897
865	Point	1027	2014	775167	367528
866	Point	1028	2014	790712	355624
867	Point	1030	2014	777147	357695
868	Point	1031	2014	798621	359888
869	Point	1032	2014	806135	355252
870	Point	1033	2014	777147	357695
871	Point	1034	2014	800621	358591
872	Point	1035	2013	800701	356760
873	Point	1036	2014	775132	367000
874	Point	1037	2014	785821	368625
875	Point	1038	2014	792542	356631
876	Point	1039	2014	780402	366866
877	Point	1040	2014	777147	357695
878	Point	1042	2014	797580	359742
879	Point	1043	2014	793292	359642
880	Point	1044	2014	798846	359562
881	Point	1045	2014	788128	365284
882	Point	1046	2013	775379	368072
883	Point	1047	2014	792345	356409
884	Point	1048	2014	780911	368077
885	Point	1049	2014	777147	357695
886	Point	1050	2014	801049	357554
887	Point	1051	2014	804495	359428
888	Point	1052	2014	790761	355534
889	Point	1053	2014	798557	359658
890	Point	1055	2014	777147	357695
891	Point	1057	2014	799783	359753
892	Point	1058	2014	791062	356190
893	Point	1059	2014	790065	355412
894	Point	1060	2014	776163	363628
895	Point	1061	2014	780745	360477
896	Point	1062	2014	777147	357695
897	Point	1063	2014	791697	355963
898	Point	1064	2014	777147	357695
899	Point	1065	2014	799394	359773
900	Point	1066	2014	788072	367276
901	Point	1067	2014	791648	356565
902	Point	1068	2014	780810	368272
903	Point	1069	2014	790324	355401
904	Point	1070	2014	777147	357695
905	Point	1072	2014	788601	366280
906	Point	1073	2014	795959	359866
907	Point	1074	2014	781297	357402
908	Point	1075	2014	791668	355360
909	Point	1076	2014	786986	366789
910	Point	1077	2014	777147	357695
911	Point	1078	2014	800854	357265
912	Point	1079	2014	798954	359475
913	Point	1080	2014	780155	360209
914	Point	1081	2014	781028	368016
915	Point	1082	2014	777147	357695
916	Point	1084	2014	788386	365968
917	Point	1085	2014	794358	362138
918	Point	1086	2014	787002	365410
919	Point	1087	2014	799826	360057
920	Point	1088	2014	804489	350931
921	Point	1089	2014	777147	357695
922	Point	1090	2014	808964	355289
923	Point	1091	2014	794354	359917
924	Point	1092	2014	805727	351410
925	Point	1093	2014	806587	352379
926	Point	1094	2014	795730	359654
927	Point	1095	2014	795877	360074
928	Point	1096	2014	808512	354441
929	Point	1097	2014	808112	350673
930	Point	1098	2014	777147	357695
931	Point	1099	2014	803040	360805
932	Point	1100	2014	799578	357384
933	Point	1101	2014	792110	355498
934	Point	1102	2014	787766	364837
935	Point	1103	2014	803755	360723
936	Point	1104	2014	806169	354462
937	Point	1105	2014	801635	357208
938	Point	1106	2014	808312	355908
939	Point	1107	2014	806728	352636
940	Point	1108	2014	807822	349178
941	Point	1109	2014	787856	364731
942	Point	1110	2014	797226	358449
943	Point	1111	2014	804173	351284
944	Point	1112	2014	794815	358789
945	Point	1113	2014	774487	363252
946	Point	1115	2014	777147	357695
947	Point	1116	2014	774487	363252
948	Point	1117	2014	793811	358897
949	Point	1118	2014	774422	364009
950	Point	1119	2014	786421	366686
951	Point	1120	2014	774799	364207
952	Point	1121	2014	786637	368287
953	Point	1122	2014	777147	357695
954	Point	1123	2014	774944	366758
955	Point	1124	2014	788520	354707
956	Point	1125	2014	794026	357970
957	Point	1126	2014	800907	359804
958	Point	1127	2014	806558	353813
959	Point	1128	2014	790068	355381
960	Point	1129	2014	797087	359041
961	Point	1130	2014	774944	366758
962	Point	1131	2014	785630	366306
963	Point	1133	2014	802109	359892
964	Point	1134	2014	797480	360099
965	Point	1135	2014	796167	359860
966	Point	1136	2014	799971	357492
967	Point	1137	2014	809028	355395
968	Point	1138	2014	777147	357695
969	Point	1141	2014	790816	355862
970	Point	1143	2014	777147	357695
971	Point	1144	2014	786990	366001
972	Point	1145	2014	800855	358753
973	Point	1146	2014	790019	355390
974	Point	1147	2014	786890	361107
975	Point	1149	2014	781099	367997
976	Point	1150	2014	809001	355577
977	Point	1151	2014	797348	358310
978	Point	1152	2014	786946	369244
979	Point	1153	2014	809017	355223
980	Point	1154	2014	774487	363252
981	Point	1155	2014	796527	358910
982	Point	1156	2014	787642	367492
983	Point	1157	2014	800700	356760
984	Point	1158	2014	795251	360343
985	Point	1159	2014	797945	359847
986	Point	1160	2014	799917	359171
987	Point	1161	2014	807300	354440
988	Point	1162	2014	788101	367171
989	Point	1163	2014	805525	355947
990	Point	1164	2014	801704	355765
991	Point	1165	2014	794246	359638
992	Point	1166	2014	805108	350770
993	Point	1168	2014	793813	359751
994	Point	1169	2014	798954	359475
995	Point	1170	2014	797480	360099
996	Point	1171	2014	799995	357137
997	Point	1172	2014	795895	359313
998	Point	1173	2014	806416	355585
999	Point	1174	2014	782025	357763
1000	Point	1175	2014	800728	358444
1001	Point	1176	2014	791821	356300
1002	Point	1177	2014	777147	357695
1003	Point	1178	2014	805967	350692
1004	Point	1179	2014	797927	361986
1005	Point	1180	2014	775400	363258
1006	Point	1181	2014	798179	360049
1007	Point	1182	2014	777147	357695
1008	Point	1183	2014	786252	355991
1009	Point	1184	2014	799663	359648
1010	Point	1185	2014	798864	359862
1011	Point	1186	2014	802274	356970
1012	Point	1187	2014	790209	355239
1013	Point	1188	2014	777147	357695
1014	Point	1189	2014	798837	359940
1015	Point	1190	2014	799854	358413
1016	Point	1191	2014	797495	359971
1017	Point	1193	2014	806168	355293
1018	Point	1194	2014	780130	359277
1019	Point	1195	2014	808821	354383
1020	Point	1196	2014	799264	360177
1021	Point	1197	2014	801860	358329
1022	Point	1199	2014	793011	356151
1023	Point	1200	2014	774056	368064
1024	Point	1201	2014	799223	358107
1025	Point	1202	2014	800851	358702
1026	Point	1203	2014	781430	368074
1027	Point	1204	2014	802068	358049
1028	Point	1205	2014	777147	357695
1029	Point	1206	2014	796992	361419
1030	Point	1207	2014	801371	357769
1031	Point	1208	2014	794710	361554
1032	Point	1209	2014	797872	359803
1033	Point	1210	2014	800170	357002
1034	Point	1211	2014	786986	366789
1035	Point	1212	2014	791411	356754
1036	Point	1213	2014	793705	358939
1037	Point	1214	2014	794564	359040
1038	Point	1215	2014	794796	360205
1039	Point	1217	2014	801547	356892
1040	Point	1218	2014	777147	357695
1041	Point	1219	2014	791652	356000
1042	Point	1220	2014	798177	361958
1043	Point	1221	2014	781824	367984
1044	Point	1222	2014	780745	360477
1045	Point	1223	2014	804269	350614
1046	Point	1224	2014	777147	357695
1047	Point	1225	2014	796863	359863
1048	Point	1226	2014	807377	354342
1049	Point	1227	2014	789834	354908
1050	Point	1228	2014	796303	360159
1051	Point	1229	2014	801007	357971
1052	Point	1231	2014	777147	357695
1053	Point	1232	2014	806185	354953
1054	Point	1233	2014	807823	349174
1055	Point	1234	2014	787009	368819
1056	Point	1235	2014	806238	355535
1057	Point	1236	2014	788602	365593
1058	Point	1237	2014	801530	358350
1059	Point	1238	2014	777147	357695
1060	Point	1239	2014	773756	363348
1061	Point	1240	2014	803229	362727
1062	Point	1241	2014	782713	356928
1063	Point	1242	2014	802054	356429
1064	Point	1243	2014	800922	359776
1065	Point	1244	2014	795669	359829
1066	Point	1246	2014	786814	366866
1067	Point	1247	2014	777148	357696
1068	Point	1248	2014	792146	356490
1069	Point	1249	2014	777147	357695
1070	Point	1251	2014	804469	350446
1071	Point	1252	2014	800755	356609
1072	Point	1253	2014	777147	357695
1073	Point	1255	2014	793557	359916
1074	Point	1256	2014	799513	360269
1075	Point	1257	2014	796469	360540
1076	Point	1258	2014	786422	366714
1077	Point	1259	2014	805276	357213
1078	Point	1260	2014	798296	358713
1079	Point	1261	2014	802018	356428
1080	Point	1262	2014	803632	364552
1081	Point	1263	2014	777147	357695
1082	Point	1264	2014	785033	367485
1083	Point	1266	2014	808738	349391
1084	Point	1267	2014	786322	368452
1085	Point	1268	2014	797562	359848
1086	Point	1269	2014	777147	357695
1087	Point	1270	2014	795405	359464
1088	Point	1271	2014	800451	357469
1089	Point	1272	2014	781529	357524
1090	Point	1273	2014	785783	356731
1091	Point	1274	2014	799202	360522
1092	Point	1275	2014	781436	356474
1093	Point	1276	2014	795606	360771
1094	Point	1277	2014	783781	360084
1095	Point	1280	2014	808197	349061
1096	Point	1281	2014	797098	358428
1097	Point	1283	2014	808121	354701
1098	Point	1284	2014	804765	350627
1099	Point	1285	2014	796992	361419
1100	Point	1286	2014	795003	358721
1101	Point	1288	2014	780241	359580
1102	Point	1289	2014	787689	364971
1103	Point	1290	2014	794390	358101
1104	Point	1291	2014	777147	357695
1105	Point	1292	2014	806674	352380
1106	Point	1293	2014	785718	368695
1107	Point	1294	2014	777504	362985
1108	Point	1295	2014	801645	356644
1109	Point	1296	2014	774069	363467
1110	Point	1297	2014	798230	359905
1111	Point	1298	2014	808512	354441
1112	Point	1299	2014	805912	350500
1113	Point	1300	2014	784641	358663
1114	Point	1301	2014	784820	358003
1115	Point	1302	2014	781996	368268
1116	Point	1303	2014	774395	363758
1117	Point	1304	2014	782646	362884
1118	Point	1305	2014	777147	357695
1119	Point	1306	2014	787009	368913
1120	Point	1307	2014	807129	350734
1121	Point	1308	2014	797843	360074
1122	Point	1309	2014	794713	360563
1123	Point	1310	2014	787084	355682
1124	Point	1311	2014	807258	353699
1125	Point	1312	2014	784563	367149
1126	Point	1314	2014	777147	357695
1127	Point	1315	2014	782579	357481
1128	Point	1316	2014	793130	359707
1129	Point	1317	2014	779374	363310
1130	Point	1318	2014	800718	358977
1131	Point	1319	2014	787689	364971
1132	Point	1320	2014	794396	358008
1133	Point	1321	2014	799447	359582
1134	Point	1322	2014	788330	365847
1135	Point	1323	2014	780924	363046
1136	Point	1324	2014	794366	362293
1137	Point	1325	2014	801528	358691
1138	Point	1326	2014	790419	355456
1139	Point	1327	2014	784299	361196
1140	Point	1328	2014	796355	360251
1141	Point	1329	2014	796949	361897
1142	Point	1330	2014	793587	359147
1143	Point	1331	2014	794545	359411
1144	Point	1332	2014	788508	365719
1145	Point	1333	2014	809065	348662
1146	Point	1334	2014	781525	369174
1147	Point	1335	2014	796632	359648
1148	Point	1336	2014	800151	357799
1149	Point	1338	2014	797335	359878
1150	Point	1339	2014	774425	366476
1151	Point	1340	2014	790324	355401
1152	Point	1341	2014	775389	368297
1153	Point	1342	2014	790014	355387
1154	Point	1343	2014	785939	368762
1155	Point	1344	2014	785653	356045
1156	Point	1345	2014	783087	363140
1157	Point	1346	2014	784925	367272
1158	Point	1348	2014	800027	357585
1159	Point	1349	2014	795947	359800
1160	Point	1350	2014	795947	359800
1161	Point	1351	2014	800592	359627
1162	Point	1352	2014	796167	359860
1163	Point	1353	2014	782714	356932
1164	Point	1354	2014	796640	359049
1165	Point	1355	2014	795538	359867
1166	Point	1356	2014	801949	356549
1167	Point	1357	2014	789955	355434
1168	Point	1358	2014	790241	355152
1169	Point	1359	2014	785607	359426
1170	Point	1360	2014	782129	357927
1171	Point	1361	2014	801380	357557
1172	Point	1362	2014	801381	358129
1173	Point	1363	2014	795895	359313
1174	Point	1364	2014	795895	359313
1175	Point	1365	2014	775269	367076
1176	Point	1366	2014	785484	367015
1177	Point	1367	2014	805437	351173
1178	Point	1368	2014	785807	361308
1179	Point	1369	2014	799692	357768
1180	Point	1371	2014	785951	356325
1181	Point	1372	2014	794925	358990
1182	Point	1373	2014	794016	359881
1183	Point	1374	2014	797391	358363
1184	Point	1375	2014	804786	357394
1185	Point	1377	2014	801013	355988
1186	Point	1378	2014	799472	360116
1187	Point	1379	2014	794403	358099
1188	Point	1380	2014	774533	363220
1189	Point	1381	2014	808755	348556
1190	Point	1382	2014	804934	350735
1191	Point	1383	2014	791958	355129
1192	Point	1384	2014	787896	364806
1193	Point	1385	2014	801500	358657
1194	Point	1386	2014	790065	355271
1195	Point	1387	2014	794883	358672
1196	Point	1388	2014	806598	353292
1197	Point	1389	2014	805880	351253
1198	Point	1390	2014	808512	354441
1199	Point	1391	2014	796949	361896
1200	Point	1392	2014	796645	358693
1201	Point	1393	2014	794524	357926
1202	Point	1394	2014	777147	357695
1203	Point	1395	2014	801145	355523
1204	Point	1398	2013	807053	354541
1205	Point	1399	2014	800440	357510
1206	Point	1400	2014	801189	359443
1207	Point	1402	2014	798954	359475
1208	Point	1403	2014	801189	359443
1209	Point	1404	2014	805216	351327
1210	Point	1405	2014	791928	355940
1211	Point	1406	2014	807111	353828
1212	Point	1407	2014	793083	356293
1213	Point	1408	2014	800289	359114
1214	Point	1409	2014	796184	359967
1215	Point	1410	2014	806656	352338
1216	Point	1412	2014	807013	354208
1217	Point	1413	2015	792487	355650
1218	Point	1414	2015	793054	356274
1219	Point	1415	2015	787174	368919
1220	Point	1416	2015	801025	356832
1221	Point	1418	2014	799944	361088
1222	Point	1419	2014	788102	365308
1223	Point	1420	2014	808419	348941
1224	Point	1421	2015	809028	349163
1225	Point	1422	2015	805762	351019
1226	Point	1423	2015	807459	353702
1227	Point	1424	2015	774423	366240
1228	Point	1426	2014	800654	357532
1229	Point	1427	2014	796498	359697
1230	Point	1428	2014	800998	357685
1231	Point	1429	2014	780440	363005
1232	Point	1430	2015	785946	355644
1233	Point	1432	2015	808795	354655
1234	Point	1433	2014	796613	360296
1235	Point	1434	2014	804002	350714
1236	Point	1435	2015	792342	355520
1237	Point	1436	2014	804930	350614
1238	Point	1437	2015	779359	362818
1239	Point	1438	2015	801860	358329
1240	Point	1439	2015	777147	357695
1241	Point	1440	2015	787488	369188
1242	Point	1441	2014	795011	359026
1243	Point	1442	2015	797004	359741
1244	Point	1443	2014	788296	365414
1245	Point	1444	2015	801642	357208
1246	Point	1445	2014	786686	365781
1247	Point	1446	2015	805951	354796
1248	Point	1447	2015	786715	366654
1249	Point	1448	2015	777616	362368
1250	Point	1449	2015	782016	368116
1251	Point	1450	2014	800022	357654
1252	Point	1451	2015	790761	355534
1253	Point	1453	2015	793292	358603
1254	Point	1454	2015	790762	355534
1255	Point	1455	2015	801430	359307
1256	Point	1456	2015	792093	355708
1257	Point	1457	2015	801616	356678
1258	Point	1458	2014	808720	349409
1259	Point	1459	2015	809017	355223
1260	Point	1460	2015	795430	359480
1261	Point	1461	2015	775012	366277
1262	Point	1463	2015	795446	360620
1263	Point	1464	2015	800386	357527
1264	Point	1465	2015	799214	359343
1265	Point	1466	2015	781531	368038
1266	Point	1467	2014	777147	357695
1267	Point	1468	2015	795311	358831
1268	Point	1469	2015	786637	365875
1269	Point	1470	2015	804229	351481
1270	Point	1471	2015	775389	368297
1271	Point	1472	2015	792278	358002
1272	Point	1474	2015	777147	357695
1273	Point	1475	2015	802576	359205
1274	Point	1477	2015	808738	349391
1275	Point	1478	2015	793485	358771
1276	Point	1479	2015	784105	360097
1277	Point	1480	2015	777148	357695
1278	Point	1482	2015	801519	356113
1279	Point	1483	2015	780706	368670
1280	Point	1484	2015	775012	366277
1281	Point	1485	2015	799599	358300
1282	Point	1487	2015	799086	360280
1283	Point	1488	2015	801184	356703
1284	Point	1489	2015	797607	359882
1285	Point	1490	2015	777147	357695
1286	Point	1491	2014	795877	360074
1287	Point	1492	2015	784338	359558
1288	Point	1493	2015	804795	355766
1289	Point	1494	2015	773817	362757
1290	Point	1495	2015	777147	357695
1291	Point	1496	2015	787917	356480
1292	Point	1497	2015	781273	368065
1293	Point	1498	2015	802096	358258
1294	Point	1499	2015	798721	358049
1295	Point	1501	2015	799222	359603
1296	Point	1502	2015	785134	358597
1297	Point	1503	2015	795696	360559
1298	Point	1504	2015	777147	357695
1299	Point	1505	2015	799971	358130
1300	Point	1506	2015	781297	357402
1301	Point	1507	2015	806455	352771
1302	Point	1508	2015	808850	355624
1303	Point	1509	2015	793240	358699
1304	Point	1510	2015	795446	360620
1305	Point	1512	2015	794491	358067
1306	Point	1513	2015	806675	353785
1307	Point	1514	2015	797607	359882
1308	Point	1515	2015	806034	349710
1309	Point	1516	2015	790548	354928
1310	Point	1517	2015	786563	355842
1311	Point	1518	2015	787395	369052
1312	Point	1519	2014	781251	367911
1313	Point	1520	2015	783814	357176
1314	Point	1521	2015	787153	365165
1315	Point	1523	2015	777147	357695
1316	Point	1524	2015	779222	363281
1317	Point	1525	2015	806341	355424
1318	Point	1526	2015	791588	356689
1319	Point	1527	2015	781824	367983
1320	Point	1528	2015	793813	359751
1321	Point	1529	2015	800083	358799
1322	Point	1530	2015	802197	359698
1323	Point	1531	2015	795262	359397
1324	Point	1533	2015	781609	367975
1325	Point	1534	2015	794245	359638
1326	Point	1535	2014	802822	359125
1327	Point	1536	2015	794614	358523
1328	Point	1537	2015	801337	356693
1329	Point	1538	2015	797960	360044
1330	Point	1539	2015	806480	352206
1331	Point	1540	2015	806002	351510
1332	Point	1541	2015	793918	358021
1333	Point	1542	2015	790241	355152
1334	Point	1543	2015	787049	368624
1335	Point	1544	2015	781487	368150
1336	Point	1545	2015	806481	353550
1337	Point	1546	2015	800922	359776
1338	Point	1547	2015	794587	358116
1339	Point	1548	2015	794130	359488
1340	Point	1549	2015	806481	353550
1341	Point	1550	2015	780241	359580
1342	Point	1551	2015	805454	351153
1343	Point	1552	2015	796158	359499
1344	Point	1554	2015	777147	357695
1345	Point	1555	2015	796878	359803
1346	Point	1556	2015	777497	362992
1347	Point	1557	2015	806656	352338
1348	Point	1558	2015	799045	358151
1349	Point	1560	2015	799965	359603
1350	Point	1561	2015	790125	355061
1351	Point	1562	2015	790969	355670
1352	Point	1563	2015	806728	352636
1353	Point	1564	2015	805498	355147
1354	Point	1566	2015	784964	367210
1355	Point	1567	2015	805880	351253
1356	Point	1568	2015	793632	360285
1357	Point	1569	2015	803632	364552
1358	Point	1570	2015	784415	369904
1359	Point	1571	2015	797059	357620
1360	Point	1572	2015	807050	354087
1361	Point	1574	2014	807119	352956
1362	Point	1575	2015	798455	357980
1363	Point	1576	2015	806415	355445
1364	Point	1577	2015	806009	354336
1365	Point	1578	2015	800097	359158
1366	Point	1579	2015	801278	357293
1367	Point	1580	2015	794587	359396
1368	Point	1581	2015	784123	369619
1369	Point	1582	2015	799777	359424
1370	Point	1584	2015	799602	357400
1371	Point	1585	2015	774487	363252
1372	Point	1586	2015	798954	359475
1373	Point	1587	2015	801800	357353
1374	Point	1588	2015	784868	358603
1375	Point	1589	2015	797407	361986
1376	Point	1592	2015	790229	355201
1377	Point	1593	2015	786350	366336
1378	Point	1594	2015	803973	351326
1379	Point	1595	2015	786516	366842
1380	Point	1596	2015	797283	358182
1381	Point	1597	2015	775831	363856
1382	Point	1598	2015	794202	359030
1383	Point	1599	2015	787483	365615
1384	Point	1600	2015	775012	366277
1385	Point	1601	2015	805181	350999
1386	Point	1602	2015	787689	364971
1387	Point	1603	2015	792901	357520
1388	Point	1604	2015	798900	359689
1389	Point	1605	2015	775357	362372
1390	Point	1606	2015	790019	355390
1391	Point	1607	2015	805179	350692
1392	Point	1609	2015	805283	350853
1393	Point	1610	2015	799155	359997
1394	Point	1611	2015	804640	355972
1395	Point	1612	2015	781824	367984
1396	Point	1613	2015	799303	359947
1397	Point	1614	2015	782181	368429
1398	Point	1615	2015	777147	357695
1399	Point	1616	2014	774591	363156
1400	Point	1617	2015	800151	357799
1401	Point	1619	2015	809032	349594
1402	Point	1620	2015	781450	356468
1403	Point	1621	2015	784652	368147
1404	Point	1622	2015	800307	358378
1405	Point	1623	2015	788044	364735
1406	Point	1625	2015	799922	359846
1407	Point	1626	2015	795011	359026
1408	Point	1627	2015	801500	358657
1409	Point	1628	2015	772070	365640
1410	Point	1629	2015	807192	353965
1411	Point	1630	2015	800708	357631
1412	Point	1631	2015	777147	357695
1413	Point	1633	2015	809157	354403
1414	Point	1634	2015	788837	365477
1415	Point	1636	2014	797440	361859
1416	Point	1637	2015	794587	358116
1417	Point	1638	2015	787044	368652
1418	Point	1639	2015	787044	368652
1419	Point	1640	2015	804202	350924
1420	Point	1641	2015	798886	359582
1421	Point	1642	2015	797950	360047
1422	Point	1643	2015	796927	358092
1423	Point	1644	2015	773829	362813
1424	Point	1645	2015	777147	357695
1425	Point	1646	2015	801712	357720
1426	Point	1648	2015	795236	359514
1427	Point	1650	2015	780766	363209
1428	Point	1651	2015	801876	359178
1429	Point	1652	2015	786390	366682
1430	Point	1653	2015	794161	358016
1431	Point	1654	2015	790127	355061
1432	Point	1655	2015	800104	357957
1433	Point	1656	2015	801876	359178
1434	Point	1657	2015	786039	357310
1435	Point	1658	2015	781887	357130
1436	Point	1659	2015	800260	356741
1437	Point	1661	2015	803355	362819
1438	Point	1662	2015	801049	357554
1439	Point	1663	2015	800068	357003
1440	Point	1665	2015	808761	354540
1441	Point	1666	2015	801381	357557
1442	Point	1667	2015	806245	355411
1443	Point	1670	2015	784982	367333
1444	Point	1672	2015	787642	367492
1445	Point	1673	2015	797014	359353
1446	Point	1674	2015	794165	358061
1447	Point	1675	2015	793228	364057
1448	Point	1676	2015	797772	358333
1449	Point	1677	2015	774593	363155
1450	Point	1678	2015	783989	357363
1451	Point	1679	2015	801588	358795
1452	Point	1680	2015	800754	358251
1453	Point	1681	2015	797590	358456
1454	Point	1682	2015	793130	359707
1455	Point	1683	2015	807355	353653
1456	Point	1684	2015	804310	350211
1457	Point	1685	2015	799498	357549
1458	Point	1686	2015	806226	354572
1459	Point	1688	2015	791455	364888
1460	Point	1689	2015	780155	360209
1461	Point	1690	2015	791535	356487
1462	Point	1692	2015	787768	364715
1463	Point	1693	2015	777147	357695
1464	Point	1694	2015	784137	359845
1465	Point	1695	2015	780350	368150
1466	Point	1696	2015	809017	355223
1467	Point	1697	2015	807258	353699
1468	Point	1698	2015	777147	357695
1469	Point	1700	2015	780704	363202
1470	Point	1701	2015	792096	355160
1471	Point	1702	2015	781450	356468
1472	Point	1703	2015	784067	366892
1473	Point	1704	2015	790324	355401
1474	Point	1705	2015	799665	357704
1475	Point	1706	2015	796743	358950
1476	Point	1707	2015	794883	358672
1477	Point	1708	2015	796744	359038
1478	Point	1709	2015	781231	359836
1479	Point	1710	2015	775389	368297
1480	Point	1711	2015	777147	357695
1481	Point	1712	2015	781632	368002
1482	Point	1713	2015	796645	358693
1483	Point	1714	2015	792239	355702
1484	Point	1715	2015	801872	355812
1485	Point	1716	2015	787689	364971
1486	Point	1718	2015	800538	359372
1487	Point	1719	2015	799593	357990
1488	Point	1720	2015	794664	358473
1489	Point	1721	2015	787250	368860
1490	Point	1722	2015	787931	365163
1491	Point	1723	2015	799663	359514
1492	Point	1725	2015	805683	355584
1493	Point	1726	2015	791669	355360
1494	Point	1727	2015	800715	359076
1495	Point	1728	2015	805880	351253
1496	Point	1729	2015	796747	359684
1497	Point	1730	2015	806710	353813
1498	Point	1731	2015	777147	357695
1499	Point	1732	2015	797711	358278
1500	Point	1733	2015	792789	356041
1501	Point	1734	2015	788091	367300
1502	Point	1735	2015	788563	366845
1503	Point	1736	2015	796667	359654
1504	Point	1737	2015	799352	357288
1505	Point	1738	2015	802039	356297
1506	Point	1739	2015	777147	357695
1507	Point	1740	2015	797275	357879
1508	Point	1741	2015	797313	361709
1509	Point	1742	2015	786061	368674
1510	Point	1743	2015	793815	359239
1511	Point	1744	2015	794632	358467
1512	Point	1745	2015	790128	355179
1513	Point	1746	2015	787917	356480
1514	Point	1747	2015	799463	360103
1515	Point	1748	2015	800072	360686
1516	Point	1751	2015	800708	357631
1517	Point	1752	2015	775357	362402
1518	Point	1754	2015	794925	358990
1519	Point	1755	2015	785691	368098
1520	Point	1757	2015	793166	356540
1521	Point	1758	2015	806245	355411
1522	Point	1759	2015	805651	354645
1523	Point	1760	2015	774961	367487
1524	Point	1761	2015	785680	356023
1525	Point	1762	2015	790967	355320
1526	Point	1763	2015	785011	367373
1527	Point	1764	2015	798382	357967
1528	Point	1766	2015	788612	366566
1529	Point	1767	2015	808976	355530
1530	Point	1769	2015	799163	358156
1531	Point	1770	2015	783946	358204
1532	Point	1771	2015	804172	350812
1533	Point	1772	2015	793168	356308
1534	Point	1773	2014	777147	357695
1535	Point	1774	2015	789869	355478
1536	Point	1775	2015	788601	366280
1537	Point	1776	2015	777147	357695
1538	Point	1777	2015	796974	359534
1539	Point	1778	2015	796992	361419
1540	Point	1779	2015	799397	360111
1541	Point	1780	2015	801642	357208
1542	Point	1781	2015	807035	353777
1543	Point	1782	2015	788043	364735
1544	Point	1783	2015	790761	355534
1545	Point	1785	2015	794925	358990
1546	Point	1786	2015	787152	365162
1547	Point	1787	2015	795011	359026
1548	Point	1788	2014	790712	355624
1549	Point	1789	2015	793587	359147
1550	Point	1790	2015	786236	357186
1551	Point	1791	2015	779714	363229
1552	Point	1792	2015	797508	359016
1553	Point	1794	2015	805668	354887
1554	Point	1795	2015	807353	353652
1555	Point	1796	2015	792231	356763
1556	Point	1797	2015	780745	360477
1557	Point	1798	2015	802874	359197
1558	Point	1799	2015	806135	355252
1559	Point	1800	2015	798985	358327
1560	Point	1801	2015	786563	355842
1561	Point	1802	2015	806455	352771
1562	Point	1803	2015	784668	358591
1563	Point	1804	2015	781207	367537
1564	Point	1805	2015	775601	362858
1565	Point	1806	2015	801380	357557
1566	Point	1808	2015	807470	353954
1567	Point	1809	2015	796780	359513
1568	Point	1810	2015	781632	368002
1569	Point	1811	2015	777147	357695
1570	Point	1812	2015	796670	360155
1571	Point	1813	2015	792005	355521
1572	Point	1814	2015	800260	358324
1573	Point	1815	2015	795967	359663
1574	Point	1816	2015	796727	360046
1575	Point	1818	2015	775601	363244
1576	Point	1819	2015	801948	356261
1577	Point	1820	2015	793382	357782
1578	Point	1822	2015	794076	359202
1579	Point	1823	2015	793706	359313
1580	Point	1824	2015	800897	357867
1581	Point	1825	2015	797342	358893
1582	Point	1826	2015	795952	359334
1583	Point	1828	2015	804308	351595
1584	Point	1829	2015	781609	367975
1585	Point	1831	2015	777147	357695
1586	Point	1832	2015	795011	359026
1587	Point	1833	2015	801247	358726
1588	Point	1834	2015	786118	357190
1589	Point	1835	2015	792761	356990
1590	Point	1836	2015	779172	363279
1591	Point	1837	2015	783921	357561
1592	Point	1838	2015	782428	359356
1593	Point	1839	2015	800717	357687
1594	Point	1840	2015	777147	357695
1595	Point	1841	2015	799214	359343
1596	Point	1842	2015	774487	363252
1597	Point	1843	2015	793556	359916
1598	Point	1844	2015	796887	358925
1599	Point	1845	2015	777147	357695
1600	Point	1846	2015	808575	348963
1601	Point	1847	2015	795322	359356
1602	Point	1848	2015	803865	364873
1603	Point	1849	2015	804512	350408
1604	Point	1850	2015	788601	366280
1605	Point	1851	2015	782714	356932
1606	Point	1852	2015	800905	359708
1607	Point	1853	2015	780564	359127
1608	Point	1854	2015	781760	356722
1609	Point	1855	2015	792678	356931
1610	Point	1856	2015	802109	359892
1611	Point	1857	2015	783606	364718
1612	Point	1858	2015	808452	353335
1613	Point	1859	2015	803040	360805
1614	Point	1860	2015	774989	362577
1615	Point	1861	2015	777147	357695
1616	Point	1862	2015	780155	360209
1617	Point	1863	2015	792278	358002
1618	Point	1864	2015	798478	359787
1619	Point	1865	2015	787689	364971
1620	Point	1866	2015	788632	356246
1621	Point	1867	2015	806662	354853
1622	Point	1868	2015	782753	358828
1623	Point	1869	2015	801500	358657
1624	Point	1870	2015	773756	363348
1625	Point	1871	2015	775248	363080
1626	Point	1872	2015	798816	357967
1627	Point	1873	2015	799352	357288
1628	Point	1874	2015	802118	358164
1629	Point	1875	2015	799745	359925
1630	Point	1876	2015	784422	369963
1631	Point	1877	2015	802576	359205
1632	Point	1878	2015	784105	360097
1633	Point	1879	2015	797811	359467
1634	Point	1880	2015	775389	368297
1635	Point	1881	2015	790712	355624
1636	Point	1883	2015	794016	359881
1637	Point	1884	2015	799152	358088
1638	Point	1885	2015	796545	358995
1639	Point	1886	2015	777147	357695
1640	Point	1887	2015	798478	359787
1641	Point	1888	2015	799826	360057
1642	Point	1889	2015	777147	357695
1643	Point	1890	2015	799817	357356
1644	Point	1891	2015	793587	359147
1645	Point	1892	2015	793644	359227
1646	Point	1893	2015	792833	356273
1647	Point	1894	2015	805534	357009
1648	Point	1895	2015	791472	356005
1649	Point	1896	2015	795908	359382
1650	Point	1897	2015	777147	357695
1651	Point	1898	2015	801188	356389
1652	Point	1899	2015	774487	363252
1653	Point	1900	2015	786580	356024
1654	Point	1901	2015	787689	364971
1655	Point	1903	2015	806674	352380
1656	Point	1904	2015	786792	365396
1657	Point	1905	2015	785955	356173
1658	Point	1906	2015	777147	357695
1659	Point	1907	2015	784105	360097
1660	Point	1908	2015	787502	365947
1661	Point	1909	2015	809004	354986
1662	Point	1910	2015	777147	357695
1663	Point	1911	2015	809017	355223
1664	Point	1912	2015	796119	360192
1665	Point	1913	2015	801337	356693
1666	Point	1915	2015	780372	360147
1667	Point	1916	2015	797429	361867
1668	Point	1917	2015	781199	358769
1669	Point	1919	2015	788233	364997
1670	Point	1921	2015	787848	364598
1671	Point	1922	2015	796873	359565
1672	Point	1923	2015	792827	356694
1673	Point	1924	2015	800598	357717
1674	Point	1925	2015	787843	364703
1675	Point	1926	2015	808771	354615
1676	Point	1927	2015	799784	359753
1677	Point	1928	2015	807352	353652
1678	Point	1929	2015	790119	355307
1679	Point	1930	2015	784116	357629
1680	Point	1931	2015	790761	355534
1681	Point	1932	2015	804495	359428
1682	Point	1933	2015	788601	365874
1683	Point	1934	2015	790907	355364
1684	Point	1935	2015	804088	350970
1685	Point	1936	2015	777147	357695
1686	Point	1937	2015	796508	360878
1687	Point	1939	2015	777147	357695
1688	Point	1942	2015	805800	354767
1689	Point	1943	2015	801382	356956
1690	Point	1944	2015	805297	357112
1691	Point	1945	2015	797292	360143
1692	Point	1946	2015	799900	359219
1693	Point	1947	2015	793981	358037
1694	Point	1948	2015	780414	360169
1695	Point	1949	2015	777147	357695
1696	Point	1950	2015	804150	351015
1697	Point	1951	2015	777147	357695
1698	Point	1952	2015	809028	355395
1699	Point	1953	2015	783946	369990
1700	Point	1954	2015	796808	361497
1701	Point	1956	2015	807794	352597
1702	Point	1957	2015	786020	368448
1703	Point	1958	2015	777147	357695
1704	Point	1960	2015	805746	354901
1705	Point	1961	2015	780628	366949
1706	Point	1962	2015	808411	348844
1707	Point	1963	2015	787538	368467
1708	Point	1964	2015	780241	359580
1709	Point	1965	2015	805062	357285
1710	Point	1967	2015	797060	357620
1711	Point	1968	2015	803716	360566
1712	Point	1969	2015	806567	352230
1713	Point	1970	2015	780459	363528
1714	Point	1971	2015	786322	368452
1715	Point	1972	2015	808309	349472
1716	Point	1973	2015	794378	362367
1717	Point	1974	2015	796149	360311
1718	Point	1975	2015	799222	359604
1719	Point	1976	2015	801950	356195
1720	Point	1977	2015	787032	365363
1721	Point	1978	2015	796416	361049
1722	Point	1979	2015	800604	357867
1723	Point	1980	2015	787444	369076
1724	Point	1981	2015	798955	359474
1725	Point	1982	2015	807218	352927
1726	Point	1983	2015	787635	366159
1727	Point	1984	2015	777147	357695
1728	Point	1985	2015	804150	351015
1729	Point	1986	2015	799933	360605
1730	Point	1987	2015	791669	355360
1731	Point	1988	2015	777147	357695
1732	Point	1989	2015	777093	362615
1733	Point	1990	2015	809017	355223
1734	Point	1991	2015	801500	358657
1735	Point	1992	2015	787337	369061
1736	Point	1993	2015	806463	354409
1737	Point	1994	2015	808411	353284
1738	Point	1996	2015	777147	357695
1739	Point	1997	2015	793811	359241
1740	Point	1998	2015	786580	356024
1741	Point	1999	2015	793726	358947
1742	Point	2000	2015	777148	357695
1743	Point	2001	2015	786504	368398
1744	Point	2002	2015	787265	367193
1745	Point	2003	2015	792401	356487
1746	Point	2004	2015	792401	356487
1747	Point	2005	2015	793815	359239
1748	Point	2007	2015	797142	358715
1749	Point	2008	2015	787546	366285
1750	Point	2009	2015	787571	368092
1751	Point	2010	2015	793008	355639
1752	Point	2011	2015	800046	359209
1753	Point	2012	2015	777147	357695
1754	Point	2014	2015	807214	354176
1755	Point	2015	2015	796871	361498
1756	Point	2016	2015	784210	369783
1757	Point	2017	2015	796874	360905
1758	Point	2018	2015	799936	359218
1759	Point	2019	2015	808981	349472
1760	Point	2020	2015	781487	358395
1761	Point	2021	2015	800405	357142
1762	Point	2023	2015	796340	359147
1763	Point	2024	2015	797248	358668
1764	Point	2025	2015	799893	358708
1765	Point	2026	2015	785134	358597
1766	Point	2027	2015	780905	368745
1767	Point	2028	2015	797097	358012
1768	Point	2029	2015	797786	360033
1769	Point	2030	2015	777147	357695
1770	Point	2031	2015	793587	359147
1771	Point	2032	2015	780413	360169
1772	Point	2033	2015	803040	360805
1773	Point	2034	2015	787317	369171
1774	Point	2035	2015	787138	365556
1775	Point	2037	2015	777147	357695
1776	Point	2038	2015	808178	352069
1777	Point	2039	2015	790228	354832
1778	Point	2040	2015	777147	357695
1779	Point	2041	2015	788564	366916
1780	Point	2043	2015	784257	365704
1781	Point	2044	2015	804712	351423
1782	Point	2045	2015	777151	357694
1783	Point	2046	2015	805777	354364
1784	Point	2047	2015	802257	356989
1785	Point	2048	2015	786119	357140
1786	Point	2049	2015	781197	358611
1787	Point	2050	2015	806757	352479
1788	Point	2051	2015	787699	367945
1789	Point	2052	2015	777147	357695
1790	Point	2053	2015	787179	365866
1791	Point	2054	2015	799957	357973
1792	Point	2055	2015	777147	357695
1793	Point	2056	2015	788602	365593
1794	Point	2057	2015	807509	354672
1795	Point	2058	2015	774487	363252
1796	Point	2060	2015	784880	358563
1797	Point	2061	2015	797078	359523
1798	Point	2062	2015	791662	356137
1799	Point	2063	2015	795011	357897
1800	Point	2064	2015	809076	353912
1801	Point	2065	2015	806306	350404
1802	Point	2066	2015	794902	357826
1803	Point	2067	2015	798621	359888
1804	Point	2068	2015	787917	356480
1805	Point	2069	2015	793667	358840
1806	Point	2070	2015	777147	357695
1807	Point	2071	2015	794364	357751
1808	Point	2072	2015	780484	363035
1809	Point	2073	2015	788602	365593
1810	Point	2074	2015	804495	359428
1811	Point	2075	2015	783946	358204
1812	Point	2076	2015	791469	356006
1813	Point	2077	2014	801189	359443
1814	Point	2078	2015	774487	363252
1815	Point	2080	2015	786580	356024
1816	Point	2081	2015	777147	357695
1817	Point	2082	2015	797960	360044
1818	Point	2083	2015	780448	365586
1819	Point	2085	2016	808512	354441
1820	Point	2087	2015	800266	357189
1821	Point	2089	2015	807258	353699
1822	Point	2090	2015	793883	359418
1823	Point	2091	2015	802663	359672
1824	Point	2092	2015	786691	365932
1825	Point	2093	2015	802243	357641
1826	Point	2095	2015	784839	359579
1827	Point	2097	2016	787867	365103
1828	Point	2098	2015	801100	358750
1829	Point	2100	2015	780241	359580
1830	Point	2101	2015	777147	357695
1831	Point	2102	2015	790713	355623
1832	Point	2103	2015	777147	357695
1833	Point	2104	2015	790324	355401
1834	Point	2105	2015	795947	359800
1835	Point	2106	2015	805042	350442
1836	Point	2107	2015	799007	359435
1837	Point	2108	2015	797572	359753
1838	Point	2109	2015	777147	357695
1839	Point	2110	2015	796456	360337
1840	Point	2111	2015	800850	356413
1841	Point	2112	2015	800762	356413
1842	Point	2113	2015	787681	366116
1843	Point	2114	2015	808976	349277
1844	Point	2115	2015	777147	357695
1845	Point	2116	2015	807017	354232
1846	Point	2117	2015	787645	365029
1847	Point	2118	2015	796340	359147
1848	Point	2119	2015	798931	360045
1849	Point	2120	2015	807459	353702
1850	Point	2121	2015	779374	369566
1851	Point	2122	2015	777147	357695
1852	Point	2123	2015	798996	357692
1853	Point	2125	2015	774416	364075
1854	Point	2126	2015	795965	359869
1855	Point	2128	2015	796284	360340
1856	Point	2129	2015	781085	367842
1857	Point	2130	2015	780476	365588
1858	Point	2131	2015	791670	355358
1859	Point	2132	2015	775013	366276
1860	Point	2133	2015	777147	357695
1861	Point	2135	2015	790403	355199
1862	Point	2136	2015	800700	356760
1863	Point	2137	2015	784415	369904
1864	Point	2138	2015	792979	356181
1865	Point	2139	2015	787689	364971
1866	Point	2140	2015	785305	359546
1867	Point	2142	2015	781466	358925
1868	Point	2143	2015	787917	356480
1869	Point	2144	2015	797715	361780
1870	Point	2145	2015	782257	369549
1871	Point	2146	2015	788267	367348
1872	Point	2147	2015	804935	350761
1873	Point	2148	2015	777147	357695
1874	Point	2149	2015	786418	366655
1875	Point	2150	2015	774066	362899
1876	Point	2151	2015	777146	357695
1877	Point	2152	2015	799152	359673
1878	Point	2153	2015	801850	356530
1879	Point	2154	2015	796688	360712
1880	Point	2155	2015	793127	356340
1881	Point	2156	2015	775636	363821
1882	Point	2157	2015	793883	359418
1883	Point	2158	2015	807472	355425
1884	Point	2159	2015	787730	354397
1885	Point	2160	2015	807263	354500
1886	Point	2161	2016	797373	360982
1887	Point	2162	2015	787856	367477
1888	Point	2163	2015	799681	357280
1889	Point	2165	2015	797534	361194
1890	Point	2166	2016	805624	355562
1891	Point	2167	2015	792696	356611
1892	Point	2168	2015	780345	368022
1893	Point	2169	2015	796878	359803
1894	Point	2170	2016	806527	353747
1895	Point	2171	2015	786886	367660
1896	Point	2173	2016	808591	353646
1897	Point	2174	2015	801438	359306
1898	Point	2175	2016	780155	360209
1899	Point	2176	2015	796500	359066
1900	Point	2177	2015	799565	358283
1901	Point	2178	2016	787154	365560
1902	Point	2179	2015	783625	359009
1903	Point	2180	2016	790712	355624
1904	Point	2181	2015	807893	348982
1905	Point	2182	2016	795756	359762
1906	Point	2183	2015	780309	359884
1907	Point	2184	2015	799314	360694
1908	Point	2185	2016	779222	363281
1909	Point	2186	2015	808221	349176
1910	Point	2187	2015	797980	361835
1911	Point	2188	2016	808178	352069
1912	Point	2189	2016	802995	361136
1913	Point	2190	2015	809017	355225
1914	Point	2191	2016	800677	357880
1915	Point	2192	2016	800586	359259
1916	Point	2193	2016	794245	359970
1917	Point	2194	2016	780778	369802
1918	Point	2195	2016	806429	351968
1919	Point	2198	2016	782028	357800
1920	Point	2199	2016	796301	360488
1921	Point	2200	2016	799287	357430
1922	Point	2201	2016	805723	350201
1923	Point	2202	2016	796747	360095
1924	Point	2203	2016	780458	360249
1925	Point	2204	2016	784066	367563
1926	Point	2205	2015	794689	359376
1927	Point	2206	2016	795696	360047
1928	Point	2208	2016	795886	360084
1929	Point	2210	2016	787164	367597
1930	Point	2211	2016	774944	366758
1931	Point	2212	2016	806553	353697
1932	Point	2213	2015	798988	359551
1933	Point	2214	2016	793643	357991
1934	Point	2216	2016	794101	358184
1935	Point	2218	2016	799924	357177
1936	Point	2219	2016	796623	360778
1937	Point	2220	2016	799359	357637
1938	Point	2221	2016	800220	359160
1939	Point	2222	2016	802728	359141
1940	Point	2223	2016	807515	355404
1941	Point	2224	2016	793866	360499
1942	Point	2225	2016	807513	355497
1943	Point	2227	2016	808738	349391
1944	Point	2228	2016	807050	354087
1945	Point	2229	2016	789913	354323
1946	Point	2230	2016	781159	367243
1947	Point	2231	2016	804302	350232
1948	Point	2232	2016	784639	358663
1949	Point	2234	2016	793131	356374
1950	Point	2235	2016	801800	357353
1951	Point	2236	2016	799967	357758
1952	Point	2237	2016	780575	368367
1953	Point	2238	2016	797392	358361
1954	Point	2239	2016	799863	358124
1955	Point	2240	2016	801966	358981
1956	Point	2241	2016	803984	360663
1957	Point	2242	2016	779378	363264
1958	Point	2243	2016	797715	361780
1959	Point	2244	2016	792138	356061
1960	Point	2245	2016	799259	359172
1961	Point	2246	2016	804310	350211
1962	Point	2247	2016	797409	361986
1963	Point	2248	2016	806656	352338
1964	Point	2249	2016	797060	357620
1965	Point	2250	2016	783003	359210
1966	Point	2251	2016	801588	358795
1967	Point	2252	2016	799876	357109
1968	Point	2254	2016	808092	353217
1969	Point	2256	2016	785449	358852
1970	Point	2257	2016	786447	366694
1971	Point	2258	2016	778363	363496
1972	Point	2259	2016	788223	365510
1973	Point	2260	2016	799007	359435
1974	Point	2261	2016	787337	369061
1975	Point	2262	2016	799920	358656
1976	Point	2263	2016	787511	366053
1977	Point	2264	2016	775132	367000
1978	Point	2265	2016	799401	360183
1979	Point	2266	2016	777147	357695
1980	Point	2267	2016	796206	359760
1981	Point	2268	2016	782866	358305
1982	Point	2269	2016	801371	357769
1983	Point	2270	2016	799783	359753
1984	Point	2271	2016	799222	359604
1985	Point	2272	2016	805666	354580
1986	Point	2274	2016	802823	359125
1987	Point	2275	2016	806652	353847
1988	Point	2276	2016	801184	356704
1989	Point	2277	2016	798735	359413
1990	Point	2278	2016	787478	368421
1991	Point	2279	2016	777147	357695
1992	Point	2280	2016	784217	359919
1993	Point	2281	2016	780241	359580
1994	Point	2282	2016	775389	368297
1995	Point	2283	2016	787478	368421
1996	Point	2284	2016	800303	359559
[truncated: 1,228 more rows]
