# Supplementary material for: Association of sociodemographic and environmental factors with spatial distribution of tuberculosis cases in Gombak, Selangor, Malaysia
Source: PLoS One. 2021 Jun 17;16(6):e0252146. doi: 10.1371/journal.pone.0252146 (PMC8211220; doi:10.1371/journal.pone.0252146)
Supplement: S2 Data — (XLSX) [file pone.0252146.s002.xlsx]

## Sheet: heat map for month
ID	Month	YearofDiag		Month	YearofDiag		Month	YearofDiag		Month	YearofDiag		Month	YearofDiag
1	1	2013		2	2014		5	2015		3	2016		1	2017
13	1	2013		11	2014		1	2015		4	2016		1	2017
16	1	2013		1	2014		4	2015		1	2016		1	2017
17	1	2013		1	2014		6	2015		1	2016		1	2017
20	1	2013		1	2014		2	2015		1	2016		1	2017
23	1	2013		1	2014		11	2015		1	2016		1	2017
25	1	2013		1	2014		8	2015		1	2016		1	2017
26	1	2013		1	2014		11	2015		1	2016		1	2017
28	2	2013		1	2014		3	2015		1	2016		1	2017
30	1	2013		1	2014		5	2015		1	2016		1	2017
31	1	2013		1	2014		5	2015		1	2016		7	2017
36	1	2013		1	2014		10	2015		1	2016		1	2017
37	1	2013		1	2014		7	2015		1	2016		1	2017
38	2	2013		1	2014		3	2015		1	2016		1	2017
41	1	2013		1	2014		1	2015		1	2016		1	2017
42	1	2013		1	2014		1	2015		1	2016		1	2017
43	1	2013		1	2014		1	2015		1	2016		1	2017
46	1	2013		1	2014		1	2015		1	2016		2	2017
47	1	2013		1	2014		1	2015		1	2016		1	2017
49	1	2013		1	2014		1	2015		1	2016		1	2017
50	1	2013		1	2014		1	2015		2	2016		1	2017
51	1	2013		1	2014		1	2015		1	2016		1	2017
52	1	2013		1	2014		1	2015		1	2016		1	2017
53	1	2013		2	2014		1	2015		1	2016		1	2017
54	1	2013		1	2014		1	2015		2	2016		1	2017
55	1	2013		1	2014		1	2015		1	2016		1	2017
57	1	2013		1	2014		1	2015		1	2016		1	2017
58	1	2013		1	2014		1	2015		1	2016		1	2017
60	1	2013		1	2014		1	2015		1	2016		1	2017
63	12	2013		1	2014		1	2015		2	2016		1	2017
64	2	2013		1	2014		1	2015		1	2016		2	2017
65	1	2013		2	2014		1	2015		1	2016		1	2017
66	1	2013		1	2014		1	2015		1	2016		1	2017
67	1	2013		1	2014		2	2015		1	2016		1	2017
68	1	2013		2	2014		1	2015		1	2016		1	2017
69	2	2013		1	2014		1	2015		1	2016		1	2017
70	2	2013		2	2014		1	2015		1	2016		1	2017
71	1	2013		1	2014		1	2015		2	2016		1	2017
72	2	2013		1	2014		1	2015		1	2016		1	2017
74	1	2013		2	2014		2	2015		1	2016		1	2017
75	1	2013		1	2014		1	2015		2	2016		2	2017
76	1	2013		2	2014		1	2015		2	2016		2	2017
77	1	2013		1	2014		1	2015		1	2016		1	2017
78	2	2013		1	2014		2	2015		1	2016		1	2017
79	2	2013		1	2014		1	2015		1	2016		1	2017
80	1	2013		2	2014		2	2015		2	2016		1	2017
81	2	2013		2	2014		1	2015		1	2016		1	2017
82	2	2013		1	2014		2	2015		2	2016		1	2017
83	1	2013		2	2014		1	2015		2	2016		1	2017
84	2	2013		1	2014		2	2015		2	2016		2	2017
85	2	2013		1	2014		1	2015		1	2016		1	2017
86	2	2013		2	2014		1	2015		2	2016		1	2017
87	2	2013		1	2014		2	2015		2	2016		1	2017
88	1	2013		1	2014		1	2015		2	2016		2	2017
89	2	2013		2	2014		1	2015		2	2016		1	2017
90	3	2013		2	2014		1	2015		1	2016		10	2017
91	2	2013		2	2014		1	2015		1	2016		2	2017
92	1	2013		1	2014		2	2015		2	2016		2	2017
93	3	2013		1	2014		1	2015		2	2016		2	2017
94	2	2013		2	2014		1	2015		2	2016		8	2017
96	1	2013		2	2014		1	2015		2	2016		1	2017
98	2	2013		2	2014		2	2015		2	2016		2	2017
100	3	2013		2	2014		1	2015		2	2016		2	2017
101	2	2013		1	2014		1	2015		1	2016		2	2017
103	2	2013		2	2014		2	2015		3	2016		2	2017
104	1	2013		3	2014		1	2015		2	2016		1	2017
105	3	2013		2	2014		1	2015		1	2016		2	2017
106	2	2013		1	2014		1	2015		2	2016		2	2017
107	2	2013		2	2014		1	2015		2	2016		1	2017
108	2	2013		2	2014		2	2015		3	2016		2	2017
109	2	2013		2	2014		1	2015		1	2016		1	2017
110	2	2013		2	2014		2	2015		1	2016		2	2017
111	1	2013		3	2014		1	2015		2	2016		1	2017
112	3	2013		1	2014		2	2015		2	2016		2	2017
113	3	2013		3	2014		2	2015		2	2016		1	2017
114	3	2013		3	2014		2	2015		2	2016		2	2017
116	3	2013		2	2014		1	2015		2	2016		2	2017
118	1	2013		2	2014		1	2015		2	2016		2	2017
121	3	2013		2	2014		1	2015		1	2016		1	2017
122	3	2013		2	2014		1	2015		2	2016		1	2017
123	2	2013		2	2014		2	2015		3	2016		2	2017
124	3	2013		3	2014		1	2015		3	2016		2	2017
125	1	2013		3	2014		2	2015		2	2016		2	2017
126	3	2013		3	2014		1	2015		2	2016		2	2017
127	3	2013		2	2014		1	2015		3	2016		2	2017
128	3	2013		2	2014		1	2015		2	2016		2	2017
129	3	2013		3	2014		2	2015		2	2016		3	2017
130	2	2013		3	2014		2	2015		3	2016		2	2017
131	2	2013		3	2014		2	2015		3	2016		2	2017
132	3	2013		3	2014		2	2015		2	2016		2	2017
133	3	2013		2	2014		3	2015		2	2016		2	2017
134	1	2013		2	2014		2	2015		3	2016		2	2017
135	3	2013		2	2014		1	2015		2	2016		2	2017
136	3	2013		3	2014		2	2015		3	2016		3	2017
137	2	2013		3	2014		3	2015		3	2016		2	2017
138	3	2013		3	2014		2	2015		2	2016		2	2017
139	2	2013		3	2014		2	2015		3	2016		2	2017
140	3	2013		3	2014		1	2015		2	2016		3	2017
141	2	2013		3	2014		3	2015		2	2016		3	2017
142	2	2013		2	2014		7	2015		2	2016		2	2017
143	3	2013		2	2014		2	2015		3	2016		2	2017
144	3	2013		3	2014		3	2015		3	2016		2	2017
145	3	2013		3	2014		1	2015		3	2016		3	2017
146	4	2013		2	2014		3	2015		2	2016		3	2017
147	2	2013		3	2014		1	2015		2	2016		3	2017
148	3	2013		3	2014		3	2015		2	2016		2	2017
149	3	2013		2	2014		2	2015		2	2016		1	2017
150	2	2013		2	2014		2	2015		2	2016		3	2017
151	3	2013		2	2014		3	2015		3	2016		2	2017
152	4	2013		2	2014		3	2015		3	2016		2	2017
153	3	2013		3	2014		1	2015		3	2016		3	2017
154	3	2013		3	2014		3	2015		2	2016		3	2017
155	2	2013		3	2014		1	2015		2	2016		2	2017
156	3	2013		2	2014		3	2015		3	2016		3	2017
157	2	2013		2	2014		1	2015		2	2016		1	2017
159	4	2013		3	2014		3	2015		3	2016		1	2017
160	4	2013		3	2014		3	2015		3	2016		3	2017
162	3	2013		3	2014		3	2015		2	2016		3	2017
163	3	2013		2	2014		2	2015		3	2016		2	2017
164	4	2013		3	2014		1	2015		3	2016		3	2017
166	2	2013		3	2014		3	2015		2	2016		2	2017
167	3	2013		2	2014		2	2015		3	2016		3	2017
168	4	2013		3	2014		3	2015		3	2016		3	2017
169	2	2013		4	2014		3	2015		3	2016		3	2017
170	4	2013		3	2014		2	2015		4	2016		3	2017
171	3	2013		3	2014		1	2015		3	2016		2	2017
172	2	2013		3	2014		3	2015		3	2016		3	2017
173	4	2013		2	2014		2	2015		2	2016		2	2017
174	4	2013		3	2014		3	2015		3	2016		3	2017
175	4	2013		3	2014		3	2015		3	2016		2	2017
177	2	2013		4	2014		3	2015		3	2016		3	2017
178	3	2013		4	2014		3	2015		3	2016		3	2017
179	4	2013		3	2014		3	2015		4	2016		2	2017
180	3	2013		2	2014		2	2015		3	2016		2	2017
181	4	2013		4	2014		3	2015		4	2016		3	2017
182	3	2013		3	2014		3	2015		3	2016		3	2017
183	3	2013		4	2014		3	2015		3	2016		3	2017
184	3	2013		4	2014		3	2015		4	2016		3	2017
185	2	2013		3	2014		2	2015		3	2016		3	2017
186	4	2013		4	2014		3	2015		3	2016		2	2017
187	2	2013		3	2014		3	2015		4	2016		3	2017
188	4	2013		2	2014		3	2015		4	2016		3	2017
189	4	2013		4	2014		3	2015		2	2016		2	2017
190	4	2013		3	2014		2	2015		4	2016		4	2017
191	4	2013		4	2014		3	2015		3	2016		4	2017
192	3	2013		4	2014		3	2015		3	2016		3	2017
194	3	2013		4	2014		4	2015		3	2016		3	2017
195	5	2013		4	2014		3	2015		4	2016		2	2017
197	4	2013		3	2014		3	2015		4	2016		3	2017
198	4	2013		3	2014		3	2015		4	2016		2	2017
199	4	2013		4	2014		4	2015		4	2016		4	2017
200	4	2013		4	2014		3	2015		3	2016		3	2017
201	4	2013		4	2014		3	2015		3	2016		3	2017
202	5	2013		3	2014		3	2015		4	2016		4	2017
203	5	2013		4	2014		3	2015		4	2016		3	2017
204	4	2013		3	2014		3	2015		4	2016		3	2017
205	4	2013		4	2014		3	2015		4	2016		2	2017
206	4	2013		3	2014		3	2015		4	2016		4	2017
207	5	2013		4	2014		3	2015		4	2016		3	2017
208	5	2013		4	2014		3	2015		3	2016		3	2017
210	4	2013		4	2014		2	2015		4	2016		3	2017
212	3	2013		3	2014		3	2015		3	2016		3	2017
214	5	2013		3	2014		4	2015		3	2016		3	2017
216	4	2013		4	2014		4	2015		3	2016		3	2017
217	5	2013		2	2014		3	2015		4	2016		4	2017
218	3	2013		3	2014		4	2015		4	2016		3	2017
219	3	2013		4	2014		2	2015		4	2016		4	2017
222	4	2013		4	2014		2	2015		3	2016		3	2017
223	4	2013		3	2014		4	2015		4	2016		4	2017
224	4	2013		3	2014		4	2015		2	2016		3	2017
225	5	2013		4	2014		3	2015		4	2016		3	2017
226	5	2013		4	2014		4	2015		4	2016		3	2017
227	5	2013		4	2014		4	2015		4	2016		4	2017
228	5	2013		4	2014		4	2015		4	2016		4	2017
229	4	2013		4	2014		3	2015		3	2016		4	2017
230	5	2013		4	2014		4	2015		4	2016		3	2017
231	4	2013		3	2014		4	2015		4	2016		4	2017
234	5	2013		3	2014		3	2015		4	2016		3	2017
235	5	2013		4	2014		3	2015		4	2016		4	2017
236	5	2013		4	2014		4	2015		4	2016		4	2017
237	5	2013		4	2014		1	2015		3	2016		4	2017
238	4	2013		5	2014		4	2015		3	2016		4	2017
239	4	2013		3	2014		4	2015		4	2016		3	2017
241	5	2013		4	2014		3	2015		5	2016		4	2017
243	5	2013		4	2014		4	2015		5	2016		4	2017
244	5	2013		4	2014		3	2015		4	2016		4	2017
245	5	2013		4	2014		4	2015		4	2016		4	2017
247	4	2013		4	2014		4	2015		4	2016		4	2017
248	6	2013		4	2014		4	2015		3	2016		4	2017
249	5	2013		4	2014		3	2015		4	2016		3	2017
251	5	2013		4	2014		4	2015		5	2016		4	2017
252	5	2013		4	2014		3	2015		4	2016		3	2017
253	5	2013		4	2014		4	2015		4	2016		4	2017
254	4	2013		4	2014		4	2015		5	2016		4	2017
256	4	2013		4	2014		4	2015		4	2016		4	2017
257	5	2013		4	2014		4	2015		4	2016		4	2017
258	5	2013		4	2014		4	2015		3	2016		4	2017
260	5	2013		4	2014		4	2015		4	2016		3	2017
261	6	2013		4	2014		4	2015		5	2016		5	2017
262	4	2013		4	2014		5	2015		5	2016		4	2017
263	6	2013		5	2014		4	2015		4	2016		4	2017
264	3	2013		4	2014		5	2015		5	2016		4	2017
265	3	2013		4	2014		4	2015		5	2016		4	2017
266	5	2013		5	2014		4	2015		5	2016		4	2017
267	6	2013		3	2014		4	2015		3	2016		5	2017
268	5	2013		4	2014		4	2015		4	2016		4	2017
269	6	2013		4	2014		5	2015		5	2016		5	2017
271	5	2013		4	2014		5	2015		5	2016		4	2017
272	6	2013		5	2014		4	2015		5	2016		4	2017
273	6	2013		5	2014		4	2015		5	2016		3	2017
274	5	2013		5	2014		5	2015		4	2016		4	2017
275	5	2013		4	2014		4	2015		4	2016		3	2017
276	6	2013		5	2014		5	2015		4	2016		2	2017
277	5	2013		5	2014		4	2015		5	2016		4	2017
278	5	2013		5	2014		5	2015		5	2016		4	2017
279	6	2013		4	2014		4	2015		5	2016		4	2017
280	5	2013		4	2014		4	2015		3	2016		4	2017
281	5	2013		5	2014		5	2015		5	2016		4	2017
282	6	2013		5	2014		5	2015		5	2016		5	2017
283	6	2013		5	2014		4	2015		6	2016		5	2017
284	4	2013		5	2014		4	2015		5	2016		5	2017
285	5	2013		3	2014		4	2015		5	2016		5	2017
286	6	2013		5	2014		5	2015		5	2016		5	2017
287	6	2013		4	2014		4	2015		6	2016		4	2017
288	6	2013		4	2014		5	2015		5	2016		4	2017
289	5	2013		4	2014		5	2015		6	2016		4	2017
290	6	2013		5	2014		5	2015		4	2016		4	2017
291	6	2013		5	2014		4	2015		6	2016		5	2017
292	6	2013		4	2014		4	2015		5	2016		5	2017
293	5	2013		5	2014		5	2015		5	2016		4	2017
294	5	2013		5	2014		5	2015		6	2016		5	2017
295	6	2013		5	2014		4	2015		5	2016		5	2017
296	3	2013		4	2014		5	2015		5	2016		4	2017
297	6	2013		5	2014		4	2015		6	2016		3	2017
299	5	2013		5	2014		5	2015		6	2016		5	2017
300	6	2013		5	2014		3	2015		5	2016		4	2017
301	6	2013		5	2014		4	2015		6	2016		5	2017
302	6	2013		5	2014		4	2015		4	2016		5	2017
303	6	2013		5	2014		5	2015		5	2016		5	2017
304	4	2013		5	2014		4	2015		6	2016		5	2017
305	5	2013		5	2014		5	2015		6	2016		4	2017
307	6	2013		5	2014		4	2015		5	2016		5	2017
308	6	2013		4	2014		5	2015		6	2016		5	2017
309	6	2013		5	2014		5	2015		5	2016		5	2017
310	6	2013		5	2014		4	2015		6	2016		5	2017
311	6	2013		4	2014		4	2015		5	2016		5	2017
312	7	2013		6	2014		3	2015		6	2016		5	2017
313	6	2013		5	2014		6	2015		6	2016		5	2017
314	6	2013		6	2014		4	2015		6	2016		4	2017
315	5	2013		5	2014		5	2015		6	2016		5	2017
317	5	2013		5	2014		4	2015		6	2016		5	2017
318	3	2013		5	2014		5	2015		6	2016		6	2017
319	2	2013		4	2014		5	2015		5	2016		5	2017
320	6	2013		5	2014		6	2015		6	2016		5	2017
322	7	2013		5	2014		4	2015		6	2016		5	2017
323	7	2013		6	2014		3	2015		5	2016		5	2017
324	6	2013		1	2014		5	2015		6	2016		5	2017
325	6	2013		5	2014		4	2015		6	2016		5	2017
326	5	2013		3	2014		5	2015		6	2016		5	2017
328	7	2013		6	2014		5	2015		6	2016		5	2017
329	7	2013		6	2014		6	2015		6	2016		5	2017
330	7	2013		5	2014		4	2015		5	2016		5	2017
332	6	2013		6	2014		6	2015		6	2016		6	2017
333	4	2013		4	2014		4	2015		5	2016		5	2017
335	7	2013		7	2014		5	2015		6	2016		6	2017
336	7	2013		5	2014		5	2015		6	2016		5	2017
337	6	2013		6	2014		6	2015		6	2016		5	2017
338	7	2013		6	2014		6	2015		6	2016		5	2017
339	7	2013		6	2014		6	2015		5	2016		5	2017
340	6	2013		6	2014		5	2015		6	2016		5	2017
341	7	2013		6	2014		5	2015		6	2016		6	2017
342	7	2013		6	2014		5	2015		6	2016		6	2017
344	6	2013		6	2014		6	2015		2	2016		5	2017
345	7	2013		5	2014		4	2015		11	2016		5	2017
346	6	2013		6	2014		6	2015		6	2016		5	2017
347	7	2013		6	2014		5	2015		5	2016		6	2017
349	6	2013		6	2014		5	2015		6	2016		5	2017
350	7	2013		6	2014		4	2015		6	2016		6	2017
351	7	2013		5	2014		5	2015		5	2016		5	2017
352	7	2013		6	2014		5	2015		6	2016		5	2017
353	6	2013		6	2014		6	2015		6	2016		6	2017
355	7	2013		6	2014		4	2015		6	2016		5	2017
357	6	2013		5	2014		6	2015		5	2016		6	2017
359	7	2013		6	2014		5	2015		6	2016		5	2017
361	7	2013		6	2014		5	2015		7	2016		6	2017
362	7	2013		6	2014		5	2015		7	2016		5	2017
364	7	2013		7	2014		6	2015		7	2016		5	2017
365	6	2013		6	2014		6	2015		6	2016		4	2017
366	7	2013		6	2014		4	2015		5	2016		5	2017
367	7	2013		6	2014		6	2015		7	2016		6	2017
368	7	2013		6	2014		6	2015		7	2016		5	2017
369	6	2013		6	2014		6	2015		7	2016		5	2017
370	8	2013		6	2014		5	2015		6	2016		6	2017
371	7	2013		6	2014		6	2015		6	2016		6	2017
372	7	2013		6	2014		6	2015		6	2016		6	2017
373	8	2013		7	2014		6	2015		7	2016		5	2017
374	7	2013		6	2014		6	2015		7	2016		6	2017
375	7	2013		7	2014		7	2015		6	2016		5	2017
376	7	2013		5	2014		4	2015		6	2016		6	2017
377	7	2013		7	2014		6	2015		7	2016		6	2017
379	8	2013		7	2014		6	2015		6	2016		6	2017
380	8	2013		6	2014		2	2015		7	2016		6	2017
381	7	2013		7	2014		6	2015		6	2016		6	2017
382	7	2013		7	2014		5	2015		7	2016		3	2017
384	7	2013		6	2014		6	2015		7	2016		5	2017
385	7	2013		7	2014		6	2015		7	2016		6	2017
386	7	2013		5	2014		7	2015		7	2016		6	2017
387	7	2013		7	2014		6	2015		6	2016		3	2017
388	6	2013		7	2014		6	2015		7	2016		3	2017
389	8	2013		6	2014		6	2015		7	2016		6	2017
391	7	2013		6	2014		6	2015		6	2016		6	2017
392	7	2013		6	2014		7	2015		7	2016		5	2017
393	7	2013		6	2014		3	2015		8	2016		6	2017
394	8	2013		7	2014		7	2015		6	2016		5	2017
395	8	2013		6	2014		4	2015		7	2016		6	2017
396	7	2013		7	2014		6	2015		8	2016		6	2017
398	8	2013		6	2014		6	2015		7	2016		6	2017
399	8	2013		7	2014		6	2015		7	2016		6	2017
400	8	2013		6	2014		6	2015		7	2016		6	2017
401	7	2013		5	2014		5	2015		8	2016		5	2017
402	8	2013		7	2014		1	2015		8	2016		5	2017
403	8	2013		7	2014		6	2015		2	2016		6	2017
404	7	2013		7	2014		6	2015		7	2016		6	2017
405	6	2013		6	2014		6	2015		8	2016		6	2017
406	8	2013		7	2014		6	2015		8	2016		6	2017
407	8	2013		7	2014		7	2015		7	2016		6	2017
408	7	2013		6	2014		6	2015		8	2016		7	2017
409	7	2013		7	2014		7	2015		8	2016		6	2017
410	8	2013		6	2014		6	2015		7	2016		5	2017
413	7	2013		7	2014		5	2015		8	2016		7	2017
414	8	2013		7	2014		7	2015		7	2016		6	2017
415	8	2013		7	2014		7	2015		7	2016		6	2017
416	7	2013		8	2014		6	2015		8	2016		6	2017
417	7	2013		8	2014		6	2015		8	2016		6	2017
418	8	2013		6	2014		7	2015		8	2016		7	2017
419	8	2013		7	2014		5	2015		8	2016		6	2017
420	8	2013		6	2014		6	2015		8	2016		6	2017
421	6	2013		7	2014		4	2015		7	2016		6	2017
422	8	2013		6	2014		7	2015		8	2016		7	2017
423	9	2013		7	2014		7	2015		7	2016		7	2017
424	8	2013		7	2014		6	2015		8	2016		7	2017
425	8	2013		7	2014		7	2015		7	2016		7	2017
426	8	2013		8	2014		7	2015		8	2016		7	2017
427	7	2013		6	2014		7	2015		8	2016		6	2017
428	9	2013		8	2014		7	2015		8	2016		6	2017
429	6	2013		7	2014		7	2015		6	2016		6	2017
430	8	2013		6	2014		8	2015		8	2016		7	2017
431	8	2013		7	2014		7	2015		7	2016		7	2017
433	8	2013		8	2014		7	2015		8	2016		10	2017
434	7	2013		7	2014		7	2015		8	2016		7	2017
435	8	2013		7	2014		7	2015		8	2016		10	2017
436	9	2013		7	2014		8	2015		7	2016		7	2017
437	7	2013		8	2014		7	2015		7	2016		7	2017
438	8	2013		7	2014		7	2015		8	2016		7	2017
439	8	2013		7	2014		8	2015		8	2016		7	2017
440	9	2013		8	2014		5	2015		8	2016		7	2017
441	8	2013		7	2014		7	2015		8	2016		7	2017
442	9	2013		5	2014		7	2015		8	2016		7	2017
444	9	2013		7	2014		7	2015		8	2016		7	2017
445	8	2013		6	2014		8	2015		7	2016		7	2017
446	7	2013		6	2014		7	2015		7	2016		7	2017
447	9	2013		7	2014		4	2015		8	2016		7	2017
448	8	2013		7	2014		8	2015		8	2016		6	2017
451	9	2013		7	2014		7	2015		8	2016		7	2017
452	9	2013		7	2014		7	2015		8	2016		6	2017
453	7	2013		7	2014		7	2015		8	2016		7	2017
454	7	2013		5	2014		8	2015		8	2016		7	2017
455	9	2013		5	2014		4	2015		8	2016		7	2017
456	8	2013		7	2014		7	2015		7	2016		7	2017
457	8	2013		7	2014		7	2015		8	2016		7	2017
458	9	2013		8	2014		8	2015		7	2016		7	2017
459	9	2013		7	2014		7	2015		8	2016		7	2017
460	9	2013		7	2014		7	2015		8	2016		8	2017
461	9	2013		8	2014		8	2015		8	2016		8	2017
462	8	2013		8	2014		6	2015		9	2016		7	2017
463	9	2013		8	2014		8	2015		8	2016		7	2017
464	7	2013		7	2014		7	2015		8	2016		7	2017
465	9	2013		8	2014		8	2015		9	2016		8	2017
466	9	2013		8	2014		7	2015		8	2016		7	2017
468	9	2013		8	2014		7	2015		7	2016		8	2017
469	9	2013		8	2014		8	2015		9	2016		8	2017
470	9	2013		8	2014		7	2015		8	2016		7	2017
472	8	2013		8	2014		8	2015		8	2016		8	2017
473	8	2013		8	2014		9	2015		8	2016		7	2017
474	9	2013		8	2014		7	2015		8	2016		6	2017
475	9	2013		8	2014		7	2015		9	2016		8	2017
476	9	2013		7	2014		8	2015		8	2016		7	2017
477	9	2013		8	2014		7	2015		8	2016		8	2017
478	9	2013		8	2014		8	2015		9	2016		6	2017
479	7	2013		8	2014		7	2015		9	2016		7	2017
480	10	2013		7	2014		8	2015		8	2016		8	2017
481	8	2013		8	2014		8	2015		9	2016		8	2017
482	9	2013		9	2014		4	2015		8	2016		8	2017
485	8	2013		7	2014		8	2015		8	2016		8	2017
486	9	2013		8	2014		8	2015		9	2016		7	2017
488	9	2013		8	2014		6	2015		9	2016		8	2017
489	8	2013		7	2014		9	2015		9	2016		8	2017
490	9	2013		9	2014		7	2015		8	2016		8	2017
491	6	2013		9	2014		9	2015		9	2016		8	2017
492	9	2013		8	2014		7	2015		8	2016		7	2017
494	10	2013		9	2014		8	2015		8	2016		8	2017
495	10	2013		8	2014		9	2015		9	2016		7	2017
496	9	2013		8	2014		7	2015		9	2016		8	2017
497	10	2013		8	2014		8	2015		9	2016		8	2017
498	10	2013		8	2014		8	2015		9	2016		8	2017
499	9	2013		8	2014		9	2015		9	2016		8	2017
500	9	2013		9	2014		9	2015		8	2016		8	2017
501	9	2013		8	2014		3	2015		8	2016		7	2017
503	10	2013		8	2014		9	2015		9	2016		8	2017
504	10	2013		8	2014		9	2015		8	2016		4	2017
505	10	2013		9	2014		5	2015		9	2016		8	2017
507	10	2013		9	2014		8	2015		9	2016		8	2017
508	9	2013		8	2014		8	2015		9	2016		8	2017
509	9	2013		8	2014		3	2015		9	2016		8	2017
510	9	2013		8	2014		9	2015		8	2016		8	2017
511	9	2013		9	2014		7	2015		10	2016		8	2017
512	9	2013		8	2014		7	2015		9	2016		7	2017
513	10	2013		8	2014		8	2015		8	2016		8	2017
515	10	2013		8	2014		8	2015		9	2016		8	2017
516	10	2013		8	2014		9	2015		9	2016		8	2017
517	10	2013		9	2014		6	2015		9	2016		8	2017
518	9	2013		8	2014		9	2015		9	2016		8	2017
519	10	2013		8	2014		7	2015		10	2016		8	2017
521	10	2013		8	2014		9	2015		10	2016		8	2017
522	9	2013		8	2014		8	2015		9	2016		8	2017
523	10	2013		8	2014		9	2015		10	2016		8	2017
524	10	2013		9	2014		3	2015		9	2016		8	2017
525	9	2013		2	2014		8	2015		9	2016		8	2017
526	9	2013		9	2014		9	2015		9	2016		7	2017
527	10	2013		9	2014		9	2015		9	2016		8	2017
529	10	2013		9	2014		7	2015		10	2016		9	2017
530	10	2013		8	2014		5	2015		10	2016		8	2017
531	9	2013		9	2014		8	2015		9	2016		9	2017
532	10	2013		9	2014		9	2015		10	2016		8	2017
533	9	2013		9	2014		8	2015		9	2016		8	2017
534	9	2013		8	2014		9	2015		10	2016		7	2017
535	9	2013		8	2014		9	2015		9	2016		8	2017
537	10	2013		9	2014		8	2015		9	2016		8	2017
539	10	2013		9	2014		10	2015		9	2016		8	2017
540	10	2013		7	2014		9	2015		9	2016		9	2017
542	10	2013		9	2014		9	2015		10	2016		8	2017
543	11	2013		8	2014		9	2015		9	2016		8	2017
545	11	2013		9	2014		10	2015		10	2016		3	2017
546	10	2013		8	2014		9	2015		9	2016		8	2017
547	10	2013		10	2014		8	2015		9	2016		9	2017
548	10	2013		9	2014		8	2015		10	2016		9	2017
549	11	2013		10	2014		1	2015		9	2016		9	2017
550	10	2013		5	2014		9	2015		9	2016		9	2017
551	11	2013		10	2014		9	2015		10	2016		8	2017
552	10	2013		10	2014		8	2015		10	2016		8	2017
553	1	2013		7	2014		9	2015		9	2016		8	2017
554	8	2013		9	2014		7	2015		9	2016		9	2017
555	10	2013		9	2014		7	2015		10	2016		8	2017
556	11	2013		8	2014		10	2015		10	2016		9	2017
557	11	2013		8	2014		8	2015		10	2016		9	2017
558	11	2013		10	2014		10	2015		10	2016		8	2017
560	11	2013		10	2014		8	2015		9	2016		8	2017
561	11	2013		10	2014		10	2015		10	2016		8	2017
564	11	2013		10	2014		9	2015		7	2016		9	2017
565	10	2013		8	2014		10	2015		8	2016		9	2017
567	10	2013		10	2014		10	2015		10	2016		9	2017
568	11	2013		10	2014		10	2015		10	2016		9	2017
569	6	2013		9	2014		10	2015		10	2016		8	2017
570	7	2013		9	2014		8	2015		10	2016		8	2017
571	11	2013		10	2014		10	2015		10	2016		9	2017
572	9	2013		9	2014		10	2015		10	2016		9	2017
574	10	2013		10	2014		9	2015		9	2016		9	2017
575	11	2013		10	2014		5	2015		11	2016		9	2017
576	9	2013		10	2014		7	2015		10	2016		8	2017
577	11	2013		9	2014		8	2015		10	2016		8	2017
578	10	2013		9	2014		6	2015		10	2016		9	2017
579	11	2013		10	2014		10	2015		10	2016		9	2017
580	11	2013		10	2014		9	2015		11	2016		9	2017
581	11	2013		9	2014		10	2015		11	2016		9	2017
583	10	2013		10	2014		8	2015		9	2016		9	2017
584	11	2013		9	2014		10	2015		11	2016		8	2017
585	10	2013		10	2014		7	2015		11	2016		8	2017
586	10	2013		10	2014		9	2015		10	2016		8	2017
587	11	2013		10	2014		10	2015		10	2016		9	2017
588	11	2013		10	2014		10	2015		10	2016		9	2017
589	11	2013		9	2014		8	2015		11	2016		9	2017
590	11	2013		10	2014		10	2015		9	2016		9	2017
591	11	2013		10	2014		10	2015		11	2016		9	2017
594	10	2013		2	2014		9	2015		10	2016		8	2017
595	11	2013		10	2014		10	2015		11	2016		8	2017
596	11	2013		9	2014		8	2015		10	2016		9	2017
597	11	2013		9	2014		10	2015		11	2016		9	2017
599	11	2013		9	2014		9	2015		10	2016		9	2017
600	11	2013		10	2014		10	2015		10	2016		10	2017
601	11	2013		10	2014		9	2015		10	2016		8	2017
603	11	2013		9	2014		9	2015		10	2016		8	2017
604	10	2013		9	2014		10	2015		10	2016		8	2017
605	11	2013		10	2014		10	2015		11	2016		9	2017
606	12	2013		9	2014		8	2015		11	2016		9	2017
607	11	2013		10	2014		10	2015		11	2016		9	2017
608	11	2013		10	2014		10	2015		11	2016		10	2017
609	11	2013		11	2014		9	2015		9	2016		8	2017
610	12	2013		10	2014		5	2015		11	2016		10	2017
611	11	2013		4	2014		10	2015		11	2016		9	2017
612	12	2013		9	2014		10	2015		10	2016		10	2017
613	11	2013		11	2014		10	2015		11	2016		10	2017
616	11	2013		11	2014		10	2015		10	2016		9	2017
617	12	2013		10	2014		10	2015		11	2016		9	2017
618	7	2013		9	2014		6	2015		10	2016		9	2017
619	11	2013		9	2014		10	2015		11	2016		10	2017
621	12	2013		10	2014		11	2015		11	2016		9	2017
622	11	2013		4	2014		11	2015		11	2016		10	2017
623	10	2013		10	2014		8	2015		9	2016		10	2017
624	11	2013		10	2014		10	2015		11	2016		9	2017
626	4	2013		4	2014		10	2015		11	2016		9	2017
629	11	2013		11	2014		9	2015		10	2016		10	2017
630	11	2013		11	2014		10	2015		10	2016		10	2017
631	11	2013		10	2014		11	2015		11	2016		9	2017
632	12	2013		9	2014		10	2015		11	2016		10	2017
634	12	2013		10	2014		11	2015		11	2016		9	2017
635	11	2013		11	2014		10	2015		11	2016		9	2017
636	11	2013		11	2014		9	2015		11	2016		10	2017
637	12	2013		11	2014		10	2015		10	2016		9	2017
638	12	2013		10	2014		10	2015		10	2016		10	2017
639	12	2013		9	2014		10	2015		11	2016		10	2017
640	12	2013		9	2014		8	2015		11	2016		10	2017
641	11	2013		11	2014		10	2015		11	2016		10	2017
642	12	2013		9	2014		11	2015		11	2016		9	2017
643	12	2013		11	2014		11	2015		11	2016		10	2017
644	12	2013		10	2014		11	2015		11	2016		10	2017
645	11	2013		9	2014		10	2015		11	2016		9	2017
647	11	2013		10	2014		8	2015		11	2016		10	2017
648	12	2013		10	2014		11	2015		11	2016		10	2017
650	11	2013		11	2014		11	2015		10	2016		10	2017
651	12	2013		11	2014		11	2015		11	2016		10	2017
652	11	2013		11	2014		11	2015		11	2016		9	2017
655	11	2013		10	2014		11	2015		12	2016		10	2017
656	12	2013		10	2014		8	2015		11	2016		10	2017
657	11	2013		11	2014		11	2015		11	2016		10	2017
658	12	2013		11	2014		11	2015		12	2016		10	2017
662	12	2013		6	2014		11	2015		12	2016		10	2017
663	7	2013		10	2014		11	2015		11	2016		10	2017
670	7	2013		10	2014		11	2015		11	2016		10	2017
671	2	2013		10	2014		1	2015		12	2016		11	2017
673	2	2013		10	2014		11	2015		11	2016		10	2017
674	5	2013		11	2014		11	2015		11	2016		10	2017
675	11	2013		11	2014		11	2015		11	2016		10	2017
676	6	2013		10	2014		10	2015		11	2016		10	2017
695	7	2013		11	2014		11	2015		11	2016		11	2017
696	10	2013		10	2014		7	2015		4	2016		10	2017
697	11	2013		10	2014		10	2015		12	2016		10	2017
698	12	2013		11	2014		11	2015		11	2016		10	2017
699	12	2013		10	2014		11	2015		11	2016		11	2017
700	12	2013		10	2014		10	2015		12	2016		10	2017
701	11	2013		12	2014		11	2015		12	2016		10	2017
704	12	2013		12	2014		11	2015		10	2016		10	2017
705	12	2013		9	2014		7	2015		12	2016		11	2017
708	9	2013		10	2014		11	2015		11	2016		10	2017
710	12	2013		11	2014		12	2015		12	2016		10	2017
712	12	2013		11	2014		10	2015		11	2016		10	2017
715	12	2013		10	2014		7	2015		11	2016		10	2017
718	12	2013		11	2014		11	2015		11	2016		10	2017
726	12	2013		9	2014		11	2015		11	2016		11	2017
732	11	2013		10	2014		10	2015		12	2016		10	2017
734	12	2013		5	2014		10	2015		12	2016		11	2017
737	12	2013		11	2014		10	2015		11	2016		10	2017
745	12	2013		11	2014		10	2015		12	2016		9	2017
747	12	2013		11	2014		9	2015		12	2016		10	2017
751	12	2013		11	2014		8	2015		11	2016		11	2017
754	5	2013		10	2014		9	2015		11	2016		10	2017
768	11	2013		9	2014		10	2015		12	2016		9	2017
775	12	2013		11	2014		10	2015		12	2016		11	2017
777	12	2013		10	2014		10	2015		11	2016		11	2017
785	12	2013		11	2014		8	2015		12	2016		11	2017
823	11	2013		11	2014		3	2015		11	2016		10	2017
895	2	2013		10	2014		5	2015		12	2016		11	2017
1035	10	2013		9	2014		9	2015		12	2016		11	2017
1046	1	2013		11	2014		6	2015		8	2016		11	2017
1398	12	2013		11	2014		10	2015		12	2016		11	2017
				11	2014		10	2015		12	2016		11	2017
				8	2014		9	2015		12	2016		11	2017
				11	2014		11	2015		12	2016		11	2017
				9	2014		8	2015		11	2016		10	2017
				12	2014		11	2015		12	2016		11	2017
				12	2014		10	2015		12	2016		11	2017
				11	2014		5	2015		12	2016		11	2017
				11	2014		10	2015		11	2016		11	2017
				6	2014		10	2015		12	2016		10	2017
				11	2014		8	2015		12	2016		11	2017
				12	2014		7	2015		12	2016		11	2017
				12	2014		9	2015		12	2016		11	2017
				9	2014		3	2015		11	2016		11	2017
				11	2014		3	2015		12	2016		11	2017
				5	2014		8	2015		12	2016		11	2017
				11	2014		11	2015		12	2016		11	2017
				6	2014		8	2015		12	2016		11	2017
				12	2014		4	2015		12	2016		11	2017
				12	2014		9	2015		11	2016		11	2017
				9	2014		10	2015		12	2016		10	2017
				10	2014		10	2015		12	2016		11	2017
				11	2014		9	2015		12	2016		11	2017
				9	2014		10	2015		12	2016		11	2017
				12	2014		11	2015		12	2016		11	2017
				12	2014		10	2015		12	2016		11	2017
				12	2014		10	2015		12	2016		11	2017
				11	2014		10	2015		12	2016		11	2017
				8	2014		10	2015		12	2016		12	2017
				11	2014		11	2015		12	2016		10	2017
				11	2014		11	2015		12	2016		11	2017
				11	2014		11	2015		8	2016		11	2017
				12	2014		11	2015		8	2016		11	2017
				12	2014		11	2015		3	2016		11	2017
				12	2014		12	2015		12	2016		12	2017
				11	2014		8	2015		12	2016		11	2017
				12	2014		9	2015		12	2016		11	2017
				12	2014		11	2015		12	2016		12	2017
				12	2014		11	2015		12	2016		11	2017
				11	2014		11	2015		12	2016		11	2017
				12	2014		11	2015		12	2016		11	2017
				5	2014		11	2015		12	2016		11	2017
				5	2014		11	2015		6	2016		12	2017
				4	2014		11	2015		12	2016		11	2017
				1	2014		11	2015		11	2016		11	2017
				2	2014		10	2015					11	2017
				12	2014		11	2015					11	2017
				2	2014		10	2015					11	2017
				6	2014		12	2015					12	2017
				12	2014		11	2015					12	2017
				12	2014		12	2015					11	2017
				8	2014		12	2015					11	2017
				11	2014		11	2015					11	2017
				12	2014		11	2015					11	2017
				12	2014		12	2015					11	2017
				12	2014		11	2015					12	2017
				12	2014		10	2015					11	2017
				12	2014		12	2015					12	2017
				12	2014		11	2015					11	2017
				12	2014		12	2015					11	2017
				12	2014		12	2015					12	2017
				12	2014		12	2015					10	2017
				8	2014		11	2015					11	2017
				11	2014		12	2015					12	2017
				12	2014		12	2015					11	2017
				12	2014		11	2015					12	2017
				12	2014		10	2015					11	2017
				12	2014		12	2015					12	2017
				12	2014		12	2015					11	2017
				12	2014		12	2015					10	2017
				12	2014		12	2015					12	2017
				12	2014		12	2015					12	2017
				12	2014		11	2015					12	2017
				12	2014		9	2015					11	2017
				11	2014		11	2015					11	2017
				5	2014		12	2015					12	2017
				5	2014		12	2015					12	2017
				4	2014		12	2015					11	2017
				12	2014		11	2015					12	2017
				12	2014		11	2015					11	2017
				2	2014		12	2015					12	2017
							12	2015					12	2017
							12	2015					11	2017
							12	2015					11	2017
							12	2015					11	2017
							12	2015					11	2017
							12	2015					12	2017
							12	2015					12	2017
							12	2015					11	2017
							12	2015					12	2017
							12	2015					12	2017
							12	2015					11	2017
							12	2015					12	2017
							12	2015					12	2017
							12	2015					9	2017
							12	2015					4	2017
							11	2015					12	2017
							12	2015					11	2017
							12	2015					12	2017
							7	2015					11	2017
							12	2015					12	2017
							12	2015					11	2017
							11	2015					12	2017
							2	2015					8	2017
							12	2015					12	2017
							3	2015					12	2017
													12	2017
													11	2017
													12	2017
													12	2017
													12	2017
													12	2017
													12	2017
													12	2017
													12	2017
													12	2017
													12	2017
													12	2017
													12	2017
													12	2017
													12	2017
													11	2017
													11	2017
													12	2017
													10	2017
													5	2017
													12	2017

## Sheet: heat map for mukim
Minimal dataset
Values behind Fig 5
Month	Mukim Batu		Month	Mukim Hulu Kelang		Month	Mukim Rawang		Month	Mukim Setapak
1	1		1	2		2	3		2	4
1	1		1	2		1	3		1	4
1	1		1	2		1	3		12	4
1	1		1	2		1	3		1	4
1	1		1	2		1	3		4	4
1	1		1	2		1	3		2	4
1	1		1	2		1	3		4	4
1	1		2	2		1	3		5	4
1	1		2	2		1	3		5	4
1	1		3	2		1	3		5	4
1	1		3	2		1	3		5	4
1	1		3	2		1	3		3	4
1	1		2	2		2	3		5	4
1	1		2	2		2	3		5	4
1	1		3	2		1	3		6	4
2	1		4	2		2	3		7	4
2	1		3	2		2	3		7	4
2	1		2	2		3	3		7	4
1	1		2	2		1	3		8	4
1	1		4	2		2	3		9	4
2	1		3	2		2	3		7	4
1	1		4	2		3	3		8	4
2	1		4	2		3	3		9	4
2	1		2	2		3	3		9	4
2	1		4	2		3	3		10	4
1	1		4	2		3	3		9	4
2	1		5	2		2	3		10	4
1	1		4	2		2	3		11	4
2	1		4	2		3	3		11	4
1	1		4	2		3	3		11	4
2	1		4	2		2	3		12	4
2	1		4	2		3	3		12	4
2	1		5	2		3	3		5	4
3	1		4	2		3	3		11	4
2	1		4	2		4	3		1	4
2	1		5	2		2	3		11	4
2	1		5	2		4	3		1	4
3	1		6	2		2	3		1	4
3	1		5	2		2	3		1	4
3	1		6	2		3	3		2	4
1	1		6	2		3	3		12	4
3	1		6	2		4	3		3	4
2	1		7	2		3	3		3	4
1	1		7	2		3	3		2	4
3	1		7	2		4	3		2	4
3	1		6	2		5	3		3	4
2	1		6	2		5	3		2	4
3	1		6	2		5	3		3	4
1	1		8	2		3	3		2	4
3	1		7	2		3	3		4	4
3	1		7	2		5	3		4	4
3	1		8	2		5	3		2	4
3	1		7	2		5	3		4	4
2	1		8	2		5	3		5	4
3	1		8	2		4	3		4	4
3	1		9	2		5	3		4	4
2	1		8	2		4	3		5	4
3	1		9	2		5	3		5	4
4	1		9	2		5	3		5	4
3	1		8	2		4	3		5	4
3	1		8	2		5	3		6	4
4	1		10	2		6	3		7	4
4	1		9	2		5	3		7	4
4	1		9	2		6	3		8	4
3	1		9	2		6	3		8	4
4	1		10	2		6	3		7	4
3	1		11	2		5	3		7	4
3	1		10	2		5	3		8	4
2	1		11	2		6	3		8	4
4	1		11	2		4	3		9	4
4	1		11	2		5	3		9	4
4	1		11	2		5	3		8	4
4	1		12	2		3	3		9	4
5	1		11	2		2	3		10	4
4	1		12	2		5	3		10	4
5	1		11	2		7	3		10	4
4	1		12	2		6	3		10	4
5	1		11	2		7	3		10	4
3	1		11	2		7	3		9	4
4	1		11	2		7	3		11	4
4	1		11	2		7	3		12	4
5	1		11	2		7	3		12	4
4	1		12	2		7	3		12	4
5	1		2	2		8	3		12	4
5	1		4	2		7	3		12	4
5	1		11	2		7	3		2	4
6	1		3	2		7	3		2	4
5	1		5	2		7	3		1	4
4	1		10	2		8	3		12	4
4	1		10	2		8	3		1	4
3	1		12	2		7	3		1	4
6	1		12	2		8	3		1	4
6	1		12	2		8	3		1	4
5	1		1	2		7	3		1	4
5	1		1	2		8	3		1	4
5	1		1	2		6	3		2	4
5	1		1	2		8	3		2	4
6	1		1	2		8	3		3	4
5	1		1	2		6	3		11	4
6	1		11	2		8	3		2	4
6	1		1	2		8	3		3	4
4	1		12	2		9	3		2	4
6	1		2	2		8	3		4	4
6	1		12	2		9	3		4	4
6	1		1	2		8	3		4	4
5	1		2	2		7	3		4	4
6	1		5	2		9	3		4	4
6	1		1	2		7	3		5	4
5	1		2	2		9	3		4	4
3	1		2	2		8	3		4	4
6	1		1	2		9	3		5	4
5	1		2	2		9	3		5	4
6	1		12	2		9	3		6	4
6	1		1	2		9	3		6	4
6	1		2	2		9	3		7	4
6	1		2	2		8	3		7	4
6	1		2	2		9	3		7	4
6	1		2	2		10	3		7	4
6	1		3	2		9	3		8	4
7	1		2	2		9	3		9	4
6	1		3	2		10	3		8	4
5	1		3	2		10	3		9	4
6	1		3	2		9	3		9	4
6	1		3	2		9	3		8	4
6	1		3	2		9	3		8	4
7	1		3	2		10	3		10	4
4	1		2	2		10	3		8	4
7	1		3	2		9	3		10	4
6	1		2	2		10	3		10	4
7	1		3	2		10	3		10	4
7	1		4	2		10	3		8	4
7	1		4	2		10	3		10	4
6	1		4	2		11	3		11	4
6	1		4	2		10	3		8	4
7	1		4	2		11	3		2	4
6	1		3	2		10	3		10	4
7	1		4	2		10	3		10	4
7	1		4	2		11	3		10	4
6	1		5	2		10	3		12	4
7	1		5	2		7	3		12	4
7	1		5	2		10	3		1	4
7	1		5	2		10	3		1	4
7	1		5	2		11	3		2	4
6	1		6	2		10	3		2	4
8	1		3	2		11	3		2	4
7	1		4	2		11	3		1	4
7	1		6	2		11	3		2	4
8	1		6	2		11	3		2	4
7	1		6	2		11	3		2	4
7	1		6	2		11	3		3	4
7	1		8	2		12	3		2	4
7	1		7	2		11	3		3	4
7	1		7	2		11	3		4	4
6	1		6	2		11	3		4	4
8	1		7	2		7	3		4	4
7	1		8	2		11	3		4	4
7	1		7	2		10	3		4	4
8	1		7	2		11	3		4	4
8	1		8	2		11	3		3	4
8	1		7	2		12	3		5	4
8	1		7	2		12	3		5	4
7	1		7	2		11	3		6	4
6	1		8	2		12	3		7	4
8	1		8	2		12	3		8	4
8	1		9	2		7	3		8	4
7	1		9	2		2	3		8	4
7	1		8	2		2	3		7	4
7	1		8	2		5	3		8	4
8	1		9	2		11	3		8	4
9	1		8	2		2	3		8	4
8	1		9	2		11	3		8	4
8	1		9	2		5	3		8	4
7	1		10	2		12	3		9	4
9	1		10	2		12	3		10	4
8	1		10	2		12	3		10	4
7	1		10	2		1	3		10	4
8	1		9	2		12	3		9	4
7	1		2	2		12	3		11	4
8	1		9	2		1	3		10	4
9	1		11	2		1	3		11	4
8	1		10	2		2	3		11	4
9	1		11	2		2	3		11	4
9	1		11	2		1	3		11	4
9	1		10	2		2	3		11	4
9	1		10	2		1	3		11	4
7	1		9	2		1	3		12	4
8	1		11	2		2	3		12	4
8	1		10	2		2	3		1	4
9	1		10	2		1	3		1	4
9	1		6	2		1	3		2	4
9	1		12	2		2	3		2	4
9	1		11	2		1	3		2	4
7	1		11	2		2	3		2	4
10	1		12	2		2	3		2	4
9	1		12	2		1	3		1	4
9	1		12	2		2	3		2	4
9	1		12	2		1	3		3	4
9	1		6	2		2	3		3	4
6	1		12	2		2	3		2	4
10	1		12	2		2	3		4	4
10	1		12	2		3	3		4	4
10	1		12	2		2	3		4	4
10	1		1	2		2	3		4	4
10	1		1	2		3	3		5	4
10	1		1	2		2	3		5	4
10	1		1	2		3	3		5	4
9	1		12	2		3	3		5	4
9	1		12	2		2	3		5	4
10	1		1	2		2	3		5	4
9	1		12	2		3	3		5	4
10	1		1	2		3	3		7	4
9	1		1	2		4	3		7	4
9	1		1	2		3	3		8	4
9	1		1	2		3	3		7	4
10	1		1	2		3	3		7	4
10	1		2	2		3	3		8	4
10	1		2	2		4	3		8	4
11	1		2	2		4	3		8	4
10	1		2	2		3	3		9	4
1	1		3	2		4	3		9	4
8	1		3	2		4	3		8	4
11	1		1	2		4	3		10	4
11	1		2	2		4	3		10	4
11	1		3	2		3	3		11	4
11	1		1	2		4	3		10	4
11	1		3	2		4	3		10	4
10	1		3	2		4	3		10	4
11	1		2	2		4	3		9	4
6	1		2	2		3	3		11	4
9	1		5	2		4	3		12	4
11	1		3	2		4	3		11	4
9	1		3	2		4	3		12	4
11	1		3	2		4	3		11	4
11	1		4	2		4	3		12	4
11	1		4	2		3	3		12	4
10	1		4	2		5	3		11	4
10	1		4	2		4	3
11	1		3	2		5	3
10	1		4	2		5	3
11	1		3	2		4	3
11	1		4	2		5	3
11	1		4	2		5	3
10	1		5	2		5	3
11	1		5	2		5	3
12	1		4	2		5	3
11	1		4	2		6	3
12	1		4	2		6	3
4	1		5	2		6	3
11	1		6	2		6	3
12	1		5	2		6	3
12	1		6	2		6	3
12	1		6	2		5	3
11	1		7	2		6	3
12	1		6	2		6	3
11	1		6	2		6	3
12	1		6	2		6	3
12	1		6	2		6	3
7	1		7	2		7	3
6	1		7	2		1	3
6	1		7	2		7	3
8	1		7	2		5	3
7	1		7	2		7	3
3	1		8	2		7	3
7	1		7	2		7	3
11	1		7	2		6	3
1	1		8	2		6	3
1	1		6	2		7	3
1	1		9	2		7	3
9	1		8	2		7	3
1	1		9	2		6	3
1	1		9	2		7	3
1	1		9	2		7	3
12	1		10	2		6	3
1	1		10	2		6	3
1	1		8	2		7	3
1	1		8	2		6	3
12	1		10	2		7	3
1	1		8	2		7	3
1	1		9	2		6	3
1	1		10	2		6	3
1	1		10	2		7	3
1	1		8	2		7	3
1	1		10	2		7	3
12	1		10	2		6	3
12	1		10	2		6	3
1	1		11	2		7	3
12	1		10	2		7	3
1	1		9	2		7	3
1	1		11	2		7	3
1	1		8	2		5	3
1	1		11	2		5	3
11	1		10	2		8	3
1	1		11	2		8	3
2	1		10	2		8	3
2	1		10	2		8	3
2	1		10	2		8	3
12	1		10	2		8	3
3	1		3	2		8	3
2	1		9	2		7	3
1	1		11	2		8	3
3	1		11	2		8	3
2	1		11	2		8	3
2	1		11	2		9	3
3	1		12	2		8	3
3	1		12	2		9	3
3	1		12	2		9	3
3	1		1	2		8	3
11	1		1	2		8	3
3	1		1	2		7	3
2	1		12	2		8	3
2	1		12	2		5	3
3	1		1	2		8	3
2	1		7	2		10	3
2	1		1	2		10	3
3	1		1	2		8	3
2	1		2	2		9	3
3	1		2	2		10	3
3	1		1	2		9	3
3	1		2	2		10	3
3	1		2	2		9	3
2	1		1	2		9	3
3	1		2	2		10	3
3	1		2	2		9	3
4	1		2	2		10	3
3	1		2	2		9	3
2	1		3	2		10	3
4	1		3	2		10	3
3	1		2	2		10	3
4	1		2	2		10	3
4	1		3	2		9	3
4	1		3	2		10	3
3	1		4	2		10	3
3	1		3	2		10	3
4	1		3	2		10	3
3	1		4	2		11	3
3	1		4	2		11	3
2	1		4	2		9	3
3	1		4	2		9	3
4	1		4	2		9	3
3	1		4	2		11	3
3	1		5	2		11	3
4	1		4	2		11	3
4	1		4	2		10	3
4	1		12	2		10	3
3	1		5	2		10	3
4	1		5	2		10	3
4	1		5	2		11	3
3	1		6	2		10	3
4	1		6	2		10	3
4	1		6	2		10	3
4	1		6	2		10	3
4	1		6	2		10	3
4	1		6	2		9	3
4	1		5	2		5	3
4	1		6	2		11	3
4	1		6	2		9	3
4	1		2	2		10	3
4	1		6	2		11	3
5	1		6	2		10	3
4	1		6	2		11	3
4	1		6	2		11	3
5	1		7	2		5	3
4	1		6	2		11	3
4	1		6	2		12	3
4	1		7	2		8	3
5	1		8	2		12	3
5	1		8	2		5	3
5	1		8	2		1	3
4	1		8	2		12	3
4	1		8	2		1	3
5	1		8	2		8	3
5	1		8	2		1	3
5	1		8	2		1	3
3	1		8	2		1	3
5	1		8	2		12	3
4	1		8	2		12	3
4	1		8	2		1	3
5	1		8	2		2	3
5	1		9	2		1	3
5	1		8	2		2	3
5	1		9	2		2	3
4	1		9	2		12	3
5	1		10	2		2	3
5	1		9	2		1	3
5	1		9	2		1	3
4	1		10	2		1	3
5	1		10	2		1	3
5	1		9	2		2	3
4	1		9	2		1	3
6	1		9	2		2	3
5	1		8	2		1	3
4	1		10	2		1	3
6	1		11	2		1	3
1	1		10	2		2	3
6	1		11	2		2	3
6	1		10	2		12	3
5	1		11	2		2	3
6	1		11	2		3	3
7	1		11	2		2	3
5	1		11	2		3	3
6	1		11	2		3	3
6	1		10	2		1	3
5	1		10	2		3	3
6	1		11	2		1	3
5	1		11	2		3	3
6	1		11	2		2	3
6	1		11	2		3	3
7	1		12	2		3	3
10	1		11	2		3	3
6	1		11	2		3	3
6	1		12	2		3	3
6	1		12	2		3	3
6	1		12	2		3	3
6	1		12	2		2	3
6	1		12	2		3	3
7	1		12	2		4	3
6	1		12	2		2	3
7	1		12	2		4	3
5	1		1	2		3	3
6	1		12	2		4	3
6	1		1	2		5	3
6	1		1	2		3	3
6	1		1	2		4	3
5	1		2	2		4	3
7	1		2	2		3	3
7	1		2	2		4	3
7	1		3	2		4	3
7	1		3	2		4	3
8	1		2	2		4	3
6	1		3	2		4	3
7	1		3	2		5	3
7	1		3	2		4	3
7	1		4	2		4	3
6	1		3	2		5	3
8	1		4	2		5	3
5	1		3	2		4	3
7	1		4	2		5	3
7	1		4	2		3	3
7	1		4	2		4	3
8	1		4	2		5	3
7	1		2	2		5	3
8	1		5	2		5	3
8	1		3	2		4	3
8	1		5	2		3	3
8	1		4	2		6	3
8	1		5	2		6	3
8	1		4	2		4	3
7	1		6	2		3	3
8	1		5	2		5	3
7	1		5	2		6	3
8	1		5	2		5	3
7	1		5	2		5	3
9	1		6	2		4	3
9	1		6	2		5	3
8	1		5	2		4	3
8	1		5	2		4	3
9	1		5	2		5	3
8	1		3	2		5	3
8	1		5	2		6	3
8	1		3	2		4	3
9	1		6	2		2	3
8	1		6	2		5	3
8	1		6	2		7	3
8	1		6	2		12	3
8	1		7	2		6	3
8	1		6	2		7	3
8	1		6	2		6	3
8	1		6	2		1	3
8	1		7	2		6	3
2	1		6	2		5	3
9	1		7	2		6	3
9	1		7	2		4	3
9	1		8	2		7	3
8	1		8	2		7	3
9	1		8	2		7	3
9	1		8	2		7	3
9	1		8	2		7	3
10	1		8	2		7	3
9	1		8	2		7	3
10	1		8	2		4	3
10	1		8	2		7	3
10	1		8	2		7	3
7	1		8	2		8	3
9	1		7	2		7	3
8	1		8	2		8	3
10	1		7	2		7	3
10	1		9	2		7	3
9	1		8	2		7	3
9	1		8	2		8	3
10	1		8	2		7	3
10	1		8	2		4	3
10	1		8	2		6	3
10	1		9	2		7	3
9	1		9	2		9	3
9	1		9	2		8	3
10	1		9	2		3	3
9	1		9	2		8	3
4	1		9	2		7	3
11	1		9	2		9	3
11	1		10	2		9	3
9	1		10	2		8	3
9	1		10	2		9	3
4	1		10	2		5	3
4	1		11	2		9	3
10	1		11	2		9	3
9	1		11	2		9	3
11	1		11	2		9	3
11	1		11	2		10	3
10	1		10	2		9	3
10	1		11	2		9	3
11	1		12	2		10	3
6	1		11	2		9	3
10	1		11	2		10	3
11	1		11	2		5	3
11	1		11	2		7	3
10	1		10	2		6	3
11	1		10	2		9	3
12	1		12	2		10	3
9	1		12	2		7	3
11	1		11	2		10	3
11	1		12	2		8	3
10	1		11	2		10	3
11	1		12	2		10	3
11	1		4	2		9	3
11	1		12	2		8	3
11	1		12	2		9	3
10	1		12	2		10	3
11	1					10	3
11	1					10	3
9	1					11	3
11	1					10	3
11	1					10	3
11	1					10	3
8	1					9	3
9	1					10	3
12	1					11	3
11	1					11	3
11	1					8	3
6	1					11	3
9	1					11	3
11	1					11	3
12	1					10	3
9	1					7	3
10	1					11	3
11	1					11	3
9	1					10	3
12	1					7	3
12	1					11	3
11	1					12	3
11	1					7	3
12	1					10	3
11	1					10	3
11	1					9	3
12	1					8	3
5	1					10	3
4	1					10	3
1	1					8	3
12	1					10	3
12	1					10	3
8	1					10	3
11	1					7	3
12	1					3	3
1	1					8	3
1	1					8	3
12	1					9	3
12	1					4	3
12	1					10	3
1	1					10	3
11	1					11	3
1	1					8	3
12	1					11	3
1	1					11	3
12	1					11	3
1	1					10	3
1	1					12	3
1	1					12	3
2	1					11	3
1	1					12	3
1	1					10	3
2	1					12	3
1	1					12	3
1	1					11	3
2	1					12	3
1	1					12	3
2	1					12	3
1	1					12	3
1	1					12	3
1	1					11	3
12	1					9	3
1	1					11	3
2	1					12	3
2	1					12	3
2	1					12	3
1	1					1	3
1	1					1	3
1	1					12	3
1	1					12	3
1	1					1	3
1	1					1	3
2	1					1	3
2	1					1	3
3	1					2	3
1	1					1	3
1	1					1	3
7	1					1	3
2	1					2	3
1	1					2	3
1	1					2	3
3	1					2	3
2	1					2	3
1	1					3	3
3	1					1	3
3	1					2	3
3	1					2	3
3	1					2	3
2	1					1	3
3	1					3	3
3	1					3	3
2	1					2	3
3	1					3	3
3	1					2	3
3	1					2	3
3	1					2	3
3	1					2	3
3	1					3	3
3	1					2	3
4	1					2	3
3	1					3	3
3	1					3	3
3	1					2	3
3	1					3	3
3	1					4	3
3	1					3	3
3	1					3	3
3	1					4	3
4	1					4	3
2	1					4	3
3	1					4	3
4	1					4	3
4	1					4	3
1	1					4	3
4	1					2	3
3	1					4	3
4	1					4	3
4	1					4	3
3	1					4	3
4	1					4	3
4	1					3	3
4	1					5	3
5	1					4	3
4	1					5	3
5	1					5	3
5	1					5	3
4	1					4	3
4	1					5	3
5	1					6	3
4	1					5	3
4	1					6	3
5	1					6	3
4	1					5	3
5	1					5	3
4	1					6	3
4	1					6	3
5	1					6	3
5	1					6	3
5	1					6	3
4	1					5	3
4	1					6	3
4	1					6	3
4	1					6	3
5	1					5	3
4	1					6	3
5	1					6	3
5	1					6	3
4	1					5	3
5	1					6	3
4	1					7	3
6	1					7	3
4	1					6	3
6	1					7	3
6	1					6	3
5	1					6	3
5	1					7	3
6	1					6	3
5	1					7	3
5	1					7	3
5	1					8	3
6	1					7	3
5	1					7	3
5	1					8	3
6	1					8	3
6	1					7	3
4	1					8	3
6	1					8	3
6	1					8	3
6	1					7	3
6	1					8	3
6	1					8	3
6	1					8	3
6	1					7	3
6	1					8	3
6	1					8	3
6	1					7	3
6	1					8	3
3	1					9	3
7	1					9	3
4	1					8	3
6	1					9	3
5	1					8	3
6	1					8	3
12	1					9	3
6	1					9	3
6	1					9	3
7	1					9	3
6	1					9	3
6	1					9	3
6	1					9	3
5	1					9	3
6	1					10	3
7	1					9	3
7	1					10	3
7	1					9	3
8	1					9	3
7	1					9	3
7	1					10	3
8	1					10	3
7	1					10	3
7	1					10	3
8	1					10	3
5	1					10	3
8	1					11	3
4	1					10	3
8	1					11	3
7	1					10	3
8	1					10	3
7	1					11	3
8	1					11	3
7	1					11	3
6	1					9	3
7	1					11	3
8	1					11	3
8	1					10	3
8	1					11	3
8	1					10	3
7	1					12	3
8	1					11	3
7	1					12	3
9	1					11	3
9	1					11	3
9	1					12	3
9	1					11	3
5	1					12	3
8	1					11	3
3	1					11	3
9	1					12	3
7	1					12	3
8	1					11	3
8	1					12	3
9	1					12	3
9	1					12	3
7	1					11	3
3	1					12	3
7	1					12	3
8	1					12	3
8	1					11	3
9	1					12	3
8	1					12	3
8	1					12	3
1	1					12	3
8	1					8	3
7	1					3	3
7	1					12	3
10	1					1	3
8	1					1	3
10	1					1	3
10	1					12	3
10	1					12	3
9	1					1	3
10	1					1	3
9	1					1	3
9	1					1	3
9	1					1	3
10	1					1	3
10	1					1	3
10	1					1	3
5	1					1	3
10	1					1	3
6	1					2	3
11	1					1	3
10	1					1	3
11	1					2	3
10	1					1	3
10	1					10	3
8	1					2	3
10	1					1	3
11	1					2	3
10	1					1	3
11	1					2	3
11	1					2	3
11	1					2	3
11	1					2	3
11	1					2	3
11	1					2	3
11	1					2	3
1	1					2	3
11	1					2	3
11	1					2	3
11	1					2	3
11	1					3	3
10	1					3	3
9	1					3	3
3	1					3	3
5	1					3	3
9	1					2	3
6	1					2	3
9	1					2	3
11	1					6	3
8	1					3	3
11	1					4	3
5	1					3	3
9	1					3	3
3	1					4	3
11	1					3	3
4	1					3	3
10	1					3	3
11	1					4	3
10	1					3	3
11	1					3	3
11	1					3	3
11	1					4	3
12	1					4	3
9	1					4	3
11	1					4	3
11	1					3	3
11	1					4	3
10	1					4	3
11	1					4	3
12	1					4	3
11	1					3	3
11	1					4	3
11	1					4	3
12	1					5	3
12	1					4	3
12	1					4	3
11	1					5	3
10	1					4	3
11	1					5	3
12	1					5	3
12	1					4	3
11	1					5	3
12	1					5	3
1	1					5	3
12	1					5	3
12	1					5	3
12	1					5	3
12	1					5	3
12	1					5	3
12	1					5	3
1	1					5	3
1	1					6	3
11	1					5	3
12	1					6	3
1	1					5	3
1	1					6	3
1	1					4	3
1	1					5	3
2	1					6	3
1	1					6	3
12	1					6	3
1	1					6	3
1	1					6	3
12	1					6	3
1	1					5	3
1	1					6	3
1	1					6	3
1	1					5	3
1	1					6	3
1	1					6	3
1	1					5	3
1	1					7	3
2	1					6	3
1	1					6	3
2	1					6	3
1	1					7	3
2	1					7	3
1	1					7	3
1	1					6	3
2	1					7	3
2	1					7	3
2	1					10	3
3	1					10	3
1	1					7	3
1	1					7	3
2	1					7	3
2	1					6	3
2	1					7	3
3	1					8	3
3	1					7	3
2	1					8	3
2	1					7	3
3	1					7	3
3	1					8	3
2	1					8	3
3	1					7	3
2	1					8	3
11	1					4	3
2	1					8	3
3	1					8	3
2	1					7	3
2	1					8	3
3	1					9	3
3	1					8	3
2	1					8	3
3	1					8	3
2	1					3	3
3	1					8	3
3	1					9	3
3	1					9	3
3	1					9	3
3	1					9	3
3	1					9	3
3	1					9	3
3	1					9	3
4	1					8	3
3	1					9	3
2	1					8	3
3	1					8	3
3	1					8	3
4	1					8	3
4	1					8	3
4	1					10	3
3	1					10	3
3	1					9	3
4	1					10	3
4	1					9	3
3	1					10	3
3	1					9	3
3	1					9	3
3	1					10	3
3	1					10	3
4	1					10	3
4	1					10	3
3	1					10	3
4	1					10	3
3	1					10	3
3	1					10	3
5	1					11	3
5	1					10	3
4	1					10	3
4	1					10	3
4	1					11	3
5	1					10	3
4	1					10	3
4	1					11	3
4	1					11	3
5	1					11	3
5	1					11	3
5	1					11	3
3	1					10	3
4	1					11	3
5	1					11	3
5	1					11	3
5	1					11	3
3	1					11	3
5	1					11	3
5	1					11	3
5	1					11	3
5	1					12	3
6	1					11	3
4	1					11	3
5	1					11	3
6	1					11	3
5	1					11	3
6	1					12	3
4	1					11	3
6	1					11	3
6	1					11	3
5	1					11	3
5	1					12	3
6	1					12	3
6	1					12	3
5	1					11	3
6	1					12	3
6	1					12	3
6	1					11	3
11	1					11	3
5	1					12	3
6	1					12	3
5	1					12	3
6	1					12	3
6	1					11	3
6	1					12	3
5	1					12	3
7	1					12	3
5	1					12	3
7	1					5	3
7	1
7	1
6	1
6	1
7	1
3	1
7	1
7	1
7	1
6	1
7	1
8	1
7	1
2	1
7	1
7	1
7	1
7	1
8	1
7	1
7	1
8	1
6	1
7	1
7	1
8	1
8	1
7	1
8	1
8	1
8	1
8	1
8	1
7	1
8	1
9	1
8	1
7	1
8	1
8	1
8	1
9	1
9	1
8	1
8	1
9	1
9	1
9	1
8	1
8	1
9	1
9	1
8	1
8	1
9	1
8	1
8	1
9	1
9	1
10	1
9	1
10	1
9	1
9	1
9	1
10	1
9	1
10	1
9	1
9	1
10	1
9	1
9	1
10	1
10	1
9	1
10	1
10	1
7	1
10	1
10	1
10	1
11	1
9	1
11	1
11	1
10	1
10	1
9	1
10	1
10	1
10	1
10	1
11	1
11	1
11	1
10	1
10	1
11	1
9	1
11	1
10	1
11	1
11	1
11	1
11	1
11	1
11	1
11	1
11	1
12	1
11	1
12	1
11	1
11	1
4	1
10	1
12	1
12	1
11	1
11	1
11	1
12	1
11	1
11	1
8	1
12	1
12	1
12	1
11	1
12	1
12	1
11	1
12	1
12	1
12	1
12	1
12	1
12	1
12	1
12	1
8	1
1	1
12	1
1	1
1	1
1	1
1	1
1	1
1	1
7	1
1	1
1	1
1	1
1	1
2	1
1	1
1	1
12	1
1	1
1	1
1	1
2	1
1	1
1	1
1	1
1	1
12	1
1	1
2	1
1	1
1	1
1	1
1	1
1	1
2	1
1	1
2	1
2	1
8	1
1	1
2	1
2	1
1	1
1	1
1	1
2	1
1	1
2	1
2	1
2	1
3	1
2	1
3	1
2	1
2	1
3	1
12	1
2	1
3	1
3	1
2	1
1	1
2	1
2	1
2	1
3	1
1	1
3	1
3	1
3	1
3	1
3	1
3	1
2	1
3	1
2	1
3	1
3	1
2	1
3	1
3	1
3	1
2	1
4	1
4	1
3	1
2	1
3	1
2	1
3	1
4	1
3	1
3	1
3	1
4	1
3	1
3	1
3	1
4	1
4	1
4	1
4	1
4	1
4	1
3	1
4	1
3	1
5	1
4	1
4	1
5	1
4	1
5	1
4	1
3	1
4	1
4	1
4	1
4	1
5	1
5	1
5	1
4	1
4	1
5	1
5	1
4	1
5	1
5	1
5	1
5	1
5	1
5	1
5	1
5	1
5	1
6	1
6	1
6	1
5	1
5	1
6	1
5	1
6	1
5	1
6	1
6	1
5	1
5	1
6	1
6	1
6	1
6	1
3	1
6	1
6	1
5	1
5	1
6	1
6	1
6	1
7	1
12	1
6	1
6	1
6	1
11	1
7	1
7	1
7	1
7	1
7	1
7	1
7	1
7	1
7	1
7	1
7	1
7	1
7	1
7	1
7	1
7	1
8	1
8	1
7	1
6	1
8	1
7	1
8	1
6	1
8	1
8	1
8	1
8	1
8	1
7	1
8	1
8	1
8	1
8	1
8	1
8	1
8	1
8	1
8	1
8	1
9	1
8	1
8	1
8	1
8	1
9	1
8	1
9	1
8	1
8	1
9	1
9	1
9	1
8	1
9	1
9	1
8	1
9	1
9	1
9	1
9	1
9	1
9	1
9	1
9	1
10	1
8	1
8	1
10	1
9	1
9	1
9	1
10	1
9	1
10	1
10	1
9	1
10	1
10	1
9	1
10	1
9	1
9	1
10	1
10	1
10	1
10	1
10	1
10	1
9	1
10	1
10	1
10	1
11	1
10	1
11	1
10	1
10	1
10	1
11	1
10	1
9	1
11	1
10	1
11	1
11	1
11	1
11	1
11	1
10	1
11	1
11	1
11	1
11	1
11	1
11	1
10	1
11	1
11	1
11	1
11	1
11	1
12	1
11	1
11	1
12	1
11	1
12	1
11	1
12	1
11	1
11	1
11	1
12	1
11	1
11	1
11	1
12	1
12	1
11	1
12	1
11	1
9	1
11	1
12	1
12	1
8	1
12	1
12	1
11	1
12	1
12	1
12	1
12	1
12	1
12	1
12	1
12	1
11	1
11	1
10	1
12	1
