# Supplementary material for: Association of sociodemographic and environmental factors with spatial distribution of tuberculosis cases in Gombak, Selangor, Malaysia
Source: PLoS One. 2021 Jun 17;16(6):e0252146. doi: 10.1371/journal.pone.0252146 (PMC8211220; doi:10.1371/journal.pone.0252146)
Supplement: S3 Data — (XLSX) [file pone.0252146.s003.xlsx]

## Sheet: Sheet1
Minimal dataset
Values behind Tables 3, 4 and 5; and Figs 8-13
ID	YearFile	NoSeries	Month	YearofDiag	Mukim	Age	Gender	Race	Nationality	Country of Birth	Residency	Latitude	Longitude	Educational Level	Employment Status	Heath Care Worker	Income Status	Total Income	Smoking Status	X	Y	AQI_Lag6	CO_Lag6	PM10_Lag6	NO2_Lag6	SO2_Lag6	Pres_Lag6	RH_Lag6	Rain_Lag6	Temp_Lag6	WS_Lag6	AQI_Lag5	CO_Lag5	PM10_Lag5	NO2_Lag5	SO2_Lag5	Pres_Lag5	RH_Lag5	Rain_Lag5	Temp_Lag5	WS_Lag5	AQI_Lag4	CO_Lag4	PM10_Lag4	NO2_Lag4	SO2_Lag4	Pres_Lag4	RH_Lag4	Rain_Lag4
1	2013	1	1	2013	2	2	2	1	1	1	1	3.1815	101.773	1	1	2	1	4	2	808178	352069	35.2377	1.89594	59.7452	0.020402	0.005407	1010.81	73.4191	8.74455	28.7646	1.11585	32.4666	1.8281	0.00299	0.033811	0.00299	1010.26	76.6892	14.1016	28.4359	1.13546	28.7833	1.84827	46.8695	0.033457	0.007069	1010.71	79.2708	11.0595
13	2013	13	1	2013	1	2	2	1	1	1	1	3.22343	101.593	2	2	2	2	4	2	788206	356656	36.4769	1.89594	59.3864	0.028002	0.004302	1011.39	75.9326	8.74302	28.6116	0.797677	32.4666	1.8281	0.003092	0.033956	0.003092	1010.66	79.2962	12.4998	28.4359	0.799981	30.0837	1.84827	46.8695	0.033457	0.007874	1010.89	81.1499	11.0595
16	2013	16	1	2013	2	2	1	2	1	1	1	3.20915	101.787	2	1	2	2	5	2	809758	355133	35.765	1.89594	59.6918	0.023746	0.004989	1010.81	73.4191	8.74433	28.7646	1.11585	32.4666	1.8281	0.003064	0.033938	0.003064	1010.26	76.6892	13.7974	28.4359	1.13546	29.2627	1.84827	46.8695	0.033457	0.00727	1010.71	79.2708	11.0595
17	2013	17	1	2013	1	2	1	1	1	1	1	3.23714	101.707	1	1	2	1	4	2	800824	358206	36.6174	1.89594	58.4203	0.030111	0.005452	1011.09	74.6335	8.74394	28.6914	0.941147	32.1484	1.8281	0.003805	0.03198	0.003805	1010.45	77.98	13.3651	28.4359	0.950747	29.1207	1.82603	46.8695	0.033318	0.01203	1010.8	80.2077	11.0595
20	2013	20	1	2013	1	3	1	2	1	1	1	3.24602	101.56	1	2	2	2	4	2	784552	359147	36.0439	1.89594	59.8333	0.024712	0.004583	1011.08	74.5965	8.74259	28.693	0.963224	32.4666	1.8281	0.003025	0.033979	0.003025	1010.45	77.9157	12.0299	28.4359	0.974445	29.7846	1.84827	46.8695	0.033457	0.006727	1010.79	80.156	11.0595
23	2013	23	1	2013	1	2	2	3	1	1	1	3.25421	101.675	1	2	2	2	0	2	797243	360086	36.7373	1.89594	58.5006	0.030382	0.005273	1011.35	75.7952	8.74359	28.6214	0.774012	32.2517	1.8281	0.003696	0.032286	0.003696	1010.63	79.2149	12.8831	28.4359	0.774037	29.3347	1.83744	46.8695	0.033389	0.011424	1010.88	81.1041	11.0595
25	2013	25	1	2013	1	2	1	3	1	1	1	3.24732	101.674	1	1	2	2	0	1	797226	359323	36.7878	1.89594	58.3566	0.031044	0.005307	1011.38	75.9251	8.74363	28.6135	0.755336	32.154	1.8281	0.003799	0.031995	0.003799	1010.65	79.3529	12.9587	28.4359	0.754291	29.3095	1.82668	46.8695	0.033322	0.012022	1010.89	81.2043	11.0595
26	2013	26	1	2013	2	3	2	1	1	1	1	3.1986	101.779	1	2	2	2	1	2	808913	353963	35.5962	1.89594	59.6732	0.022751	0.005152	1010.81	73.4191	8.74443	28.7646	1.11585	32.4666	1.8281	0.003076	0.033873	0.003076	1010.26	76.6892	13.9106	28.4359	1.13546	29.0798	1.84827	46.8695	0.033457	0.007351	1010.71	79.2708	11.0595
28	2013	28	2	2013	3	2	1	2	1	1	1	3.23306	101.494	1	2	2	2	0	1	777147	357695	36.6966	1.89594	58.5953	0.029903	0.005229	1011.39	75.9641	8.74352	28.6112	0.74972	32.3119	1.8281	0.003625	0.032484	0.003625	1010.66	79.3944	12.7819	28.4359	0.748353	29.3699	1.84303	46.8695	0.033424	0.01101	1010.89	81.2344	11.0595
30	2013	30	1	2013	1	2	1	1	1	1	1	3.25777	101.668	1	1	2	2	4	2	796548	360478	36.7205	1.89594	58.498	0.030354	0.005318	1011.22	75.2175	8.74372	28.6562	0.857124	32.2382	1.8281	0.003711	0.032245	0.003711	1010.54	78.6008	13.0353	28.4359	0.861911	29.2793	1.83607	46.8695	0.03338	0.011511	1010.84	80.6584	11.0595
31	2013	31	1	2013	1	2	2	1	1	1	1	3.25285	101.689	2	2	2	2	4	2	798837	359940	36.6984	1.89594	59.1337	0.030277	0.004045	1011.41	76.0428	8.74324	28.605	0.781413	32.4666	1.8281	0.003159	0.034034	0.003159	1010.68	79.4139	12.7885	28.4359	0.782776	30.2821	1.84827	46.8695	0.033457	0.00869	1010.9	81.2354	11.0595
36	2013	36	1	2013	1	2	1	2	1	1	1	3.20662	101.609	1	1	2	2	4	2	789999	354801	36.6772	1.89594	58.9545	0.030234	0.00428	1011.54	76.6475	8.74328	28.5692	0.675529	32.4546	1.8281	0.003276	0.0336	0.003276	1010.77	80.0848	12.7782	28.4359	0.670425	30.0902	1.84827	46.8695	0.033457	0.009333	1010.94	81.7282	11.0595
37	2013	37	1	2013	1	2	1	1	1	1	1	3.21404	101.616	2	1	2	2	4	2	790712	355624	35.7823	1.89594	59.2298	0.024267	0.005419	1010.83	73.4859	8.74437	28.7605	1.10624	32.4626	1.8281	0.003308	0.033233	0.003308	1010.28	76.7602	13.9152	28.4359	1.1253	28.9027	1.84827	46.8695	0.033457	0.008968	1010.72	79.3223	11.0595
38	2013	38	2	2013	4	2	1	1	1	5	1	3.21738	101.711	2	1	2	2	5	2	801350	356022	35.8364	1.89594	59.4354	0.024411	0.00517	1010.81	73.4191	8.74436	28.7646	1.11585	32.4666	1.8281	0.003188	0.033646	0.003188	1010.26	76.6892	13.8232	28.4359	1.13546	29.1227	1.84827	46.8695	0.033457	0.008162	1010.71	79.2708	11.0595
41	2013	41	1	2013	2	2	1	1	1	1	1	3.20696	101.751	1	1	2	1	4	1	805741	354880	35.9005	1.89594	60.0712	0.023783	0.0047	1010.81	73.3902	8.74192	28.7658	1.13529	32.4666	1.8281	0.003025	0.033979	0.003025	1010.26	76.6357	11.8678	28.4359	1.15634	29.662	1.84827	46.8695	0.033457	0.006635	1010.71	79.2273	11.0595
42	2013	42	1	2013	2	2	1	1	1	1	1	3.21276	101.767	2	1	2	2	4	1	807515	355527	35.8891	1.89594	59.9343	0.02385	0.004722	1010.96	74.055	8.74279	28.7262	1.02438	32.4666	1.8281	0.003025	0.033979	0.003025	1010.36	77.3651	12.5946	28.4359	1.03874	29.5852	1.84827	46.8695	0.033457	0.006635	1010.76	79.7614	11.0595
43	2013	43	1	2013	3	2	1	1	1	1	1	3.23306	101.494	1	1	2	2	0	1	777147	357695	35.8103	1.89594	59.4314	0.024259	0.005196	1010.81	73.4191	8.74437	28.7646	1.11585	32.4666	1.8281	0.003192	0.033627	0.003192	1010.26	76.6892	13.8426	28.4359	1.13546	29.0936	1.84827	46.8695	0.033457	0.008183	1010.71	79.2708	11.0595
46	2013	46	1	2013	3	2	2	4	2	2	1	3.30803	101.579	1	1	2	1	4	2	786650	366014	36.7512	1.89594	58.4597	0.030571	0.005294	1011.33	75.7169	8.74363	28.6261	0.785279	32.2229	1.8281	0.003727	0.032198	0.003727	1010.62	79.1317	12.929	28.4359	0.78595	29.3165	1.83444	46.8695	0.03337	0.011608	1010.87	81.0437	11.0595
47	2013	47	1	2013	2	2	2	1	1	2	1	3.21184	101.766	1	2	2	2	1	2	807473	355425	36.7489	1.89594	58.4585	0.030567	0.005304	1011.3	75.6027	8.74365	28.633	0.80171	32.2196	1.8281	0.003731	0.032188	0.003731	1010.6	79.0103	12.9561	28.4359	0.803322	29.305	1.83409	46.8695	0.033368	0.011629	1010.86	80.9555	11.0595
49	2013	49	1	2013	1	2	1	1	1	1	1	3.25205	101.677	1	1	2	2	0	1	797562	359848	35.8368	1.89594	60.0196	0.023682	0.004707	1010.81	73.4191	8.74225	28.7646	1.11585	32.4666	1.8281	0.003025	0.033979	0.003025	1010.26	76.6892	12.3108	28.4359	1.13546	29.6034	1.84827	46.8695	0.033457	0.006635	1010.71	79.2708	11.0595
50	2013	50	1	2013	1	2	1	1	1	1	1	3.25239	101.68	1	2	2	2	0	1	797893	359886	36.6803	1.89594	58.5324	0.030136	0.005327	1011.13	74.8523	8.7438	28.6782	0.90967	32.2521	1.8281	0.003695	0.032288	0.003695	1010.49	78.2126	13.1444	28.4359	0.917466	29.2494	1.83749	46.8695	0.033389	0.011421	1010.81	80.3765	11.0595
51	2013	51	1	2013	3	2	1	1	1	1	1	3.32855	101.537	1	1	2	1	4	2	781900	368272	36.6032	1.89594	58.516	0.02986	0.005394	1011.06	74.5231	8.74394	28.698	0.957023	32.221	1.8281	0.003729	0.032192	0.003729	1010.43	77.8627	13.3367	28.4359	0.967533	29.162	1.83424	46.8695	0.033369	0.011613	1010.79	80.1226	11.0595
52	2013	52	1	2013	1	2	1	3	1	1	1	3.25173	101.699	1	2	2	2	4	1	799945	359818	36.6909	1.89594	58.556	0.030084	0.005302	1011.17	75.0151	8.74374	28.6684	0.886243	32.2728	1.8281	0.003672	0.032353	0.003672	1010.51	78.3857	13.0599	28.4359	0.892697	29.2802	1.83952	46.8695	0.033402	0.011284	1010.82	80.5022	11.0595
53	2013	53	1	2013	4	2	1	3	1	1	1	3.24126	101.71	1	2	2	2	1	2	801183	358664	35.9495	1.89594	59.8358	0.024211	0.004755	1011.03	74.3918	8.74286	28.7059	0.975919	32.4666	1.8281	0.003025	0.033979	0.003025	1010.41	77.7231	12.5359	28.4359	0.987512	29.5641	1.84827	46.8695	0.033457	0.006731	1010.78	80.0212	11.0595
54	2013	54	1	2013	1	2	1	1	1	1	1	3.25513	101.694	1	2	2	2	0	2	799397	360194	36.6637	1.89594	58.6329	0.029857	0.005033	1011.67	77.238	8.74336	28.5344	0.566455	32.3554	1.8281	0.003568	0.032641	0.003568	1010.85	80.7485	12.6643	28.4359	0.55459	29.5203	1.84622	46.8695	0.033444	0.010655	1010.98	82.2172	11.0595
55	2013	55	1	2013	3	2	2	3	1	1	1	3.30384	101.594	1	2	2	2	4	2	788230	365554	36.6305	1.89594	58.6895	0.029476	0.005244	1011.11	74.739	8.74375	28.685	0.925959	32.3482	1.8281	0.003578	0.032614	0.003578	1010.47	78.0923	13.0581	28.4359	0.934689	29.3072	1.84576	46.8695	0.033441	0.010733	1010.8	80.2892	11.0595
57	2013	57	1	2013	1	2	1	2	1	1	1	3.24663	101.644	2	1	2	1	4	2	793815	359239	34.7585	1.89594	60.0522	0.017071	0.005552	1010.81	73.4191	8.74442	28.7646	1.11585	32.4666	1.8281	0.002781	0.033915	0.002781	1010.26	76.6892	14.375	28.4359	1.13546	28.5601	1.84827	46.8695	0.033457	0.005992	1010.71	79.2708	11.0595
58	2013	58	1	2013	1	2	1	1	1	1	1	3.26039	101.699	1	2	2	1	1	2	799935	360777	35.8368	1.89594	60.0196	0.023682	0.004707	1010.81	73.4191	8.7422	28.7646	1.11585	32.4666	1.8281	0.003025	0.033979	0.003025	1010.26	76.6892	12.282	28.4359	1.13546	29.6034	1.84827	46.8695	0.033457	0.006635	1010.71	79.2708	11.0595
60	2013	60	1	2013	2	2	1	1	1	1	1	3.15729	101.778	1	2	2	2	4	1	808738	349391	35.8666	1.89594	60.027	0.023722	0.004694	1010.86	73.6249	8.74206	28.752	1.09155	32.4666	1.8281	0.003025	0.033979	0.003025	1010.3	76.9001	11.5082	28.4359	1.10988	29.6559	1.84827	46.8695	0.033457	0.006635	1010.73	79.4222	11.0595
63	2013	63	12	2013	4	3	2	1	1	1	1	3.2458	101.716	1	2	2	2	0	2	801881	359168	35.8368	1.89594	60.0196	0.023682	0.004707	1010.81	73.4191	8.741	28.7646	1.11585	32.4666	1.8281	0.003025	0.033979	0.003025	1010.26	76.6892	11.5856	28.4359	1.13546	29.6034	1.84827	46.8695	0.033457	0.006635	1010.71	79.2708	11.0595
64	2013	64	2	2013	2	2	1	1	1	1	1	3.15729	101.778	1	1	2	2	0	1	808738	349391	35.8368	1.89594	60.0196	0.023682	0.004707	1010.81	73.4191	8.741	28.7646	1.11585	32.4666	1.8281	0.003025	0.033979	0.003025	1010.26	76.6892	11.5856	28.4359	1.13546	29.6034	1.84827	46.8695	0.033457	0.006635	1010.71	79.2708	11.0595
65	2013	65	1	2013	3	2	2	4	2	2	1	3.32612	101.534	1	2	2	2	4	2	781632	368002	35.8753	1.89594	59.9567	0.023781	0.004716	1010.93	73.9522	8.74278	28.7324	1.03915	32.4666	1.8281	0.003025	0.033979	0.003025	1010.35	77.2559	12.6248	28.4359	1.05437	29.5899	1.84827	46.8695	0.033457	0.006635	1010.75	79.6821	11.0595
66	2013	66	1	2013	3	2	1	1	1	1	1	3.25328	101.525	1	2	2	2	0	2	780620	359941	35.8581	1.89594	60.0258	0.0237	0.004701	1010.85	73.5931	8.74202	28.7539	1.09437	32.4666	1.8281	0.003025	0.033979	0.003025	1010.29	76.8689	11.5227	28.4359	1.11283	29.643	1.84827	46.8695	0.033457	0.006635	1010.72	79.4001	11.0595
67	2013	67	1	2013	3	2	1	1	1	1	1	3.28851	101.466	2	2	2	1	4	2	774045	363822	35.8368	1.89594	60.0196	0.023682	0.004707	1010.81	73.4191	8.74104	28.7646	1.11585	32.4666	1.8281	0.003025	0.033979	0.003025	1010.26	76.6892	11.448	28.4359	1.13546	29.6034	1.84827	46.8695	0.033457	0.006635	1010.71	79.2708	11.0595
68	2013	68	1	2013	3	2	1	4	2	3	1	3.28851	101.466	1	2	2	2	3	2	774045	363822	36.6349	1.89594	58.7296	0.029759	0.004785	1011.83	77.9352	8.7433	28.4924	0.467071	32.4061	1.8281	0.003471	0.032895	0.003471	1010.96	81.4882	12.6712	28.4359	0.449531	29.7034	1.84824	46.8695	0.033456	0.01015	1011.03	82.7539	11.0595
69	2013	69	2	2013	1	2	1	4	1	1	1	3.25042	101.673	1	1	2	1	4	1	797063	359666	36.634	1.89594	58.228	0.030549	0.005554	1011.13	74.8346	8.74395	28.6793	0.912208	31.9876	1.8281	0.003959	0.031545	0.003959	1010.48	78.1939	13.4241	28.4359	0.92015	29.0426	1.80579	46.8695	0.033192	0.012835	1010.81	80.3629	11.0595
70	2013	70	2	2013	1	2	2	1	1	1	1	3.22786	101.699	1	2	2	2	5	2	799921	357177	36.7594	1.89594	58.4471	0.030674	0.00524	1011.45	76.2384	8.74355	28.5947	0.710261	32.2255	1.8281	0.003725	0.032206	0.003725	1010.7	79.686	12.848	28.4359	0.706634	29.3667	1.83473	46.8695	0.033372	0.011588	1010.91	81.446	11.0595
71	2013	71	1	2013	3	2	1	2	1	1	1	3.31012	101.577	1	1	2	1	4	2	786374	366244	35.8368	1.89594	60.0196	0.023682	0.004707	1010.81	73.4191	8.74197	28.7646	1.11585	32.4666	1.8281	0.003025	0.033979	0.003025	1010.26	76.6892	12.0257	28.4359	1.13546	29.6034	1.84827	46.8695	0.033457	0.006635	1010.71	79.2708	11.0595
72	2013	72	2	2013	1	2	2	1	1	1	1	3.2161	101.578	2	1	1	1	4	2	786563	355842	36.7177	1.89594	58.4964	0.030616	0.005008	1011.72	77.428	8.74342	28.523	0.539123	32.2848	1.8281	0.003652	0.032394	0.003652	1010.88	80.9504	12.769	28.4359	0.525692	29.533	1.84065	46.8695	0.033409	0.011164	1010.99	82.3638	11.0595
74	2013	74	1	2013	3	2	1	1	1	1	2	3.25535	101.523	1	2	2	1	1	1	780413	360169	36.6782	1.89594	58.4428	0.030354	0.005393	1011.13	74.8088	8.74386	28.6808	0.915926	32.182	1.8281	0.003771	0.032076	0.003771	1010.48	78.1664	13.2423	28.4359	0.924082	29.1906	1.82992	46.8695	0.033342	0.011859	1010.81	80.343	11.0595
75	2013	75	1	2013	3	2	1	2	1	1	2	3.32893	101.478	1	2	2	2	1	1	775389	368297	36.7152	1.89594	58.5554	0.030109	0.00524	1011.39	75.9757	8.74354	28.6105	0.748053	32.289	1.8281	0.003653	0.032406	0.003653	1010.66	79.4067	12.8094	28.4359	0.746591	29.3633	1.84104	46.8695	0.033411	0.011173	1010.89	81.2433	11.0595
76	2013	76	1	2013	1	2	1	1	1	1	1	3.23549	101.63	1	1	2	1	4	2	792278	358002	35.8779	1.89594	59.9525	0.023793	0.004717	1010.93	73.9351	8.74283	28.7335	1.04162	32.4666	1.8281	0.003025	0.033979	0.003025	1010.34	77.2377	12.7312	28.4359	1.05698	29.5891	1.84827	46.8695	0.033457	0.006635	1010.75	79.6689	11.0595
77	2013	77	1	2013	1	2	1	1	1	1	1	3.22784	101.701	2	1	2	1	4	2	800239	357176	36.5367	1.89594	58.4458	0.029643	0.005491	1011.05	74.4746	8.744	28.7009	0.964004	32.1502	1.8281	0.003803	0.031985	0.003803	1010.43	77.8112	13.4608	28.4359	0.974913	29.0652	1.82624	46.8695	0.033319	0.011973	1010.78	80.0852	11.0595
78	2013	78	2	2013	3	2	1	1	1	1	1	3.23306	101.494	1	2	2	2	1	1	777147	357695	36.6971	1.89594	59.0563	0.030387	0.004105	1011.44	76.2022	8.74327	28.5957	0.749873	32.4641	1.8281	0.003201	0.033899	0.003201	1010.7	79.5962	12.8098	28.4359	0.749246	30.2273	1.84827	46.8695	0.033457	0.008969	1010.91	81.3704	11.0595
79	2013	79	2	2013	1	2	1	1	1	1	1	3.25022	101.703	1	1	2	1	5	1	800432	359653	36.6433	1.89594	59.3438	0.029343	0.004042	1011.35	75.7787	8.74313	28.6202	0.840163	32.4666	1.8281	0.003077	0.034184	0.003077	1010.64	79.1022	12.6606	28.4359	0.845333	30.3115	1.84827	46.8695	0.033457	0.007984	1010.88	81.0029	11.0595
80	2013	80	1	2013	1	2	1	4	2	3	1	3.24971	101.667	1	1	2	1	4	2	796371	359586	36.7463	1.89594	58.4563	0.030706	0.005133	1011.59	76.8852	8.74347	28.5557	0.6172	32.2471	1.8281	0.003701	0.032272	0.003701	1010.8	80.3735	12.7922	28.4359	0.608241	29.4462	1.83698	46.8695	0.033386	0.011436	1010.95	81.9451	11.0595
81	2013	81	2	2013	3	2	1	1	1	1	1	3.32595	101.536	1	2	2	2	4	2	781824	367984	36.4565	1.89594	59.6583	0.027601	0.004138	1011.21	75.1471	8.74293	28.6578	0.944081	32.4666	1.8281	0.003003	0.034206	0.003003	1010.55	78.4114	12.4591	28.4359	0.955483	30.2285	1.84827	46.8695	0.033457	0.007111	1010.84	80.4975	11.0595
82	2013	82	2	2013	1	2	1	2	1	1	1	3.21912	101.625	1	2	2	2	0	2	791714	356189	35.8368	1.89594	60.0196	0.023682	0.004707	1010.81	73.4191	8.74102	28.7646	1.11585	32.4666	1.8281	0.003025	0.033979	0.003025	1010.26	76.6892	11.4649	28.4359	1.13546	29.6034	1.84827	46.8695	0.033457	0.006635	1010.71	79.2708	11.0595
83	2013	83	1	2013	3	1	1	4	2	2	1	3.31766	101.523	1	2	2	2	1	2	780363	367062	32.4666	1.8281	0.003025	0.033979	0.003025	1010.26	76.6357	11.8678	28.4359	1.15634	29.662	1.84827	46.8695	0.033457	0.006635	1010.71	79.2273	11.0595	28.4279	1.05113	32.7514	1.79441	53.4163	0.036011	0.005801	1010.09	76.6289	5.90127
84	2013	84	2	2013	1	2	2	1	1	1	1	3.24468	101.654	2	1	1	1	4	2	795011	359026	32.0685	1.8281	0.003862	0.031758	0.003862	1010.42	77.7505	13.6333	28.4359	0.983427	28.9132	1.81624	46.8695	0.033257	0.012222	1010.78	80.0412	11.0595	28.3836	0.908014	30.5482	1.74955	51.3518	0.036011	0.00977	1010.15	77.2858	19.6628
85	2013	85	2	2013	1	2	2	2	1	1	1	3.21636	101.624	1	1	2	2	4	2	791588	355883	32.4666	1.8281	0.002781	0.033915	0.002781	1010.26	76.6892	14.375	28.4359	1.13546	28.5601	1.84827	46.8695	0.033457	0.005992	1010.71	79.2708	11.0595	28.4271	1.03519	32.2626	1.79441	52.6756	0.036011	0.005045	1010.09	76.6743	21.7762
86	2013	86	2	2013	3	2	1	2	1	1	1	3.23306	101.494	1	2	2	2	0	2	777147	357695	32.2099	1.8281	0.003741	0.032159	0.003741	1010.65	79.3731	12.9022	28.4359	0.751401	29.3324	1.83304	46.8695	0.033362	0.011688	1010.89	81.2189	11.0595	28.3172	0.713885	30.7674	1.77309	51.6576	0.036011	0.009302	1010.24	78.2202	17.8169
87	2013	87	2	2013	3	2	1	4	2	3	1	3.32164	101.474	0	1	2	1	4	2	774962	367489	31.9523	1.8281	0.003991	0.031454	0.003991	1010.5	78.3073	13.4009	28.4359	0.903911	29.0501	1.8011	46.8695	0.033162	0.013022	1010.82	80.4453	11.0595	28.3608	0.841474	30.366	1.72835	51.2407	0.036011	0.010375	1010.18	77.6063	19.0405
88	2013	88	1	2013	1	2	1	1	1	1	1	3.23894	101.646	2	1	2	1	5	2	794044	358388	32.4666	1.8281	0.003003	0.034206	0.003003	1010.55	78.4114	12.4591	28.4359	0.955483	30.2285	1.84827	46.8695	0.033457	0.007111	1010.84	80.4975	11.0595	28.3499	0.876941	32.3739	1.79441	53.1647	0.036011	0.006283	1010.2	77.5932	9.64923
89	2013	89	2	2013	2	2	2	1	1	1	1	3.17496	101.745	1	2	2	2	3	2	805120	351337	32.4666	1.8281	0.003025	0.033979	0.003025	1010.26	76.6357	11.8678	28.4359	1.15634	29.662	1.84827	46.8695	0.033457	0.006635	1010.71	79.2273	11.0595	28.4279	1.05113	32.7514	1.79441	53.4163	0.036011	0.005801	1010.09	76.6289	5.90127
90	2013	90	3	2013	2	2	1	1	1	1	1	3.17418	101.752	2	2	2	1	5	2	805880	351253	32.267	1.8281	0.003678	0.032335	0.003678	1010.46	78.0439	13.1921	28.4359	0.941615	29.2394	1.83897	46.8695	0.033399	0.011322	1010.8	80.2541	11.0595	28.3716	0.873016	30.9088	1.78138	51.7732	0.036011	0.009023	1010.16	77.4546	19.5325
91	2013	91	2	2013	1	2	1	1	1	1	1	3.2487	101.663	2	1	2	1	4	1	795995	359473	32.4666	1.8281	0.003025	0.033979	0.003025	1010.26	76.6892	12.3038	28.4359	1.13546	29.6034	1.84827	46.8695	0.033457	0.006635	1010.71	79.2708	11.0595	28.4271	1.03518	32.6504	1.79441	53.3017	0.036011	0.005801	1010.09	76.6743	8.95214
92	2013	92	1	2013	1	2	2	1	1	1	1	3.24413	101.701	2	1	2	1	4	2	800241	358979	32.4076	1.8281	0.003412	0.033156	0.003412	1010.85	80.7019	12.8002	28.4359	0.569182	29.9127	1.84825	46.8695	0.033456	0.010052	1010.98	82.1806	11.0595	28.262	0.560526	31.1854	1.79439	52.0431	0.036011	0.008378	1010.31	78.9769	13.6093
93	2013	93	3	2013	2	2	1	4	2	2	1	3.19862	101.759	1	1	2	1	4	2	806684	353959	32.2471	1.8281	0.003701	0.032272	0.003701	1010.8	80.3735	12.7922	28.4359	0.608241	29.4462	1.83698	46.8695	0.033386	0.011436	1010.95	81.9451	11.0595	28.2763	0.594118	30.7876	1.7786	51.6715	0.036011	0.009133	1010.29	78.7965	16.4759
94	2013	94	2	2013	1	2	1	1	1	1	1	3.25193	101.688	1	2	2	2	1	2	798781	359838	32.4185	1.8281	0.003379	0.033277	0.003379	1010.82	80.4879	12.8122	28.4359	0.60222	29.9673	1.84827	46.8695	0.033457	0.009907	1010.96	82.0245	11.0595	28.2706	0.587886	31.2419	1.79441	52.0988	0.036011	0.008317	1010.3	78.851	13.4463
96	2013	96	1	2013	1	2	2	1	1	1	1	3.25613	101.669	1	2	2	2	1	2	796613	360296	32.4666	1.8281	0.003025	0.033979	0.003025	1010.26	76.6357	11.8678	28.4359	1.15634	29.662	1.84827	46.8695	0.033457	0.006635	1010.71	79.2273	11.0595	28.4279	1.05113	32.7514	1.79441	53.4163	0.036011	0.005801	1010.09	76.6289	5.90127
98	2013	98	2	2013	1	2	2	3	1	1	1	3.25572	101.667	1	2	2	2	0	2	796355	360251	32.4666	1.8281	0.003025	0.033979	0.003025	1010.26	76.6892	11.4955	28.4359	1.13546	29.6034	1.84827	46.8695	0.033457	0.006635	1010.71	79.2708	11.0595	28.4271	1.03519	32.6504	1.79441	53.3017	0.036011	0.005801	1010.09	76.6743	9.56769
100	2013	100	3	2013	3	2	1	1	1	1	1	3.30688	101.597	1	1	2	2	0	1	788549	365892	32.4666	1.8281	0.00299	0.033292	0.00299	1010.26	76.6715	14.3887	28.4359	1.13281	28.4043	1.84827	46.8695	0.033457	0.007745	1010.71	79.2597	11.0595	28.4283	1.03357	31.5931	1.79441	52.0676	0.036011	0.006205	1010.09	76.6698	20.6666
101	2013	101	2	2013	1	3	1	2	1	1	1	3.25898	101.699	1	2	2	2	1	2	799958	360621	32.2354	1.8281	0.003714	0.032236	0.003714	1010.73	79.8758	12.8216	28.4359	0.679461	29.3883	1.83577	46.8695	0.033379	0.011523	1010.92	81.5838	11.0595	28.2966	0.6537	30.7934	1.77691	51.6803	0.036011	0.009181	1010.26	78.5098	17.1507
103	2013	103	2	2013	1	2	2	3	1	1	1	3.24636	101.642	1	2	2	2	0	2	793624	359208	32.2246	1.8281	0.003726	0.032203	0.003726	1010.55	78.6531	13.0357	28.4359	0.854428	29.2767	1.83463	46.8695	0.033371	0.011598	1010.84	80.6963	11.0595	28.3467	0.800076	30.817	1.7753	51.6996	0.036011	0.009233	1010.2	77.8055	18.7236
104	2013	104	1	2013	3	2	1	1	1	1	1	3.31503	101.582	1	1	2	1	4	2	786986	366789	32.299	1.8281	0.003641	0.03244	0.003641	1010.67	79.522	12.7817	28.4359	0.730099	29.3759	1.84193	46.8695	0.033417	0.011102	1010.9	81.327	11.0595	28.3111	0.696063	30.9383	1.78554	51.8135	0.036011	0.008856	1010.24	78.306	17.5399
105	2013	105	3	2013	1	2	1	4	2	2	1	3.24285	101.701	1	0	2	2	0	1	800241	358837	31.9269	1.8281	0.004001	0.031389	0.004001	1010.47	78.0998	13.5391	28.4359	0.932919	28.9514	1.7977	46.8695	0.033141	0.013011	1010.8	80.2949	11.0595	28.3694	0.86582	30.3216	1.72358	51.1654	0.036011	0.010382	1010.17	77.4876	19.1205
106	2013	106	2	2013	1	2	2	1	1	1	1	3.25847	101.669	0	1	2	1	4	2	796592	360556	32.3307	1.8281	0.003601	0.03255	0.003601	1010.47	78.1194	13.0747	28.4359	0.930807	29.2966	1.84453	46.8695	0.033433	0.01087	1010.8	80.3089	11.0595	28.3685	0.863975	31.041	1.78917	51.901	0.036011	0.00868	1010.17	77.4981	19.3408
107	2013	107	2	2013	1	2	1	2	1	1	1	3.22082	101.625	1	2	2	1	4	2	791768	356377	32.3628	1.8281	0.003557	0.03267	0.003557	1010.87	80.8484	12.6588	28.4359	0.540293	29.5359	1.84666	46.8695	0.033447	0.01059	1010.98	82.2898	11.0595	28.2568	0.537273	31.0169	1.79215	51.8762	0.036011	0.008503	1010.32	79.07	15.5252
108	2013	108	2	2013	3	3	1	3	1	1	1	3.31268	101.469	1	2	2	2	4	2	774342	366497	32.3214	1.8281	0.003613	0.032517	0.003613	1010.65	79.3681	12.7729	28.4359	0.752119	29.371	1.84381	46.8695	0.033429	0.01094	1010.89	81.2153	11.0595	28.3174	0.714485	30.993	1.78817	51.8629	0.036011	0.008733	1010.24	78.2173	17.703
109	2013	109	2	2013	1	2	1	1	1	1	1	3.22128	101.545	1	2	2	2	1	1	782874	356405	32.4093	1.8281	0.003416	0.033127	0.003416	1010.86	80.8056	12.7818	28.4359	0.55403	29.8922	1.84826	46.8695	0.033457	0.010048	1010.98	82.256	11.0595	28.2578	0.547886	31.183	1.7944	52.0399	0.036011	0.008348	1010.32	79.037	13.6194
110	2013	110	2	2013	3	2	1	3	1	1	1	3.23306	101.494	1	2	2	2	0	1	777147	357695	32.4666	1.8281	0.003025	0.033979	0.003025	1010.26	76.6892	11.5346	28.4359	1.13546	29.6034	1.84827	46.8695	0.033457	0.006635	1010.71	79.2708	11.0595	28.4271	1.03519	32.6504	1.79441	53.3017	0.036011	0.005801	1010.09	76.6743	8.61484
111	2013	111	1	2013	4	2	1	1	1	1	1	3.23126	101.712	1	1	2	1	4	2	801380	357557	32.4666	1.8281	0.003016	0.033994	0.003016	1010.37	77.171	12.2031	28.4359	1.13305	30.0545	1.84827	46.8695	0.033457	0.00647	1010.76	79.5971	11.0595	28.4007	1.02549	32.8287	1.79441	53.5556	0.036011	0.005805	1010.13	76.8786	7.3034
112	2013	112	3	2013	1	2	1	1	1	1	1	3.25059	101.67	1	1	2	1	4	1	796747	359684	32.4666	1.8281	0.003025	0.033979	0.003025	1010.26	76.6357	11.8678	28.4359	1.15634	29.662	1.84827	46.8695	0.033457	0.006635	1010.71	79.2273	11.0595	28.4279	1.05113	32.7514	1.79441	53.4163	0.036011	0.005801	1010.09	76.6289	5.90127
113	2013	113	3	2013	1	2	1	4	2	2	1	3.23628	101.672	1	1	2	1	4	1	796932	358101	32.1355	1.8281	0.003818	0.031943	0.003818	1010.64	79.2801	12.9864	28.4359	0.764714	29.2952	1.82449	46.8695	0.033308	0.012129	1010.88	81.1514	11.0595	28.321	0.725022	30.6377	1.76111	51.5363	0.036011	0.00964	1010.23	78.1666	17.9542
114	2013	114	3	2013	1	3	1	1	1	1	1	3.24352	101.67	1	2	2	2	4	2	796696	358902	32.4666	1.8281	0.003094	0.033875	0.003094	1010.26	76.6892	13.8335	28.4359	1.13546	29.1866	1.84827	46.8695	0.033457	0.007478	1010.71	79.2708	11.0595	28.4271	1.03519	32.0594	1.79441	52.6981	0.036011	0.006259	1010.09	76.6743	23.8311
116	2013	116	3	2013	3	2	1	2	1	1	1	3.32245	101.577	1	2	2	2	1	2	786411	367608	32.2589	1.8281	0.003687	0.032309	0.003687	1010.75	80.0433	12.786	28.4359	0.655497	29.4123	1.83817	46.8695	0.033394	0.011368	1010.93	81.7054	11.0595	28.2898	0.633652	30.8313	1.78027	51.7141	0.036011	0.009066	1010.27	78.6063	16.9061
118	2013	118	1	2013	1	2	1	3	1	1	1	3.20676	101.612	1	1	2	1	4	1	790330	354817	32.4666	1.8281	0.003025	0.033979	0.003025	1010.26	76.6357	11.8678	28.4359	1.15634	29.662	1.84827	46.8695	0.033457	0.006635	1010.71	79.2273	11.0595	28.4279	1.05113	32.7514	1.79441	53.4163	0.036011	0.005801	1010.09	76.6289	5.90127
121	2013	121	3	2013	3	2	1	2	1	1	1	3.30177	101.593	1	1	2	2	4	2	788181	365324	32.4666	1.8281	0.003025	0.033979	0.003025	1010.34	77.1922	12.8077	28.4359	1.06348	29.5899	1.84827	46.8695	0.033457	0.006635	1010.74	79.6359	11.0595	28.4065	0.974969	32.5766	1.79441	53.2379	0.036011	0.005801	1010.12	76.964	8.12561
122	2013	122	3	2013	1	2	1	3	1	1	1	3.24745	101.692	1	1	2	1	4	2	799214	359343	32.4666	1.8281	0.003037	0.034223	0.003037	1010.6	78.8277	12.5733	28.4359	0.892448	30.2884	1.84827	46.8695	0.033457	0.007567	1010.87	80.8009	11.0595	28.3332	0.824607	32.1702	1.79441	52.9886	0.036011	0.006671	1010.22	77.8368	10.6217
123	2013	123	2	2013	1	3	1	2	1	5	1	3.24611	101.676	1	1	2	1	1	1	797409	359190	32.4666	1.8281	0.003063	0.033897	0.003063	1010.26	76.6892	13.9181	28.4359	1.13546	29.0792	1.84827	46.8695	0.033457	0.00725	1010.71	79.2708	11.0595	28.4271	1.03519	32.0952	1.79441	52.695	0.036011	0.006096	1010.09	76.6743	24.1093
124	2013	124	3	2013	2	2	1	4	2	2	1	3.19763	101.757	1	2	2	2	0	2	806407	353850	32.1355	1.8281	0.003818	0.031943	0.003818	1010.64	79.2801	12.9864	28.4359	0.764714	29.2952	1.82449	46.8695	0.033308	0.012129	1010.88	81.1514	11.0595	28.321	0.725022	30.6377	1.76111	51.5363	0.036011	0.00964	1010.23	78.1666	17.9542
125	2013	125	1	2013	1	2	2	2	1	1	1	3.20983	101.597	1	2	2	2	0	2	788668	355153	32.4666	1.8281	0.003025	0.033979	0.003025	1010.42	77.7582	12.4842	28.4359	0.982496	29.5655	1.84827	46.8695	0.033457	0.00672	1010.78	80.0467	11.0595	28.3833	0.907217	32.4425	1.79441	53.1219	0.036011	0.005805	1010.15	77.29	9.34657
126	2013	126	3	2013	1	2	2	4	2	2	1	3.23916	101.697	1	2	2	1	4	2	799689	358427	32.4666	1.8281	0.003098	0.033863	0.003098	1010.26	76.6892	13.8365	28.4359	1.13546	29.1781	1.84827	46.8695	0.033457	0.007513	1010.71	79.2708	11.0595	28.4271	1.03519	32.0448	1.79441	52.6837	0.036011	0.006282	1010.09	76.6743	23.8135
127	2013	127	3	2013	1	2	1	1	1	1	1	3.22479	101.569	1	2	2	2	0	2	785525	356801	32.4594	1.8281	0.002842	0.033335	0.002842	1010.25	76.5963	14.5447	28.4359	1.13557	28.244	1.84827	46.8695	0.033457	0.007206	1010.7	79.208	11.0595	28.4322	1.0368	31.6433	1.79441	52.051	0.036011	0.005714	1010.08	76.6353	19.6975
128	2013	128	3	2013	3	2	2	2	1	1	1	3.30789	101.584	1	2	2	2	0	2	787138	365999	32.4592	1.8281	0.003366	0.033194	0.003366	1010.31	76.9678	13.4381	28.4359	1.09559	29.3109	1.84827	46.8695	0.033457	0.009451	1010.73	79.473	11.0595	28.4157	1.00183	31.4632	1.79441	52.2518	0.036011	0.007617	1010.1	76.8347	21.3474
129	2013	129	3	2013	3	2	1	3	1	1	1	3.23306	101.494	1	2	2	2	0	2	777147	357695	32.4666	1.8281	0.003025	0.033979	0.003025	1010.26	76.6892	11.6006	28.4359	1.13546	29.6034	1.84827	46.8695	0.033457	0.006635	1010.71	79.2708	11.0595	28.4271	1.03519	32.6504	1.79441	53.3017	0.036011	0.005801	1010.09	76.6743	4.95291
130	2013	130	2	2013	2	2	1	4	1	1	1	3.20777	101.78	1	2	2	2	4	2	809024	354979	32.4666	1.8281	0.003025	0.033979	0.003025	1010.26	76.6357	11.8678	28.4359	1.15634	29.662	1.84827	46.8695	0.033457	0.006635	1010.71	79.2273	11.0595	28.4279	1.05113	32.7514	1.79441	53.4163	0.036011	0.005801	1010.09	76.6289	5.90127
131	2013	131	2	2013	1	2	2	4	2	2	1	3.24896	101.659	1	1	2	2	4	2	795524	359500	32.4666	1.8281	0.003025	0.033979	0.003025	1010.26	76.6892	12.0361	28.4359	1.13546	29.6034	1.84827	46.8695	0.033457	0.006635	1010.71	79.2708	11.0595	28.4271	1.03519	32.6504	1.79441	53.3017	0.036011	0.005801	1010.09	76.6743	9.16553
132	2013	132	3	2013	1	2	2	4	2	2	2	3.22786	101.699	0	1	2	1	3	2	799921	357177	32.4666	1.8281	0.003103	0.033841	0.003103	1010.26	76.6892	13.8652	28.4359	1.13546	29.1315	1.84827	46.8695	0.033457	0.007542	1010.71	79.2708	11.0595	28.4271	1.03519	32.0189	1.79441	52.6487	0.036011	0.0063	1010.09	76.6743	23.8464
133	2013	133	3	2013	3	2	1	1	1	1	1	3.23306	101.494	1	2	2	2	0	1	777147	357695	32.4386	1.8281	0.003362	0.033266	0.003362	1010.85	80.721	12.7262	28.4359	0.569779	29.9212	1.84827	46.8695	0.033457	0.009697	1010.98	82.1934	11.0595	28.2609	0.56064	31.3004	1.79441	52.1502	0.036011	0.008074	1010.31	78.9842	13.2345
134	2013	134	1	2013	1	2	2	1	1	1	1	3.24468	101.654	2	2	2	2	1	2	795011	359026	32.4666	1.8281	0.003025	0.033979	0.003025	1010.37	77.3462	11.8356	28.4359	1.06024	29.7796	1.84827	46.8695	0.033457	0.006629	1010.76	79.7411	11.0595	28.3983	0.970082	32.6359	1.79441	53.3188	0.036011	0.005801	1010.13	77.0321	4.89895
135	2013	135	3	2013	1	2	1	3	1	1	1	3.25621	101.664	1	1	2	1	4	1	796077	360304	32.4666	1.8281	0.003025	0.033979	0.003025	1010.44	77.9071	12.4357	28.4359	0.961184	29.5584	1.84827	46.8695	0.033457	0.006783	1010.79	80.1548	11.0595	28.3772	0.889387	32.4019	1.79441	53.0867	0.036011	0.005824	1010.16	77.3758	9.66263
136	2013	136	3	2013	1	3	1	2	1	1	1	3.21023	101.611	1	2	2	2	1	2	790229	355201	32.4666	1.8281	0.003025	0.033979	0.003025	1010.27	76.7142	11.6158	28.4359	1.13188	29.6034	1.84827	46.8695	0.033457	0.006635	1010.71	79.2889	11.0595	28.426	1.03219	32.6504	1.79441	53.3017	0.036011	0.005801	1010.09	76.6887	4.61259
137	2013	137	2	2013	3	2	1	4	2	2	1	3.23306	101.494	1	2	2	2	0	2	777147	357695	32.2695	1.8281	0.003669	0.032345	0.003669	1010.88	80.9219	12.787	28.4359	0.529777	29.5273	1.8392	46.8695	0.0334	0.011266	1010.99	82.3431	11.0595	28.2538	0.528476	30.7981	1.78172	51.6757	0.036011	0.00905	1010.32	79.1123	15.7042
138	2013	138	3	2013	1	2	2	3	1	1	1	3.21169	101.617	1	2	2	2	1	2	790907	355365	28.4386	1.84827	46.8695	0.033457	0.007425	1010.71	79.2598	11.0595	28.4279	1.03557	31.7214	1.79441	52.1902	0.036011	0.005989	1010.09	76.6673	21.177	28.7917	1.06973	27.8318	1.90195	45.3641	0.034199	0.002326	1008.89	83.0338	18.2142
139	2013	139	2	2013	3	2	1	4	2	4	1	3.31867	101.585	1	1	2	2	4	1	787265	367193	28.8614	1.84827	46.8695	0.033457	0.00826	1010.71	79.2743	11.0595	28.4269	1.0346	31.6953	1.79441	52.3057	0.036011	0.006768	1010.09	76.6771	22.9375	28.7917	1.06923	27.3428	1.90195	45.3117	0.034199	0.002532	1008.89	83.0416	18.5155
140	2013	140	3	2013	1	2	1	2	1	1	1	3.2749	101.649	1	2	2	1	4	2	794378	362368	29.5643	1.84827	46.8695	0.033457	0.00673	1010.78	79.9926	11.0595	28.3864	0.916144	32.436	1.79441	53.1162	0.036011	0.005808	1010.14	77.247	10.0296	28.7917	0.949316	28.1856	1.90195	45.6853	0.034199	0.002772	1009.02	83.439	15.6002
141	2013	141	2	2013	1	3	1	1	1	1	1	3.21298	101.589	2	2	2	1	4	1	787753	355499	29.1831	1.82866	46.8695	0.033334	0.011923	1010.81	80.3471	11.0595	28.3664	0.857674	30.7292	1.76695	51.6018	0.036011	0.009482	1010.17	77.5284	19.3823	28.7917	0.890129	25.1664	1.86154	44.7281	0.033479	0.002785	1009.09	83.6352	16.9309
142	2013	142	2	2013	2	2	1	1	1	1	1	3.19726	101.781	1	2	2	2	4	2	809112	353816	29.3473	1.83414	46.8695	0.033368	0.011625	1010.9	81.3098	11.0595	28.3121	0.698901	30.7812	1.77462	51.6703	0.036011	0.009255	1010.24	78.2923	17.6515	28.7917	0.729411	25.2178	1.87283	44.7513	0.033736	0.002841	1009.27	84.1678	16.1346
143	2013	143	3	2013	1	2	1	1	1	1	1	3.22272	101.706	1	1	2	1	4	2	800753	356611	29.283	1.80786	46.8695	0.033205	0.012837	1010.9	81.3814	11.0595	28.3081	0.687089	30.3997	1.73782	51.3098	0.036011	0.010205	1010.25	78.3491	17.4826	28.7917	0.717454	24.6451	1.81868	44.5434	0.032425	0.002835	1009.28	84.2075	16.2493
144	2013	144	3	2013	1	2	1	4	2	3	1	3.21747	101.631	1	2	2	2	4	2	792432	356008	29.3327	1.82348	46.8695	0.033302	0.012171	1010.91	81.4353	11.0595	28.305	0.678196	30.6047	1.75969	51.5053	0.036011	0.009679	1010.25	78.3919	17.4496	28.7917	0.708453	24.9506	1.85086	44.6546	0.033225	0.002844	1009.29	84.2373	16.1475
145	2013	145	3	2013	3	2	2	1	1	1	1	3.25813	101.526	2	2	2	2	4	2	780745	360477	29.5973	1.84827	46.8695	0.033457	0.006635	1010.73	79.5162	11.0595	28.4132	0.99471	32.6173	1.79441	53.2731	0.036011	0.005801	1010.11	76.869	7.82227	28.7917	1.02884	28.5211	1.90195	45.7881	0.034199	0.002766	1008.94	83.1754	15.9731
146	2013	146	4	2013	4	2	1	4	2	2	1	3.28371	101.727	1	2	2	2	0	2	803119	363366	29.5616	1.84827	46.8695	0.033457	0.006752	1010.78	80.0709	11.0595	28.3819	0.903217	32.4211	1.79441	53.1034	0.036011	0.005814	1010.15	77.3092	9.80851	28.7917	0.93623	28.1582	1.90195	45.6769	0.034199	0.002773	1009.04	83.4824	15.3437
147	2013	147	2	2013	1	3	2	1	1	1	1	3.24611	101.676	1	2	2	1	4	2	797409	359190	29.236	1.82932	46.8695	0.033338	0.01189	1010.83	80.5963	11.0595	28.3523	0.816566	30.7332	1.76788	51.6176	0.036011	0.009456	1010.19	77.7262	18.9226	28.7917	0.848517	25.1395	1.86291	44.727	0.033511	0.002807	1009.14	83.7731	16.695
148	2013	148	3	2013	3	2	1	1	1	1	1	3.34199	101.51	1	1	2	1	4	2	778926	369751	28.8231	1.84827	46.8695	0.033457	0.008373	1010.71	79.2808	11.0595	28.4265	1.03353	31.646	1.79441	52.2537	0.036011	0.006842	1010.09	76.6822	22.7059	28.7917	1.06814	27.2811	1.90195	45.2863	0.034199	0.00252	1008.89	83.0452	18.4612
149	2013	149	3	2013	2	2	2	1	1	1	1	3.20163	101.763	1	2	2	1	4	2	807112	354294	29.1567	1.81639	46.8695	0.033258	0.012488	1010.82	80.5292	11.0595	28.3561	0.82764	30.5533	1.74977	51.4388	0.036011	0.009923	1010.18	77.6729	19.0245	28.7917	0.859727	24.8904	1.83626	44.6314	0.032867	0.002786	1009.12	83.7359	16.8272
150	2013	150	2	2013	3	2	1	2	1	1	1	3.29911	101.588	1	1	2	1	4	2	787645	365029	30.0815	1.84827	46.8695	0.033457	0.006882	1010.82	80.3146	11.0595	28.3619	0.897918	32.463	1.79441	53.2193	0.036011	0.006034	1010.18	77.4594	8.5622	28.7917	0.942557	28.0775	1.90195	45.6792	0.034199	0.002962	1009.11	83.6113	14.0469
151	2013	151	3	2013	3	2	2	1	1	1	1	3.30725	101.579	1	2	2	2	4	2	786632	365927	29.5805	1.84827	46.8695	0.033457	0.00664	1010.76	79.819	11.0595	28.3961	0.944769	32.5247	1.79441	53.193	0.036011	0.005801	1010.13	77.1093	8.61659	28.7917	0.978291	28.3498	1.90195	45.7356	0.034199	0.002769	1008.99	83.343	15.4399
152	2013	152	4	2013	2	2	1	4	2	4	1	3.15363	101.775	1	2	2	1	4	2	808478	348986	29.662	1.84827	46.8695	0.033457	0.006635	1010.71	79.2273	11.0595	28.4279	1.05113	32.7514	1.79441	53.4163	0.036011	0.005801	1010.09	76.6289	5.90127	28.7917	1.08889	28.6657	1.90195	45.8566	0.034199	0.00279	1008.89	83.0141	12.7504
153	2013	153	3	2013	2	2	2	2	1	1	1	3.16413	101.751	1	2	2	1	4	2	805755	350141	29.0501	1.8011	46.8695	0.033162	0.013022	1010.82	80.4453	11.0595	28.3608	0.841474	30.366	1.72835	51.2407	0.036011	0.010375	1010.18	77.6063	19.0405	28.7917	0.87373	24.673	1.80475	44.5351	0.032068	0.002749	1009.11	83.6895	16.9465
154	2013	154	3	2013	3	2	1	1	1	1	1	3.3296	101.534	1	1	2	2	0	1	781557	368387	29.662	1.84827	46.8695	0.033457	0.006635	1010.71	79.2273	11.0595	28.4279	1.05113	32.7514	1.79441	53.4163	0.036011	0.005801	1010.09	76.6289	5.90127	28.7917	1.08889	28.6657	1.90195	45.8566	0.034199	0.00279	1008.89	83.0141	12.7504
155	2013	155	2	2013	2	2	1	1	1	1	1	3.20784	101.78	2	0	2	2	5	2	809004	354986	29.389	1.8429	46.8695	0.033423	0.011021	1010.9	81.4094	11.0595	28.3065	0.682467	30.9583	1.78689	51.8311	0.036011	0.008795	1010.25	78.3714	17.3723	28.7917	0.712776	25.5154	1.89089	44.8495	0.034098	0.002842	1009.29	84.223	15.9551
156	2013	156	3	2013	1	2	1	1	1	1	1	3.24896	101.67	1	1	2	1	4	1	796783	359504	30.1945	1.84827	46.8695	0.033457	0.008952	1010.92	81.4569	11.0595	28.3002	0.694517	31.6059	1.79441	52.4569	0.036011	0.007735	1010.26	78.3845	12.4923	28.7917	0.731637	26.6806	1.90195	45.1994	0.034199	0.00305	1009.31	84.2459	15.0291
157	2013	157	2	2013	2	2	1	1	1	1	1	3.1665	101.743	1	2	2	2	1	1	804837	350400	30.1055	1.84827	46.8695	0.033457	0.00938	1010.93	81.6786	11.0595	28.2889	0.651466	31.4409	1.79441	52.2946	0.036011	0.008015	1010.28	78.5684	12.9233	28.7917	0.685884	26.438	1.90195	45.1112	0.034199	0.003027	1009.35	84.3697	15.1301
159	2013	159	4	2013	1	2	2	4	2	2	1	3.24468	101.654	1	1	2	2	3	2	795011	359026	29.4317	1.84827	46.8695	0.033457	0.009233	1010.88	81.1795	11.0595	28.3194	0.720381	31.5113	1.79441	52.3148	0.036011	0.007455	1010.23	78.189	16.9175	28.7917	0.751154	26.4943	1.90195	45.1615	0.034199	0.002812	1009.25	84.0958	15.5114
160	2013	160	4	2013	2	2	1	1	1	1	1	3.21611	101.748	2	2	2	1	5	2	805435	355892	28.9787	1.80831	46.8695	0.033207	0.012653	1010.8	80.2139	11.0595	28.3739	0.879644	30.4516	1.73843	51.2919	0.036011	0.010101	1010.16	77.4227	19.4062	28.7917	0.912368	24.8985	1.81959	44.5898	0.032448	0.002707	1009.07	83.5615	17.1452
162	2013	162	3	2013	1	2	1	4	2	5	1	3.25303	101.642	1	2	2	1	4	2	793658	359946	29.8477	1.84601	46.8695	0.033443	0.01056	1010.98	82.1871	11.0595	28.2624	0.555252	31.0169	1.79126	51.8811	0.036011	0.008761	1010.31	78.9872	14.1224	28.7917	0.584355	25.7901	1.89731	44.8836	0.034186	0.002962	1009.43	84.6531	15.407
163	2013	163	3	2013	1	2	2	1	1	1	1	3.21971	101.597	2	1	1	1	4	2	788632	356246	29.637	1.84827	46.8695	0.033457	0.006635	1010.73	79.4308	11.0595	28.4178	1.01004	32.6576	1.79441	53.3123	0.036011	0.005801	1010.1	76.7997	3.04145	28.7917	1.04478	28.5886	1.90195	45.8098	0.034199	0.002776	1008.92	83.128	12.4932
164	2013	164	4	2013	1	2	1	1	1	1	1	3.23599	101.692	1	1	2	2	1	1	799201	358075	29.6034	1.84827	46.8695	0.033457	0.006635	1010.71	79.2708	11.0595	28.4271	1.03519	32.6504	1.79441	53.3017	0.036011	0.005801	1010.09	76.6743	11.5034	28.7917	1.06981	28.5823	1.90195	45.8069	0.034199	0.002765	1008.89	83.0396	12.532
166	2013	166	2	2013	4	2	1	4	2	2	1	3.24809	101.74	2	2	2	2	0	1	804495	359428	28.9433	1.84827	46.8695	0.033457	0.00811	1010.71	79.2708	11.0595	28.4271	1.03519	31.7717	1.79441	52.3921	0.036011	0.006676	1010.09	76.6743	23.259	28.7917	1.06981	27.4209	1.90195	45.3495	0.034199	0.002561	1008.89	83.0396	18.575
167	2013	167	3	2013	3	2	1	4	2	2	1	3.32513	101.529	0	1	2	1	4	2	781058	367891	29.5852	1.84827	46.8695	0.033457	0.006635	1010.76	79.7614	11.0595	28.3994	0.954273	32.5504	1.79441	53.2152	0.036011	0.005801	1010.13	77.0636	8.31106	28.7917	0.987912	28.3972	1.90195	45.7501	0.034199	0.002768	1008.98	83.3111	15.3041
168	2013	168	4	2013	3	2	2	1	1	1	1	3.27508	101.502	2	1	2	1	5	2	778041	362345	28.277	1.84827	46.8695	0.033457	0.006812	1010.71	79.2334	11.0595	28.43	1.03682	31.8071	1.79441	52.2067	0.036011	0.005452	1010.08	76.6502	20.1288	28.7917	1.06995	28.1751	1.90195	45.4285	0.034199	0.002237	1008.88	83.0197	17.9878
169	2013	169	2	2013	3	1	2	2	1	1	1	3.27507	101.502	1	2	2	2	4	2	778040	362344	29.6034	1.84827	46.8695	0.033457	0.006635	1010.71	79.2708	11.0595	28.4271	1.03519	32.6504	1.79441	53.3017	0.036011	0.005801	1010.09	76.6743	9.20954	28.7917	1.06981	28.5823	1.90195	45.8069	0.034199	0.002765	1008.89	83.0396	12.9446
170	2013	170	4	2013	3	2	1	3	1	1	1	3.3269	101.478	1	2	2	1	4	1	775379	368072	29.3426	1.83155	46.8695	0.033352	0.011769	1010.9	81.3369	11.0595	28.3106	0.694433	30.7356	1.771	51.628	0.036011	0.009366	1010.24	78.3138	17.6158	28.7917	0.724887	25.1467	1.8675	44.7262	0.033616	0.002842	1009.27	84.1828	16.1431
171	2013	171	3	2013	2	3	1	1	1	1	1	3.20206	101.753	0	2	2	2	1	2	806004	354338	29.507	1.84821	46.8695	0.033456	0.010222	1010.96	82.0378	11.0595	28.271	0.578818	31.1538	1.79434	51.9997	0.036011	0.008202	1010.3	78.8701	15.7222	28.7917	0.607857	25.9093	1.90184	44.9606	0.034199	0.002858	1009.41	84.5707	15.4609
172	2013	172	2	2013	3	2	1	1	1	1	1	3.23306	101.494	1	1	2	1	4	1	777147	357695	30.1321	1.84827	46.8695	0.033457	0.008109	1010.9	81.2611	11.0595	28.3101	0.733236	31.9095	1.79441	52.7267	0.036011	0.006975	1010.25	78.2211	11.1451	28.7917	0.772981	27.168	1.90195	45.3694	0.034199	0.003013	1009.28	84.1365	14.6685
173	2013	173	4	2013	1	2	2	1	1	1	1	3.228	101.702	2	1	2	1	4	2	800259	357194	29.6034	1.84827	46.8695	0.033457	0.006635	1010.71	79.2708	11.0595	28.4271	1.03519	32.6504	1.79441	53.3017	0.036011	0.005801	1010.09	76.6743	9.13814	28.7917	1.06981	28.5823	1.90195	45.8069	0.034199	0.002765	1008.89	83.0396	12.5694
174	2013	174	4	2013	2	2	1	2	1	1	1	3.19582	101.765	1	1	2	1	4	1	807353	353652	28.855	1.84827	46.8695	0.033457	0.008729	1010.71	79.3031	11.0595	28.4252	1.02986	31.5563	1.79441	52.19	0.036011	0.007114	1010.09	76.6999	22.4258	28.7917	1.06442	27.0725	1.90195	45.2316	0.034199	0.002545	1008.9	83.0575	18.347
175	2013	175	4	2013	1	2	2	4	2	2	1	3.23505	101.699	1	2	2	2	4	2	799957	357973	29.2936	1.83266	46.8695	0.033359	0.01171	1010.86	80.9083	11.0595	28.3347	0.765105	30.7757	1.77255	51.6638	0.036011	0.009319	1010.21	77.9738	18.3599	28.7917	0.796426	25.1957	1.86979	44.7486	0.033668	0.002826	1009.19	83.9457	16.4172
177	2013	177	2	2013	3	2	1	1	1	1	1	3.31725	101.524	1	1	2	1	3	2	780496	367017	29.0169	1.81009	46.8695	0.033218	0.012635	1010.8	80.2522	11.0595	28.3717	0.87333	30.4756	1.74093	51.327	0.036011	0.010082	1010.16	77.453	19.4027	28.7917	0.905977	24.8931	1.82327	44.5995	0.032541	0.002725	1009.07	83.5826	17.1067
178	2013	178	3	2013	1	2	1	1	1	1	1	3.25154	101.682	1	1	2	1	4	1	798090	359792	29.662	1.84827	46.8695	0.033457	0.006635	1010.71	79.2273	11.0595	28.4279	1.05113	32.7514	1.79441	53.4163	0.036011	0.005801	1010.09	76.6289	5.90127	28.7917	1.08889	28.6657	1.90195	45.8566	0.034199	0.00279	1008.89	83.0141	12.7504
179	2013	179	4	2013	1	2	1	4	2	3	1	3.21404	101.616	1	1	2	1	4	2	790712	355624	29.563	1.84827	46.8695	0.033457	0.006741	1010.78	80.0733	11.0595	28.3818	0.902822	32.4286	1.79441	53.1099	0.036011	0.00581	1010.15	77.3111	9.55019	28.7917	0.93583	28.1721	1.90195	45.6811	0.034199	0.002772	1009.04	83.4837	15.2322
180	2013	180	3	2013	1	2	1	4	2	2	1	3.22643	101.705	1	1	2	1	4	2	800631	357020	29.2802	1.83285	46.8695	0.03336	0.0117	1010.85	80.7919	11.0595	28.3413	0.784309	30.7835	1.77282	51.6696	0.036011	0.009311	1010.2	77.8814	18.563	28.7917	0.815866	25.2083	1.87019	44.7532	0.033677	0.002821	1009.17	83.8813	16.5046
181	2013	181	4	2013	2	2	1	4	2	2	1	3.21364	101.747	1	1	2	2	0	1	805321	355618	29.662	1.84827	46.8695	0.033457	0.006635	1010.71	79.2273	11.0595	28.4279	1.05113	32.7514	1.79441	53.4163	0.036011	0.005801	1010.09	76.6289	5.90127	28.7917	1.08889	28.6657	1.90195	45.8566	0.034199	0.00279	1008.89	83.0141	12.7504
182	2013	182	3	2013	3	2	1	1	1	1	1	3.23306	101.494	1	2	2	2	0	1	777147	357695	29.6034	1.84827	46.8695	0.033457	0.006635	1010.71	79.2708	11.0595	28.4271	1.03518	32.6504	1.79441	53.3017	0.036011	0.005801	1010.09	76.6743	8.95214	28.7917	1.06981	28.5823	1.90195	45.8069	0.034199	0.002765	1008.89	83.0396	13.0503
183	2013	183	3	2013	3	2	1	1	1	1	1	3.29914	101.59	1	1	2	1	4	2	787836	365033	29.662	1.84827	46.8695	0.033457	0.006635	1010.71	79.2273	11.0595	28.4279	1.05113	32.7514	1.79441	53.4163	0.036011	0.005801	1010.09	76.6289	5.90127	28.7917	1.08889	28.6657	1.90195	45.8566	0.034199	0.00279	1008.89	83.0141	12.7504
184	2013	184	3	2013	1	2	1	1	1	1	1	3.25148	101.686	1	2	2	2	5	2	798478	359787	29.6034	1.84827	46.8695	0.033457	0.006635	1010.71	79.2708	11.0595	28.4271	1.03519	32.6504	1.79441	53.3017	0.036011	0.005801	1010.09	76.6743	6.76052	28.7917	1.06981	28.5823	1.90195	45.8069	0.034199	0.002765	1008.89	83.0396	11.9704
185	2013	185	2	2013	2	2	1	1	1	1	1	3.20485	101.778	1	2	2	1	4	1	808795	354655	29.6414	1.84827	46.8695	0.033457	0.007058	1010.83	80.6288	11.0595	28.3505	0.811223	32.2248	1.79441	52.9308	0.036011	0.00596	1010.19	77.7519	8.83746	28.7917	0.843112	27.8489	1.90195	45.5665	0.034199	0.002809	1009.14	83.791	14.2309
186	2013	186	4	2013	3	2	2	1	1	1	1	3.31408	101.577	2	1	1	1	4	2	786390	366682	30.0815	1.84827	46.8695	0.033457	0.006882	1010.82	80.3146	11.0595	28.3619	0.897918	32.463	1.79441	53.2193	0.036011	0.006034	1010.18	77.4594	8.5622	28.7917	0.942557	28.0775	1.90195	45.6792	0.034199	0.002962	1009.11	83.6113	14.0469
187	2013	187	2	2013	1	2	1	4	2	5	1	3.22239	101.621	0	2	2	2	4	2	791280	356549	28.8795	1.82266	46.8695	0.033297	0.011878	1010.77	79.9359	11.0595	28.3896	0.925309	30.6336	1.75854	51.4136	0.036011	0.009502	1010.14	77.2023	19.85	28.7917	0.958532	25.3415	1.84917	44.7027	0.033184	0.002642	1009.01	83.4077	17.3959
188	2013	188	4	2013	2	2	2	2	1	1	1	3.16642	101.746	1	1	2	1	4	2	805162	350392	29.1441	1.81222	46.8695	0.033232	0.012658	1010.83	80.5621	11.0595	28.3542	0.822213	30.4991	1.74392	51.3869	0.036011	0.010059	1010.19	77.699	18.9485	28.7917	0.854233	24.8104	1.82766	44.602	0.032652	0.002784	1009.13	83.7541	16.8149
189	2013	189	4	2013	4	2	1	4	2	2	2	3.25034	101.723	1	1	2	2	0	2	802663	359672	29.5723	1.84827	46.8695	0.033457	0.006674	1010.77	79.938	11.0595	28.3894	0.925144	32.4796	1.79441	53.154	0.036011	0.005801	1010.14	77.2037	9.08717	28.7917	0.958426	28.2664	1.90195	45.71	0.034199	0.002771	1009.01	83.4088	15.3627
190	2013	190	4	2013	1	2	2	1	1	1	1	3.24583	101.68	1	2	2	1	4	2	797799	359160	31.7986	1.79441	52.5648	0.036011	0.006824	1010.1	76.8366	20.4251	28.7917	1.03567	27.0066	1.90195	45.3239	0.034199	0.002793	1008.93	83.1528	17.2155	27.9311	0.977753	27.2228	1.60502	47.8233	0.034427	0.0025457	1010.5	77.8056	7.57422
191	2013	191	4	2013	2	2	1	4	2	2	1	3.20431	101.778	1	1	2	1	4	2	808732	354594	32.259	1.79441	52.6461	0.036011	0.0049	1010.09	76.6743	21.3266	28.7917	1.06981	28.8425	1.90195	45.6714	0.034199	0.002284	1008.89	83.0396	18.1558	27.9396	1.00929	29.2271	1.60502	49.4757	0.034427	0.00259231	1010.4	77.8055	8.28524
192	2013	192	3	2013	3	2	1	1	1	1	1	3.23306	101.494	1	2	2	2	0	1	777147	357695	30.7876	1.7786	51.6715	0.036011	0.009133	1010.29	78.7965	16.4759	28.7917	0.623344	25.2837	1.87868	44.7562	0.033862	0.002864	1009.39	84.5194	15.7955	27.8283	0.596871	24.4675	1.59483	45.7776	0.034427	0.00258413	1011.72	77.8068	7.94137
194	2013	194	3	2013	3	2	1	1	1	1	1	3.32595	101.536	1	2	2	2	4	2	781824	367984	31.4448	1.79441	52.1446	0.036011	0.007572	1010.1	76.7452	22.0938	28.7917	1.05489	26.7069	1.90195	45.1545	0.034199	0.002628	1008.91	83.0891	18.1386	27.9359	0.9955	26.3039	1.60502	47.1317	0.034427	0.00213249	1010.44	77.8055	7.79142
195	2013	195	5	2013	2	2	1	1	1	1	1	3.16725	101.742	1	1	2	1	4	2	804744	350483	30.4326	1.73679	51.328	0.036011	0.010219	1010.2	77.7933	18.7208	28.7917	0.834403	24.7001	1.81716	44.5647	0.032386	0.00279	1009.15	83.8199	16.7326	27.881	0.791833	23.1382	1.56787	44.7826	0.034427	0.00270023	1011.1	77.8062	7.5811
197	2013	197	4	2013	2	2	2	1	1	1	1	3.20788	101.78	2	2	2	1	4	2	809002	354991	32.6504	1.79441	53.3017	0.036011	0.005801	1010.09	76.6743	4.95291	28.7917	1.06981	28.5823	1.90195	45.8069	0.034199	0.002765	1008.89	83.0396	12.0394	27.9396	1.00929	28.654	1.60502	48.6254	0.034427	0.00218673	1010.4	77.8055	6.69048
198	2013	198	4	2013	1	2	1	1	1	1	1	3.24116	101.651	2	1	2	1	4	1	794665	358635	32.6504	1.79441	53.3017	0.036011	0.005801	1010.09	76.6743	10.282	28.7917	1.06981	28.5823	1.90195	45.8069	0.034199	0.002765	1008.89	83.0396	11.9692	27.9396	1.00929	28.654	1.60502	48.6254	0.034427	0.00213612	1010.4	77.8055	7.3562
199	2013	199	4	2013	3	2	1	2	1	1	1	3.32893	101.478	1	2	2	2	0	2	775389	368297	30.4228	1.73492	51.289	0.036011	0.010232	1010.17	77.541	19.2065	28.7917	0.887482	24.7752	1.81441	44.5675	0.032316	0.002742	1009.09	83.6439	17.0115	27.8942	0.840863	23.1384	1.56667	44.7528	0.034427	0.00255605	1010.94	77.806	7.57559
200	2013	200	4	2013	1	2	1	4	2	2	1	3.25325	101.665	1	1	2	1	4	2	796147	359977	31.824	1.79441	52.4186	0.036011	0.006484	1010.09	76.6743	23.4718	28.7917	1.06981	27.576	1.90195	45.3842	0.034199	0.00253	1008.89	83.0396	18.6717	27.9396	1.00929	27.5656	1.60502	48.0811	0.034427	0.00218673	1010.4	77.8055	8.07712
201	2013	201	4	2013	1	2	2	1	1	1	1	3.21564	101.581	2	1	1	1	5	2	786900	355792	30.5124	1.74511	51.3918	0.036011	0.010031	1010.18	77.6108	19.1393	28.7917	0.872778	24.853	1.8294	44.6113	0.032696	0.002771	1009.11	83.6927	16.9105	27.8905	0.827281	23.366	1.57324	44.9525	0.034427	0.00222338	1010.98	77.806	7.57422
202	2013	202	5	2013	1	3	1	1	1	1	1	3.21564	101.581	1	2	2	2	4	1	786900	355792	31.4541	1.79441	52.306	0.036011	0.007953	1010.28	78.6072	12.8435	28.7917	0.678202	26.456	1.90195	45.1187	0.034199	0.003022	1009.36	84.397	15.1006	27.8354	0.648368	26.5763	1.60502	47.2292	0.034427	0.00217766	1011.63	77.8067	7.58104
203	2013	203	5	2013	3	2	1	1	1	1	1	3.27888	101.469	1	1	2	1	4	1	774392	362757	31.424	1.79441	52.1147	0.036011	0.007584	1010.1	76.749	22.0404	28.7917	1.05411	26.7063	1.90195	45.146	0.034199	0.00261	1008.91	83.0917	18.1447	27.9357	0.994778	26.2765	1.60502	47.1168	0.034427	0.00253709	1010.45	77.8055	7.82086
204	2013	204	4	2013	2	2	2	1	1	1	1	3.20433	101.779	1	2	2	2	1	2	808929	354597	32.5916	1.79441	53.2509	0.036011	0.005801	1010.12	76.9555	8.02114	28.7917	1.01066	28.4736	1.90195	45.7735	0.034199	0.002767	1008.96	83.2357	15.508	27.9249	0.954647	28.654	1.60502	48.6254	0.034427	0.00245168	1010.58	77.8056	10.3007
205	2013	205	4	2013	2	2	1	1	1	1	1	3.19266	101.761	1	0	2	1	4	1	806899	353301	31.6921	1.79441	52.1008	0.036011	0.005657	1010.08	76.6399	19.8802	28.7917	1.06949	27.9922	1.90195	45.3651	0.034199	0.002238	1008.87	83.0108	17.9087	27.9429	1.00858	28.0964	1.60502	48.8738	0.034427	0.00210098	1010.36	77.8054	8.48014
206	2013	206	4	2013	1	2	1	1	1	1	1	3.23348	101.701	1	2	2	2	4	1	800151	357799	31.2051	1.79408	52.0292	0.036011	0.008269	1010.13	77.0625	20.5528	28.7917	0.988135	25.9779	1.90146	44.9935	0.034199	0.002779	1008.98	83.3103	17.3563	27.9193	0.93384	25.46	1.60481	46.5449	0.034427	0.0023827	1010.64	77.8057	7.576
207	2013	207	5	2013	3	2	1	4	2	2	1	3.23306	101.494	1	0	2	2	0	1	777147	357695	30.6334	1.7602	51.5315	0.036011	0.009664	1010.22	78.0924	18.1175	28.7917	0.771465	24.9764	1.85161	44.6704	0.033243	0.002828	1009.22	84.0285	16.3768	27.8653	0.733695	23.792	1.58297	45.2858	0.034427	0.00247953	1011.28	77.8063	7.7264
208	2013	208	5	2013	3	2	1	1	1	1	1	3.31555	101.524	1	1	2	1	4	1	780456	366829	32.0204	1.79441	52.647	0.036011	0.006288	1010.09	76.6743	23.8711	28.7917	1.06981	27.7575	1.90195	45.4796	0.034199	0.002615	1008.89	83.0396	18.6655	27.9396	1.00929	27.9009	1.60502	48.251	0.034427	0.00275986	1010.4	77.8055	7.90646
210	2013	210	4	2013	2	2	1	1	1	1	1	3.1687	101.744	1	1	2	1	4	1	804996	350644	32.0448	1.79441	52.6837	0.036011	0.006282	1010.09	76.6743	23.8135	28.7917	1.06981	27.7544	1.90195	45.4892	0.034199	0.002638	1008.89	83.0396	18.6153	27.9396	1.00929	27.9227	1.60502	48.2611	0.034427	0.00270572	1010.4	77.8055	7.85304
212	2013	212	3	2013	3	2	1	1	1	1	1	3.23306	101.494	1	2	2	2	0	1	777147	357695	30.7852	1.77961	51.6667	0.036011	0.009108	1010.3	78.936	16.1403	28.7917	0.593994	25.3027	1.88018	44.7556	0.033894	0.002872	1009.42	84.6167	15.7249	27.821	0.569759	24.5286	1.59548	45.8147	0.034427	0.00247455	1011.81	77.8068	7.915
214	2013	214	5	2013	1	2	1	1	1	1	1	3.25393	101.7	1	2	2	2	1	1	800112	360062	32.6504	1.79441	53.3017	0.036011	0.005801	1010.09	76.6743	10.5682	28.7917	1.06981	28.5823	1.90195	45.8069	0.034199	0.002765	1008.89	83.0396	11.982	27.9396	1.00929	28.654	1.60502	48.6254	0.034427	0.00217059	1010.4	77.8055	7.27658
216	2013	216	4	2013	1	3	1	1	1	1	1	3.2478	101.673	1	2	2	2	1	1	797052	359376	30.886	1.78273	51.7657	0.036011	0.008972	1010.25	78.3948	17.3691	28.7917	0.707846	25.3964	1.88476	44.8093	0.033986	0.002845	1009.29	84.2393	15.9895	27.8494	0.674928	24.6175	1.59749	45.9119	0.034427	0.00216844	1011.47	77.8065	8.00651
217	2013	217	5	2013	1	2	2	4	1	1	2	3.23765	101.653	2	2	2	2	1	2	794854	358247	32.3263	1.79441	53.1241	0.036011	0.006371	1010.2	77.655	9.89452	28.7917	0.911283	27.7937	1.90195	45.5955	0.034199	0.003033	1009.17	83.754	14.3717	27.8793	0.865464	28.3769	1.60502	48.4534	0.034427	0.00273722	1011.1	77.8062	6.60892
218	2013	218	3	2013	3	2	2	1	1	1	1	3.28793	101.469	1	2	2	1	4	2	774395	363758	32.0499	1.79441	52.6763	0.036011	0.006243	1010.09	76.6743	23.9095	28.7917	1.06981	27.8004	1.90195	45.4953	0.034199	0.00262	1008.89	83.0396	18.6653	27.9396	1.00929	27.9639	1.60502	48.2901	0.034427	0.00218518	1010.4	77.8055	7.8956
219	2013	219	3	2013	1	2	2	4	1	1	2	3.26368	101.581	1	2	2	2	0	2	786890	361107	31.758	1.79441	52.3355	0.036011	0.006516	1010.09	76.6743	23.0861	28.7917	1.06981	27.5348	1.90195	45.3539	0.034199	0.002492	1008.89	83.0396	18.6038	27.9396	1.00929	27.4753	1.60502	48.0562	0.034427	0.00216927	1010.4	77.8055	8.13811
222	2013	222	4	2013	1	2	1	1	1	1	1	3.23505	101.699	2	1	2	1	4	2	799957	357973	30.5061	1.74432	51.3801	0.036011	0.010046	1010.17	77.5675	19.2241	28.7917	0.881889	24.8612	1.82824	44.6095	0.032666	0.002762	1009.1	83.6625	16.9628	27.8928	0.835697	23.3529	1.57273	44.9361	0.034427	0.00219699	1010.96	77.806	7.57432
223	2013	223	4	2013	1	2	1	3	1	1	1	3.21337	101.628	1	1	2	1	4	1	792059	355553	31.6278	1.79441	52.0563	0.036011	0.005868	1010.08	76.6469	19.9971	28.7917	1.06811	27.8414	1.90195	45.3257	0.034199	0.002259	1008.88	83.0157	17.9202	27.9425	1.00731	27.8684	1.60502	48.6826	0.034427	0.00266934	1010.37	77.8054	8.42818
224	2013	224	4	2013	2	2	1	1	1	1	1	3.1663	101.74	1	1	2	1	4	1	804586	350378	30.6979	1.76728	51.593	0.036011	0.009473	1010.24	78.2495	17.7662	28.7917	0.738413	25.083	1.86204	44.7055	0.03349	0.002838	1009.26	84.138	16.2137	27.857	0.703164	24.0209	1.58753	45.4591	0.034427	0.00226079	1011.38	77.8064	7.81618
225	2013	225	5	2013	3	2	1	2	1	1	1	3.28335	101.47	2	1	2	1	4	1	774487	363252	30.5124	1.74511	51.3918	0.036011	0.010031	1010.18	77.6108	19.1393	28.7917	0.872778	24.853	1.8294	44.6113	0.032696	0.002771	1009.11	83.6927	16.9105	27.8905	0.827281	23.366	1.57324	44.9525	0.034427	0.00224509	1010.98	77.806	7.57422
226	2013	226	5	2013	4	2	1	1	1	1	1	3.2206	101.71	2	1	2	1	4	2	801227	356378	31.1274	1.79355	51.9883	0.036011	0.0086	1010.29	78.8187	13.8062	28.7917	0.622144	25.9696	1.90068	44.943	0.034199	0.002984	1009.4	84.5371	15.3488	27.8265	0.595953	25.7424	1.60447	46.6302	0.034427	0.00262483	1011.74	77.8068	7.58678
227	2013	227	5	2013	2	2	2	1	1	1	1	3.20822	101.75	1	1	2	1	5	2	805622	355019	31.5939	1.79441	52.0012	0.036011	0.005776	1010.08	76.6322	19.5337	28.7917	1.06704	27.8687	1.90195	45.3135	0.034199	0.002228	1008.87	83.0028	17.7974	27.944	1.00609	27.9116	1.60502	48.7758	0.034427	0.002224	1010.35	77.8054	8.42472
228	2013	228	5	2013	4	3	2	1	1	1	1	3.23093	101.717	2	2	2	1	4	2	802006	357522	32.0785	1.79441	52.6815	0.036011	0.00613	1010.09	76.6743	24.0824	28.7917	1.06981	27.9139	1.90195	45.5169	0.034199	0.002589	1008.89	83.0396	18.7473	27.9396	1.00929	28.0869	1.60502	48.3808	0.034427	0.00262483	1010.4	77.8055	7.96696
229	2013	229	4	2013	2	2	2	1	1	1	1	3.19739	101.78	1	1	2	1	4	2	809029	353830	30.4899	1.74572	51.3957	0.036011	0.010018	1010.23	78.1506	17.9694	28.7917	0.759223	24.7624	1.83031	44.5923	0.032718	0.002826	1009.24	84.069	16.3812	27.8622	0.722387	23.3784	1.57363	44.9654	0.034427	0.00273722	1011.32	77.8064	7.67926
230	2013	230	5	2013	1	2	2	4	2	2	1	3.2539	101.673	1	1	2	2	4	2	797079	360051	31.6968	1.79441	52.1589	0.036011	0.005984	1010.09	76.6644	20.9242	28.7917	1.06949	27.8205	1.90195	45.3529	0.034199	0.002313	1008.89	83.0312	18.1516	27.9406	1.00886	27.8401	1.60502	48.5615	0.034427	0.00274672	1010.39	77.8055	8.39998
231	2013	231	4	2013	1	2	1	3	1	1	1	3.24039	101.678	1	2	2	1	4	2	797669	358558	32.5656	1.79441	53.2283	0.036011	0.005801	1010.12	76.9726	8.3393	28.7917	1.00706	28.4253	1.90195	45.7587	0.034199	0.002768	1008.96	83.2476	16.1956	27.924	0.951321	28.654	1.60502	48.6254	0.034427	0.00273722	1010.59	77.8057	10.3186
234	2013	234	5	2013	3	2	2	3	1	1	1	3.31818	101.567	1	2	2	2	4	2	785239	367132	32.5784	1.79441	53.2394	0.036011	0.005801	1010.11	76.9423	8.12461	28.7917	1.01343	28.4491	1.90195	45.766	0.034199	0.002767	1008.95	83.2265	16.2855	27.9256	0.957202	28.654	1.60502	48.6254	0.034427	0.00273722	1010.57	77.8056	10.3672
235	2013	235	5	2013	1	2	2	1	1	1	1	3.24157	101.707	2	1	1	1	5	2	800823	358697	32.6576	1.79441	53.3123	0.036011	0.005801	1010.1	76.7997	3.04145	28.7917	1.04478	28.5886	1.90195	45.8098	0.034199	0.002776	1008.92	83.128	12.4932	27.9328	0.98624	28.654	1.60502	48.6254	0.034427	0.00216465	1010.48	77.8056	3.52414
236	2013	236	5	2013	3	2	1	1	1	1	1	3.28784	101.47	1	2	2	2	4	2	774467	363748	30.462	1.73937	51.3225	0.036011	0.010132	1010.17	77.4984	19.3169	28.7917	0.896442	24.8458	1.82096	44.5898	0.032483	0.002737	1009.08	83.6142	17.0547	27.8964	0.84914	23.2562	1.56954	44.8427	0.034427	0.00204438	1010.91	77.806	7.57684
237	2013	237	5	2013	3	2	1	3	1	1	1	3.3269	101.478	1	2	2	2	1	1	775379	368072	31.631	1.79441	52.4813	0.036011	0.007688	1010.26	78.3626	12.4193	28.7917	0.737378	26.7171	1.90195	45.2129	0.034199	0.003052	1009.31	84.2314	15.0106	27.8468	0.703452	26.9984	1.60502	47.5065	0.034427	0.00271401	1011.5	77.8066	7.57278
238	2013	238	4	2013	2	2	1	1	1	1	1	3.17386	101.75	1	2	2	2	1	2	805620	351217	32.2248	1.79441	52.9308	0.036011	0.00596	1010.19	77.7519	8.83746	28.7917	0.843112	27.8489	1.90195	45.5665	0.034199	0.002809	1009.14	83.791	14.2309	27.8831	0.799878	28.3513	1.60502	48.5378	0.034427	0.00270046	1011.07	77.8061	7.09235
239	2013	239	4	2013	3	2	2	3	1	1	1	3.32033	101.59	1	2	2	1	4	2	787794	367378	32.6498	1.79441	53.3019	0.036011	0.005801	1010.1	76.7752	3.56377	28.7917	1.04866	28.5829	1.90195	45.8063	0.034199	0.002769	1008.91	83.11	12.4368	27.9343	0.989757	28.654	1.60502	48.6254	0.034427	0.00274465	1010.46	77.8055	4.48812
241	2013	241	5	2013	1	2	1	4	2	2	1	3.22648	101.705	0	1	2	1	4	1	800626	357027	30.8819	1.78143	51.7627	0.036011	0.009022	1010.23	78.1628	17.8992	28.7917	0.756658	25.3734	1.88285	44.8069	0.033948	0.002835	1009.24	84.0775	16.1805	27.8616	0.720018	24.5576	1.59665	45.8671	0.034427	0.00273722	1011.33	77.8064	7.92118
243	2013	243	5	2013	1	2	1	1	1	1	1	3.25121	101.683	1	1	2	2	0	1	798202	359756	30.9234	1.7884	51.7913	0.036011	0.008875	1010.33	79.1947	14.4739	28.7917	0.539532	25.6257	1.89311	44.8329	0.034134	0.002937	1009.48	84.797	15.4569	27.8075	0.519449	25.1621	1.60115	46.2305	0.034427	0.00232152	1011.97	77.807	7.65814
244	2013	244	5	2013	2	2	1	1	1	1	1	3.19609	101.757	2	1	2	2	4	1	806425	353679	27.8729	1.90195	45.3232	0.034199	0.002239	1008.87	83.0081	17.8496	27.9434	1.00686	27.9169	1.60502	48.7552	0.034427	0.0025457	1010.36	77.8054	8.43463	28.6048	0.981624	59.4737	1.22582	56.461	0.036715	0.00205987	1011.46	79.1415	16.0095
245	2013	245	5	2013	3	2	2	1	1	1	1	3.27777	101.469	1	2	2	2	4	2	774388	362634	27.7937	1.90195	45.5955	0.034199	0.003033	1009.17	83.754	14.3717	27.8793	0.865464	28.3769	1.60502	48.4534	0.034427	0.00259231	1011.1	77.8062	6.60892	28.6048	0.833612	59.4737	1.22582	51.4006	0.036715	0.00275986	1012.62	79.1431	16.0095
247	2013	247	4	2013	3	2	1	1	1	1	1	3.32202	101.588	2	1	2	1	4	2	787609	367564	28.5823	1.90195	45.8069	0.034199	0.002765	1008.89	83.0396	12.0406	27.9396	1.00929	28.654	1.60502	48.6254	0.034427	0.00258413	1010.4	77.8055	7.17078	28.6048	0.981715	59.4737	1.22582	53.2576	0.036715	0.00219382	1011.51	79.1416	16.0095
248	2013	248	6	2013	1	2	2	4	2	3	1	3.21023	101.611	1	2	2	1	4	2	790229	355201	28.6657	1.90195	45.8566	0.034199	0.00279	1008.89	83.0141	12.7504	27.9402	1.02743	28.654	1.60502	48.6254	0.034427	0.00213249	1010.39	77.8055	4.55679	28.6048	0.996827	59.4737	1.22582	53.2437	0.036715	0.00217447	1011.48	79.1416	16.0095
249	2013	249	5	2013	1	2	1	4	2	3	1	3.21481	101.621	1	2	2	1	4	2	791267	355711	28.5823	1.90195	45.8069	0.034199	0.002765	1008.89	83.0396	12.2691	27.9396	1.00929	28.654	1.60502	48.6254	0.034427	0.00270023	1010.4	77.8055	10.6444	28.6048	0.981715	59.4737	1.22582	53.2576	0.036715	0.00273722	1011.51	79.1416	16.0095
251	2013	251	5	2013	3	2	1	4	2	2	1	3.28423	101.463	1	2	2	2	3	2	773756	363348	25.5047	1.88751	44.851	0.034038	0.002804	1009.08	83.6103	16.852	27.8967	0.850237	24.7071	1.5987	45.9801	0.034427	0.00218673	1010.91	77.806	7.60251	28.6048	0.830058	59.4737	1.21851	50.4803	0.036715	0.0023638	1012.36	79.1425	16.0095
252	2013	252	5	2013	2	2	2	4	2	2	1	3.2038	101.772	1	1	2	1	4	2	808147	354537	25.1518	1.86931	44.7012	0.033657	0.002872	1009.42	84.6047	15.7859	27.8219	0.573107	24.2565	1.59072	45.6019	0.034427	0.00213612	1011.8	77.8068	7.83616	28.6048	0.565815	59.4737	1.2093	49.8841	0.036715	0.002596	1013.82	79.1441	16.0095
253	2013	253	5	2013	3	2	1	2	1	1	1	3.33891	101.581	1	2	2	2	3	2	786770	369431	28.5823	1.90195	45.8069	0.034199	0.002765	1008.89	83.0396	11.9941	27.9396	1.00929	28.654	1.60502	48.6254	0.034427	0.00255605	1010.4	77.8055	7.2909	28.6048	0.981715	59.4737	1.22582	53.2576	0.036715	0.003027	1011.51	79.1416	16.0095
254	2013	254	4	2013	3	2	1	1	1	1	1	3.25834	101.527	1	2	2	1	4	2	780800	360500	25.0974	1.83554	44.6472	0.032849	0.002687	1009.04	83.489	17.2614	27.9058	0.884042	23.6041	1.57592	45.102	0.034427	0.00218673	1010.8	77.8059	7.61095	28.6048	0.862291	59.4737	1.1922	50.6559	0.036715	0.002505	1012.18	79.1423	16.0095
256	2013	256	4	2013	1	2	2	4	2	2	1	3.22789	101.703	2	2	2	2	3	2	800437	357182	26.882	1.90195	45.1867	0.034199	0.002578	1008.9	83.0729	18.2463	27.9371	1.00002	26.5227	1.60502	47.3111	0.034427	0.00222338	1010.43	77.8055	7.89693	28.6048	0.97288	59.4737	1.22582	52.8637	0.036715	0.00282	1011.56	79.1417	16.0095
257	2013	257	5	2013	4	2	1	1	1	1	1	3.2228	101.713	1	1	2	2	0	2	801527	356622	25.4245	1.87071	44.7813	0.033689	0.002719	1009.02	83.4124	17.3564	27.9116	0.905391	24.2684	1.59134	45.6189	0.034427	0.00217766	1010.73	77.8058	7.59181	28.6048	0.882648	59.4737	1.21001	50.7159	0.036715	0.002596	1012.06	79.1422	16.0095
258	2013	258	5	2013	4	2	2	4	2	2	1	3.22297	101.714	1	1	2	1	4	2	801598	356641	25.3367	1.8806	44.7943	0.033902	0.002836	1009.24	84.0861	16.1844	27.8609	0.717632	24.491	1.59567	45.8168	0.034427	0.00253709	1011.34	77.8064	7.90762	28.6048	0.703619	59.4737	1.21501	50.3132	0.036715	0.002627	1013.06	79.1433	16.0095
260	2013	260	5	2013	3	2	2	1	1	1	1	3.28055	101.497	1	1	2	1	4	2	777459	362950	28.5562	1.90195	45.7988	0.034199	0.002765	1008.93	83.1477	15.2211	27.9315	0.979177	28.654	1.60502	48.6254	0.034427	0.00245168	1010.5	77.8056	10.3725	28.6048	0.953002	59.4737	1.22582	53.2576	0.036715	0.003027	1011.67	79.1418	16.0095
261	2013	261	6	2013	2	2	1	4	2	3	1	3.17378	101.746	0	2	2	1	3	1	805208	351207	25.2669	1.86742	44.7563	0.033615	0.002772	1009.06	83.5524	17.066	27.9011	0.866387	24.1456	1.5899	45.5548	0.034427	0.00210098	1010.86	77.8059	7.57433	28.6048	0.845457	59.4737	1.20834	50.3146	0.036715	0.002587	1012.27	79.1424	16.0095
262	2013	262	4	2013	1	2	1	4	2	3	1	3.21003	101.61	1	2	2	2	0	2	790128	355179	28.5823	1.90195	45.8069	0.034199	0.002765	1008.89	83.0396	11.9624	27.9396	1.00929	28.654	1.60502	48.6254	0.034427	0.0023827	1010.4	77.8055	7.39005	28.6048	0.981715	59.4737	1.22582	53.2576	0.036715	0.003027	1011.51	79.1416	16.0095
263	2013	263	6	2013	3	3	2	1	1	1	1	3.328	101.54	1	2	2	2	3	2	782270	368211	28.5823	1.90195	45.8069	0.034199	0.002765	1008.89	83.0396	11.9692	27.9396	1.00929	28.654	1.60502	48.6254	0.034427	0.00247953	1010.4	77.8055	7.3562	28.6048	0.981715	59.4737	1.22582	53.2576	0.036715	0.003027	1011.51	79.1416	16.0095
264	2013	264	3	2013	1	1	1	1	1	1	1	3.22479	101.569	1	2	2	2	4	2	785525	356801	24.8931	1.82327	44.5995	0.032541	0.002725	1009.07	83.5826	17.1067	27.8988	0.857948	23.3146	1.57055	44.8834	0.034427	0.00275986	1010.89	77.8059	7.58126	28.6048	0.83741	59.4737	1.18599	50.2354	0.036715	0.00248	1012.31	79.1425	16.0095
265	2013	265	3	2013	4	2	1	4	2	2	1	3.21394	101.715	1	1	2	2	0	1	801712	355641	25.1975	1.86979	44.7493	0.033668	0.002824	1009.19	83.9295	16.4391	27.8727	0.761267	24.2031	1.59093	45.5987	0.034427	0.00270572	1011.2	77.8063	7.74508	28.6048	0.745226	59.4737	1.20954	50.1548	0.036715	0.002593	1012.83	79.143	16.0095
266	2013	266	5	2013	2	2	1	1	1	1	1	3.17181	101.737	1	2	2	2	1	1	804223	350986	27.3484	1.90195	45.3026	0.034199	0.002509	1008.89	83.0429	18.4941	27.9394	1.00839	27.1997	1.60502	47.8476	0.034427	0.00247455	1010.4	77.8055	8.08108	28.6048	0.980853	59.4737	1.22582	53.7577	0.036715	0.002862	1011.52	79.1416	16.0095
267	2013	267	6	2013	1	2	2	1	1	1	1	3.2446	101.693	1	2	2	2	4	2	799327	359028	28.5823	1.90195	45.8069	0.034199	0.002765	1008.89	83.0396	12.0493	27.9396	1.00929	28.654	1.60502	48.6254	0.034427	0.00217059	1010.4	77.8055	7.14335	28.6048	0.981715	59.4737	1.22582	53.2576	0.036715	0.003027	1011.51	79.1416	16.0095
268	2013	268	5	2013	3	2	2	3	1	1	1	3.3125	101.47	1	2	2	2	1	2	774425	366476	24.7176	1.79773	44.52	0.031887	0.002702	1009.08	83.6064	17.0736	27.8971	0.850758	22.952	1.55936	44.597	0.034427	0.00216844	1010.91	77.806	7.59267	28.6048	0.830668	59.4737	1.17306	50.2422	0.036715	0.002425	1012.35	79.1425	16.0095
269	2013	269	6	2013	1	2	1	3	1	1	1	3.25908	101.658	1	1	2	1	4	2	795446	360620	26.2615	1.90195	45.0489	0.034199	0.003005	1009.38	84.4839	15.1901	27.8296	0.618553	26.2531	1.60502	47.0028	0.034427	0.00273722	1011.7	77.8068	7.58755	28.6048	0.606806	59.4737	1.22582	50.0951	0.036715	0.002938	1013.66	79.144	16.0095
271	2013	271	5	2013	1	2	2	3	1	1	1	3.28617	101.639	2	1	2	2	0	2	793264	363612	28.5823	1.90195	45.8069	0.034199	0.002765	1008.89	83.0396	12.0438	27.9396	1.00929	28.654	1.60502	48.6254	0.034427	0.00218518	1010.4	77.8055	7.30825	28.6048	0.981715	59.4737	1.22582	53.2576	0.036715	0.003027	1011.51	79.1416	16.0095
272	2013	272	6	2013	3	2	1	3	1	1	1	3.32893	101.478	1	2	2	2	1	2	775389	368297	27.622	1.90195	45.4305	0.034199	0.002601	1008.89	83.0396	18.6453	27.9396	1.00929	27.6961	1.60502	48.1216	0.034427	0.00216927	1010.4	77.8055	7.93373	28.6048	0.981715	59.4737	1.22582	53.3457	0.036715	0.002955	1011.51	79.1416	16.0095
273	2013	273	6	2013	3	2	1	2	1	1	1	3.32349	101.574	1	2	2	2	0	1	786031	367722	28.578	1.90195	45.8055	0.034199	0.002765	1008.9	83.0805	16.6986	27.9366	0.997887	28.654	1.60502	48.6254	0.034427	0.00219699	1010.44	77.8055	10.3428	28.6048	0.970842	59.4737	1.22582	53.2576	0.036715	0.003027	1011.57	79.1417	16.0095
274	2013	274	5	2013	1	2	1	3	1	1	1	3.21702	101.632	1	1	2	1	4	1	792546	355958	25.2216	1.84809	44.6928	0.033158	0.00269	1009.03	83.4537	17.3172	27.9085	0.893875	23.8333	1.58142	45.2762	0.034427	0.00266934	1010.77	77.8058	7.61201	28.6048	0.871667	59.4737	1.19855	50.7406	0.036715	0.002535	1012.12	79.1423	16.0095
275	2013	275	5	2013	1	2	2	1	1	1	1	3.23268	101.696	2	1	2	2	4	2	799647	357710	25.2238	1.8492	44.6964	0.033185	0.002694	1009.03	83.4554	17.3128	27.9084	0.893417	23.8463	1.58191	45.2863	0.034427	0.00226079	1010.77	77.8058	7.60814	28.6048	0.87123	59.4737	1.19911	50.7131	0.036715	0.002538	1012.13	79.1423	16.0095
276	2013	276	6	2013	3	2	1	2	1	1	2	3.23306	101.494	1	2	2	2	1	2	777147	357695	28.5823	1.90195	45.8069	0.034199	0.002765	1008.89	83.0396	11.9437	27.9396	1.00929	28.654	1.60502	48.6254	0.034427	0.00224509	1010.4	77.8055	7.18203	28.6048	0.981715	59.4737	1.22582	53.2576	0.036715	0.003027	1011.51	79.1416	16.0095
277	2013	277	5	2013	1	2	1	4	2	2	1	3.23373	101.684	1	1	2	1	4	2	798342	357822	27.5681	1.90195	45.2389	0.034199	0.002277	1008.88	83.0249	17.8223	27.9422	1.00131	27.4483	1.60502	48.3718	0.034427	0.00262483	1010.37	77.8054	8.32625	28.6048	0.976504	59.4737	1.22582	55.9222	0.036715	0.002716	1011.48	79.1415	16.0095
278	2013	278	5	2013	4	2	2	1	1	1	1	3.24179	101.713	1	1	2	1	4	2	801557	358723	28.5823	1.90195	45.8069	0.034199	0.002765	1008.89	83.0396	11.9431	27.9396	1.00929	28.654	1.60502	48.6254	0.034427	0.002224	1010.4	77.8055	7.57237	28.6048	0.981715	59.4737	1.22582	53.2576	0.036715	0.003027	1011.51	79.1416	16.0095
279	2013	279	6	2013	1	2	2	1	1	1	1	3.24833	101.672	2	1	2	1	4	2	796958	359435	27.0235	1.90195	45.3275	0.034199	0.002796	1009.19	83.9314	15.255	27.8726	0.760736	27.2518	1.60502	47.8434	0.034427	0.00262483	1011.2	77.8063	9.37659	28.6048	0.744719	59.4737	1.22582	52.0637	0.036715	0.002932	1012.83	79.143	16.0095
280	2013	280	5	2013	1	2	2	1	1	1	1	3.23634	101.649	2	1	1	1	4	2	794390	358101	25.7523	1.89608	44.8703	0.034174	0.002958	1009.43	84.6558	15.4266	27.818	0.559488	25.3688	1.60245	46.3684	0.034427	0.00273722	1011.85	77.8069	7.60874	28.6048	0.552705	59.4737	1.22285	49.8701	0.036715	0.002809	1013.9	79.1442	16.0095
281	2013	281	5	2013	3	2	1	1	1	1	1	3.23197	101.538	1	2	2	2	3	2	782013	357585	24.6967	1.81242	44.555	0.032265	0.00277	1009.13	83.7401	16.8593	27.887	0.814064	23.0705	1.5658	44.7187	0.034427	0.00274672	1011.03	77.8061	7.57422	28.6048	0.795567	59.4737	1.1805	49.8128	0.036715	0.002457	1012.55	79.1427	16.0095
282	2013	282	6	2013	1	2	1	4	2	2	1	3.25053	101.676	1	1	2	1	4	1	797449	359680	24.4936	1.79617	44.4919	0.031846	0.002802	1009.2	83.9567	16.5706	27.8707	0.753693	22.7914	1.55867	44.5062	0.034427	0.00273722	1011.22	77.8063	7.59342	28.6048	0.738004	59.4737	1.17227	49.4757	0.036715	0.002424	1012.87	79.1431	16.0095
283	2013	283	6	2013	1	2	1	4	2	3	1	3.24992	101.563	1	2	2	2	0	2	784839	359579	25.4672	1.88026	44.8195	0.033895	0.002763	1009.03	83.4579	17.2083	27.9082	0.892716	24.4815	1.59552	45.8093	0.034427	0.00273722	1010.77	77.8058	7.57611	28.6048	0.870561	59.4737	1.21484	50.5265	0.036715	0.002626	1012.13	79.1423	16.0095
284	2013	284	4	2013	1	2	1	4	2	2	1	3.26368	101.581	1	1	2	1	4	2	786890	361107	25.2534	1.87663	44.729	0.033819	0.002881	1009.45	84.7108	15.6906	27.8139	0.543522	24.4671	1.59393	45.753	0.034427	0.00216465	1011.89	77.8069	7.8286	28.6048	0.537605	59.4737	1.213	49.9381	0.036715	0.002624	1013.98	79.1443	16.0095
285	2013	285	5	2013	4	2	1	4	2	2	1	3.22989	101.71	1	2	2	2	0	1	801167	357406	28.6313	1.90195	45.8565	0.034199	0.00287	1008.96	83.1905	13.2856	27.9244	0.999799	28.6927	1.60502	48.6271	0.034427	0.00204438	1010.57	77.8057	2.8768	28.6048	0.966203	59.4737	1.22582	52.9576	0.036715	0.003027	1011.76	79.142	16.0095
286	2013	286	6	2013	1	2	1	2	1	1	1	3.24139	101.654	1	1	2	2	0	2	794945	358661	25.1243	1.84722	44.6834	0.033137	0.002729	1009.05	83.5164	17.1949	27.9038	0.876398	23.7476	1.58104	45.221	0.034427	0.00271401	1010.83	77.8059	7.58176	28.6048	0.855002	59.4737	1.19811	50.408	0.036715	0.002534	1012.22	79.1424	16.0095
287	2013	287	6	2013	1	2	2	2	1	1	1	3.20979	101.611	1	1	2	1	4	2	790241	355152	25.376	1.87973	44.8071	0.033884	0.002803	1009.1	83.6515	16.8247	27.8936	0.838764	24.466	1.59529	45.7979	0.034427	0.00270046	1010.95	77.806	7.60272	28.6048	0.819119	59.4737	1.21457	50.3466	0.036715	0.002624	1012.42	79.1426	16.0095
288	2013	288	6	2013	1	2	2	1	1	1	1	3.23348	101.701	1	2	2	2	4	2	800151	357799	25.5633	1.89276	44.8687	0.034128	0.002836	1009.25	84.1156	16.0542	27.8587	0.70942	24.9031	1.601	46.1277	0.034427	0.00274465	1011.36	77.8064	8.04975	28.6048	0.695789	59.4737	1.22117	50.5728	0.036715	0.002675	1013.1	79.1433	16.0095
289	2013	289	5	2013	1	2	2	1	1	1	1	3.25115	101.699	1	1	1	1	4	2	799959	359754	28.5823	1.90195	45.8069	0.034199	0.002765	1008.89	83.0396	13.0503	27.9396	1.00929	28.654	1.60502	48.6254	0.034427	0.00273722	1010.4	77.8055	8.86365	28.6048	0.981714	59.4737	1.22582	53.2576	0.036715	0.003027	1011.51	79.1416	16.0095
290	2013	290	6	2013	1	2	1	1	1	1	1	3.24913	101.671	1	2	2	1	4	1	796826	359523	24.568	1.79231	44.4964	0.031746	0.002748	1009.12	83.7176	16.9114	27.8887	0.820349	22.7764	1.55698	44.4686	0.034427	0.00232152	1011.01	77.8061	7.57445	28.6048	0.801559	59.4737	1.17031	49.8187	0.036715	0.002417	1012.51	79.1427	16.0095
291	2013	291	6	2013	4	2	2	1	1	1	1	3.22407	101.713	1	1	2	1	4	2	801513	356762	28.1226	1.90195	45.6659	0.034199	0.002773	1009.05	83.5288	15.1018	27.9029	0.872962	28.5692	1.60502	48.6224	0.034427	0.00205987	1010.84	77.8059	9.49302	28.6048	0.851726	59.4737	1.22582	53.0482	0.036715	0.003027	1012.24	79.1424	16.0095
292	2013	292	6	2013	1	2	1	3	1	1	1	3.24043	101.655	1	1	2	1	4	2	795116	358556	28.2879	1.90195	45.7166	0.034199	0.00277	1009	83.3804	15.5564	27.914	0.914307	28.648	1.60502	48.6254	0.034427	0.00275986	1010.7	77.8058	10.0072	28.6048	0.891148	59.4737	1.22582	53.1638	0.036715	0.003027	1012.02	79.1422	16.0095
293	2013	293	5	2013	1	3	2	1	1	1	1	3.25847	101.669	0	2	2	2	4	2	796592	360556	26.0316	1.90195	45.0228	0.034199	0.002815	1009.16	83.8522	16.1908	27.8785	0.782813	25.6801	1.60502	46.7085	0.034427	0.00219382	1011.13	77.8062	8.10565	28.6048	0.76577	59.4737	1.22582	51.0703	0.036715	0.002763	1012.71	79.1429	16.0095
294	2013	294	5	2013	3	2	2	4	2	2	1	3.32595	101.536	1	1	2	1	3	2	781824	367984	28.4966	1.90195	45.7806	0.034199	0.002766	1008.96	83.2526	13.9318	27.9236	0.949936	28.654	1.60502	48.6254	0.034427	0.00217447	1010.59	77.8057	9.21078	28.6048	0.925121	59.4737	1.22582	53.2569	0.036715	0.003027	1011.83	79.142	16.0095
295	2013	295	6	2013	3	2	1	4	2	5	1	3.3082	101.553	1	1	2	1	4	2	783668	366024	28.2879	1.90195	45.7166	0.034199	0.00277	1009	83.3804	15.5564	27.914	0.914307	28.648	1.60502	48.6254	0.034427	0.00273722	1010.7	77.8058	10.0072	28.6048	0.891148	59.4737	1.22582	53.1638	0.036715	0.003027	1012.02	79.1422	16.0095
296	2013	296	3	2013	1	2	2	3	1	1	1	3.23713	101.696	2	1	2	1	4	2	799603	358202	27.6824	1.90195	45.4756	0.034199	0.002658	1008.89	83.0396	18.5516	27.9396	1.00929	27.8517	1.60502	48.2176	0.034427	0.0023638	1010.4	77.8055	7.80718	28.6048	0.981715	59.4737	1.22582	53.0343	0.036715	0.002983	1011.51	79.1416	16.0095
297	2013	297	6	2013	1	2	2	1	1	1	1	3.25713	101.672	1	1	2	2	4	2	796964	360408	26.9407	1.60502	47.4664	0.034427	0.0025457	1011.51	77.8066	7.57374	28.6048	0.680023	59.4737	1.22582	50.1974	0.036715	0.003046	1013.32	79.1437	16.0095	28.1627	0.64197	48.722	1.19185	46.495	0.028723	0.002485	1012.17	83.0573	14.7793
299	2013	299	5	2013	1	2	1	1	1	1	1	3.22573	101.698	2	1	2	1	4	1	799804	356941	27.7036	1.60502	48.4854	0.034427	0.00259231	1010.39	77.8055	8.38389	28.6048	0.980937	59.4737	1.22582	55.7615	0.036715	0.002777	1011.49	79.1416	16.0095	28.4839	0.948538	54.6077	1.19185	47.8882	0.028723	0.002111	1010.37	82.5655	13.3479
300	2013	300	6	2013	1	2	1	1	1	1	1	3.24635	101.698	1	1	2	1	4	2	799881	359224	28.654	1.60502	48.6254	0.034427	0.00258413	1010.4	77.8055	9.03651	28.6048	0.98162	59.4737	1.22582	53.2576	0.036715	0.003027	1011.51	79.1416	16.0095	28.48	0.948845	51.3619	1.19185	47.0341	0.028723	0.002463	1010.39	82.5655	10.3681
301	2013	301	6	2013	1	2	1	4	2	3	1	3.20673	101.61	1	1	2	2	4	2	790100	354814	23.8589	1.58435	45.3371	0.034427	0.00213249	1011.05	77.8061	7.60603	28.6048	0.788221	59.4737	1.20194	50.0249	0.036715	0.002553	1012.59	79.1428	16.0095	28.2926	0.753397	50.1839	1.16225	47.5785	0.029205	0.002139	1011.45	82.7578	15.7028
302	2013	302	6	2013	2	2	2	2	1	1	1	3.15729	101.778	1	1	2	2	0	2	808738	349391	25.1757	1.60341	46.3324	0.034427	0.00270023	1011.5	77.8065	8.2075	28.6048	0.654298	59.4737	1.22396	50.7152	0.036715	0.002706	1013.33	79.1436	16.0095	28.1628	0.618057	50.0554	1.18954	47.3962	0.028761	0.002231	1012.18	83.0066	17.7192
303	2013	303	6	2013	1	2	1	4	2	2	1	3.25064	101.681	1	1	2	1	4	2	798008	359693	28.654	1.60502	48.6254	0.034427	0.00218673	1010.4	77.8055	7.27658	28.6048	0.981715	59.4737	1.22582	53.2576	0.036715	0.003027	1011.51	79.1416	16.0095	28.4801	0.94894	51.3619	1.19185	47.0341	0.028723	0.002463	1010.39	82.5655	9.49032
304	2013	304	4	2013	3	2	1	1	1	5	1	3.26319	101.525	1	2	2	1	4	2	780603	361036	28.654	1.60502	48.6254	0.034427	0.00213612	1010.5	77.8056	10.517	28.6048	0.95176	59.4737	1.22582	53.2576	0.036715	0.003027	1011.68	79.1418	16.0095	28.4511	0.918669	51.347	1.19185	47.0341	0.028723	0.00246	1010.55	82.5655	11.9242
305	2013	305	5	2013	3	2	1	1	1	1	1	3.29616	101.59	1	1	2	2	4	1	787843	364703	28.654	1.60502	48.6254	0.034427	0.00255605	1010.39	77.8055	4.55679	28.6048	0.996827	59.4737	1.22582	53.2437	0.036715	0.003027	1011.48	79.1416	16.0095	28.4837	0.963294	51.1934	1.19185	47.0341	0.028723	0.002483	1010.36	82.5655	11.2689
307	2013	307	6	2013	2	2	1	1	1	1	1	3.20863	101.775	1	2	2	2	0	2	808415	355072	24.1069	1.58917	45.5247	0.034427	0.00218673	1011.39	77.8064	7.83945	28.6048	0.687007	59.4737	1.2075	50.0453	0.036715	0.002582	1013.15	79.1434	16.0095	28.1945	0.651112	49.9248	1.16914	47.5439	0.029093	0.002173	1012	82.9431	16.7225
308	2013	308	6	2013	1	2	1	3	1	1	1	3.24333	101.68	1	2	2	2	1	1	797874	358884	24.1677	1.5903	45.5718	0.034427	0.00222338	1011.3	77.8064	7.80965	28.6048	0.713009	59.4737	1.20881	50.1102	0.036715	0.002589	1013.01	79.1432	16.0095	28.2197	0.677389	49.9831	1.17076	47.5352	0.029067	0.002171	1011.86	82.8936	16.6112
309	2013	309	6	2013	1	2	2	1	1	1	1	3.25613	101.669	1	2	2	2	4	2	796613	360296	28.5947	1.60502	48.6241	0.034427	0.00217766	1010.88	77.806	5.12683	28.6048	0.84753	59.4737	1.22582	52.9154	0.036715	0.003027	1012.3	79.1425	16.0095	28.3419	0.812657	50.7345	1.19185	47.0341	0.028723	0.002473	1011.16	82.6793	13.4627
310	2013	310	6	2013	1	2	1	4	2	2	1	3.25939	101.659	1	2	2	1	4	1	795469	360654	24.3756	1.59313	45.7013	0.034427	0.00253709	1011.76	77.8068	7.89603	28.6048	0.5772	59.4737	1.21208	50.0148	0.036715	0.002609	1013.76	79.1441	16.0095	28.0881	0.540143	49.7304	1.17482	47.5125	0.029001	0.00221	1012.61	83.1604	16.9033
311	2013	311	6	2013	1	3	1	1	1	1	2	3.25939	101.659	1	2	2	2	0	2	795469	360655	26.9407	1.60502	47.4664	0.034427	0.00245168	1011.51	77.8066	7.57374	28.6048	0.680023	59.4737	1.22582	50.1974	0.036715	0.003046	1013.32	79.1437	16.0095	28.1627	0.64197	48.722	1.19185	46.495	0.028723	0.002485	1012.17	83.0573	14.7793
312	2013	312	7	2013	1	2	1	2	1	1	1	3.24766	101.657	1	2	2	1	4	2	795322	359356	23.3529	1.57273	44.9361	0.034427	0.00210098	1010.96	77.806	7.57432	28.6048	0.816195	59.4737	1.18851	50.0016	0.036715	0.002491	1012.43	79.1426	16.0095	28.3197	0.781668	50.441	1.1456	47.6528	0.029477	0.002098	1011.3	82.7111	14.9675
313	2013	313	6	2013	1	2	1	2	1	1	1	3.24153	101.655	1	1	2	1	4	2	795029	358676	24.1273	1.58953	45.5399	0.034427	0.0023827	1011.41	77.8065	7.85017	28.6048	0.682461	59.4737	1.20792	50.0534	0.036715	0.002584	1013.18	79.1434	16.0095	28.1901	0.646518	49.9178	1.16967	47.5411	0.029085	0.002175	1012.03	82.9518	16.7587
314	2013	314	6	2013	2	2	1	2	1	1	1	3.16931	101.756	2	2	2	2	4	2	806299	350715	23.8615	1.58243	45.2982	0.034427	0.00247953	1010.77	77.8058	7.60449	28.6048	0.87083	59.4737	1.19971	50.6875	0.036715	0.002542	1012.13	79.1423	16.0095	28.3726	0.836882	51.0117	1.15949	47.5916	0.02925	0.002096	1010.99	82.6299	14.138
315	2013	315	5	2013	3	2	1	2	1	1	1	3.30811	101.589	1	2	2	2	0	2	787742	366026	24.2299	1.59061	45.5905	0.034427	0.00275986	1011.73	77.8068	7.86602	28.6048	0.585307	59.4737	1.20916	49.9291	0.036715	0.002592	1013.72	79.144	16.0095	28.096	0.548335	49.7261	1.1712	47.5329	0.02906	0.002201	1012.56	83.144	16.8209
317	2013	317	5	2013	1	2	1	3	1	1	1	3.27138	101.676	1	2	2	2	0	2	797407	361986	28.654	1.60502	48.6254	0.034427	0.00270572	1010.48	77.8056	9.9996	28.6048	0.956894	59.4737	1.22582	53.2576	0.036715	0.003027	1011.65	79.1418	16.0095	28.456	0.923857	51.3588	1.19185	47.0341	0.028723	0.002463	1010.52	82.5655	10.8197
318	2013	318	3	2013	3	2	1	2	1	1	1	3.30402	101.588	1	2	2	2	4	2	787560	365571	24.7047	1.59866	45.9782	0.034427	0.00247455	1011.33	77.8064	7.96245	28.6048	0.706542	59.4737	1.21847	50.4527	0.036715	0.002652	1013.04	79.1433	16.0095	28.2134	0.670854	50.04	1.18274	47.4607	0.028872	0.002199	1011.9	82.9058	17.0699
319	2013	319	2	2013	3	2	1	4	2	2	2	3.24318	101.544	1	1	2	1	3	2	782753	358828	24.0579	1.58827	45.4884	0.034427	0.00217059	1010.98	77.806	7.58873	28.6048	0.809578	59.4737	1.20646	50.1527	0.036715	0.002576	1012.47	79.1426	16.0095	28.3133	0.774981	50.259	1.16786	47.5506	0.029114	0.002146	1011.33	82.7219	15.5285
320	2013	320	6	2013	1	2	1	4	2	3	1	3.21404	101.616	1	2	2	1	4	2	790712	355624	27.1409	1.60502	47.5839	0.034427	0.00216844	1011.41	77.8065	7.57191	28.6048	0.712539	59.4737	1.22582	50.1173	0.036715	0.003092	1013.16	79.1435	16.0095	28.1897	0.674452	48.5825	1.19185	46.3464	0.028723	0.002512	1012.01	83.0245	14.5762
322	2013	322	7	2013	2	2	2	1	1	1	1	3.17587	101.751	2	1	1	1	4	2	805729	351439	29.1191	1.60502	49.336	0.034427	0.00273722	1010.4	77.8055	8.25272	28.6048	0.981715	59.4737	1.22582	56.3189	0.036715	0.002941	1011.51	79.1416	16.0095	28.4801	0.94894	54.7225	1.19185	47.5736	0.028723	0.002222	1010.39	82.5655	13.2102
323	2013	323	7	2013	2	2	1	1	1	1	1	3.20222	101.752	1	2	2	2	0	2	805835	354356	24.1333	1.58967	45.5457	0.034427	0.00218518	1011.22	77.8063	7.74591	28.6048	0.739345	59.4737	1.20809	50.1084	0.036715	0.002585	1012.86	79.1431	16.0095	28.2452	0.704004	50.0368	1.16987	47.5401	0.029081	0.002165	1011.72	82.8447	16.3862
324	2013	324	6	2013	1	2	1	1	1	1	1	3.25365	101.704	1	2	2	2	4	1	800516	360033	27.7444	1.60502	48.1453	0.034427	0.00216927	1010.4	77.8055	7.86398	28.6048	0.981715	59.4737	1.22582	53.15	0.036715	0.002969	1011.51	79.1416	16.0095	28.4801	0.94894	52.1204	1.19185	47.0906	0.028723	0.00229	1010.39	82.5655	12.7627
325	2013	325	6	2013	1	2	1	1	1	1	1	3.25122	101.559	2	2	2	2	4	2	784368	359722	23.5735	1.57821	45.1182	0.034427	0.00219699	1011.28	77.8063	7.69048	28.6048	0.720146	59.4737	1.19484	49.7765	0.036715	0.002519	1012.97	79.1432	16.0095	28.2266	0.684602	49.9682	1.15345	47.619	0.029349	0.002139	1011.82	82.8802	16.1765
326	2013	326	5	2013	3	2	2	1	1	1	1	3.29475	101.558	1	1	2	1	4	2	784322	364538	24.6917	1.5985	45.9684	0.034427	0.00266934	1011.38	77.8064	7.98922	28.6048	0.691666	59.4737	1.21828	50.434	0.036715	0.00265	1013.13	79.1434	16.0095	28.199	0.655821	50.0133	1.1825	47.4625	0.028876	0.002201	1011.98	82.9342	17.156
328	2013	328	7	2013	1	2	2	4	2	2	1	3.23784	101.65	1	1	2	1	3	2	794551	358267	25.2332	1.60379	46.3755	0.034427	0.00226079	1011.49	77.8065	8.22748	28.6048	0.65789	59.4737	1.2244	50.7557	0.036715	0.002713	1013.31	79.1436	16.0095	28.1663	0.621687	50.0769	1.19009	47.3884	0.028752	0.002233	1012.16	82.9996	17.7651
329	2013	329	7	2013	2	2	1	3	1	1	1	3.15242	101.775	1	2	2	2	0	1	808400	348851	25.2332	1.60379	46.3755	0.034427	0.00224509	1011.49	77.8065	8.22748	28.6048	0.65789	59.4737	1.2244	50.7557	0.036715	0.002713	1013.31	79.1436	16.0095	28.1663	0.621687	50.0769	1.19009	47.3884	0.028752	0.002233	1012.16	82.9996	17.7651
330	2013	330	7	2013	3	2	2	1	1	1	1	3.32612	101.534	1	2	2	2	0	2	781632	368002	24.3258	1.59232	45.6644	0.034427	0.00262483	1011.74	77.8068	7.88932	28.6048	0.582102	59.4737	1.21115	49.9917	0.036715	0.002603	1013.73	79.144	16.0095	28.0928	0.545097	49.7338	1.17366	47.5191	0.02902	0.002206	1012.58	83.1505	16.8875
332	2013	332	6	2013	3	2	1	4	2	4	1	3.29644	101.592	1	1	2	1	3	1	788044	364735	28.2537	1.60502	48.8729	0.034427	0.002224	1010.39	77.8055	8.46222	28.6048	0.982035	59.4737	1.22582	56.1204	0.036715	0.002834	1011.5	79.1416	16.0095	28.4822	0.949417	54.8057	1.19185	47.8216	0.028723	0.002137	1010.37	82.5655	13.3422
333	2013	333	4	2013	1	2	1	1	1	1	1	3.25469	101.673	1	2	2	2	0	2	797055	360139	26.5763	1.60502	47.2292	0.034427	0.00262483	1011.63	77.8067	7.58104	28.6048	0.634124	59.4737	1.22582	50.1936	0.036715	0.002982	1013.53	79.1439	16.0095	28.1258	0.596219	48.8792	1.19185	46.6633	0.028723	0.002445	1012.38	83.1157	15.0624
335	2013	335	7	2013	1	2	1	1	1	1	1	3.24039	101.678	2	1	2	1	4	2	797669	358558	24.8247	1.60013	46.0687	0.034427	0.00273722	1010.86	77.8059	7.58574	28.6048	0.844748	59.4737	1.22017	50.5525	0.036715	0.002666	1012.27	79.1424	16.0095	28.3474	0.810523	50.3329	1.18484	47.4441	0.028837	0.002186	1011.14	82.6667	15.4601
336	2013	336	7	2013	4	2	2	4	2	2	1	3.24179	101.713	1	2	2	2	4	2	801557	358723	28.6362	1.60502	48.6254	0.034427	0.00274672	1010.82	77.8059	4.85078	28.6048	0.866001	59.4737	1.22582	53.0083	0.036715	0.003027	1012.19	79.1424	16.0095	28.3603	0.831361	50.8177	1.19185	47.0341	0.028723	0.002475	1011.06	82.651	13.2302
337	2013	337	6	2013	1	3	2	2	1	1	1	3.22788	101.575	1	2	2	2	0	2	786210	357144	28.5587	1.60502	48.6204	0.034427	0.00273722	1010.84	77.8059	9.55091	28.6048	0.850655	59.4737	1.22582	53.0367	0.036715	0.003027	1012.24	79.1424	16.0095	28.3531	0.816493	51.1768	1.19185	47.0341	0.028723	0.002421	1011.11	82.658	15.0113
338	2013	338	7	2013	4	2	1	1	1	1	1	3.21642	101.712	2	1	2	1	4	2	801473	355916	28.3885	1.60502	48.5119	0.034427	0.00273722	1011.08	77.8062	5.90969	28.6048	0.818077	59.4737	1.22582	52.0352	0.036715	0.003057	1012.6	79.143	16.0095	28.2871	0.780708	49.7903	1.19185	46.9154	0.028723	0.002522	1011.46	82.7952	13.7843
339	2013	339	7	2013	1	2	2	1	1	1	1	3.25072	101.697	1	2	2	2	4	2	799740	359706	26.4905	1.60502	47.2812	0.034427	0.00216465	1010.43	77.8055	7.87305	28.6048	0.972432	59.4737	1.22582	52.756	0.036715	0.002821	1011.56	79.1417	16.0095	28.4711	0.93956	52.2416	1.19185	47.2862	0.028723	0.002188	1010.44	82.5655	12.9465
340	2013	340	6	2013	2	2	1	4	2	2	1	3.20988	101.75	1	2	2	2	0	2	805700	355203	25.2792	1.60406	46.4099	0.034427	0.00204438	1010.86	77.8059	7.62721	28.6048	0.845488	59.4737	1.22471	50.8249	0.036715	0.002718	1012.27	79.1424	16.0095	28.3481	0.811272	50.325	1.19047	47.3822	0.028746	0.002214	1011.13	82.6656	15.7998
341	2013	341	7	2013	1	1	1	1	1	1	1	3.27006	101.653	1	2	2	2	1	2	794845	361833	25.6251	1.60502	46.6487	0.034427	0.00271401	1011.84	77.8069	8.193	28.6048	0.552418	59.4737	1.22582	50.8342	0.036715	0.002754	1013.9	79.1442	16.0095	28.0641	0.515099	49.9306	1.19185	47.3395	0.028723	0.002276	1012.74	83.2107	17.5168
342	2013	342	7	2013	1	2	1	1	1	1	1	3.25134	101.694	1	1	2	1	4	2	799394	359773	25.8012	1.60448	46.6582	0.034427	0.00270046	1011.65	77.8067	7.57583	28.6048	0.61228	59.4737	1.2252	49.822	0.036715	0.002907	1013.58	79.1439	16.0095	28.1187	0.575315	48.9645	1.19108	46.7149	0.028736	0.002389	1012.43	83.141	15.1407
344	2013	344	6	2013	1	2	2	1	1	1	1	3.26213	101.702	2	2	2	2	5	2	800302	360971	28.6119	1.60502	48.6297	0.034427	0.00274465	1010.89	77.806	4.72688	28.6048	0.864618	59.4737	1.22582	52.5901	0.036715	0.003035	1012.3	79.1426	16.0095	28.3402	0.828403	50.2772	1.19185	47.0235	0.028723	0.002513	1011.16	82.6925	13.3005
345	2013	345	7	2013	3	2	1	1	1	1	1	3.30474	101.587	1	2	2	2	0	2	787501	365651	27.938	1.60502	48.2714	0.034427	0.00273722	1010.4	77.8055	7.82808	28.6048	0.981715	59.4737	1.22582	53.147	0.036715	0.002989	1011.51	79.1416	16.0095	28.4801	0.94894	52.0214	1.19185	47.0689	0.028723	0.002313	1010.39	82.5655	12.7422
346	2013	346	6	2013	1	2	2	2	1	1	1	3.25047	101.639	1	2	2	2	0	2	793298	359662	28.4158	1.60502	48.8883	0.034427	0.00232152	1010.4	77.8055	8.3927	28.6048	0.981715	59.4737	1.22582	55.7565	0.036715	0.00289	1011.51	79.1416	16.0095	28.4801	0.94894	54.4489	1.19185	47.6102	0.028723	0.002177	1010.39	82.5655	13.1765
347	2013	347	7	2013	1	2	2	1	1	1	1	3.22725	101.698	1	1	2	1	4	2	799876	357109	23.0332	1.56178	44.6607	0.034427	0.00205987	1010.9	77.806	7.59241	28.6048	0.833681	59.4737	1.17586	50.2701	0.036715	0.002436	1012.33	79.1425	16.0095	28.3369	0.799364	50.8562	1.12992	47.7205	0.029732	0.002058	1011.2	82.6835	14.3721
349	2013	349	6	2013	1	2	1	4	2	2	1	3.20982	101.628	1	1	2	1	3	2	792096	355160	25.1795	1.60318	46.3115	0.034427	0.00275986	1011.86	77.8069	8.07791	28.6048	0.548456	59.4737	1.22368	50.5297	0.036715	0.002702	1013.92	79.1442	16.0095	28.0602	0.511094	49.8199	1.1892	47.4006	0.028766	0.002254	1012.77	83.2188	17.3135
350	2013	350	7	2013	3	2	1	4	2	3	1	3.23306	101.494	1	2	2	2	4	1	777147	357695	24.8883	1.60052	46.0967	0.034427	0.00219382	1011.78	77.8068	8.04227	28.6048	0.570728	59.4737	1.22062	50.3809	0.036715	0.00267	1013.8	79.1441	16.0095	28.0818	0.533602	49.8121	1.18541	47.4393	0.028828	0.002235	1012.64	83.1735	17.2749
351	2013	351	7	2013	1	2	1	2	1	1	1	3.21163	101.624	1	1	2	1	4	1	791669	355360	28.654	1.60502	48.6254	0.034427	0.00217447	1010.4	77.8055	8.70134	28.6048	0.981715	59.4737	1.22582	53.2576	0.036715	0.003027	1011.51	79.1416	16.0095	28.4801	0.94894	51.3619	1.19185	47.0341	0.028723	0.002463	1010.39	82.5655	10.0969
352	2013	352	7	2013	1	2	1	1	1	1	1	3.21163	101.624	1	1	2	2	4	1	791669	355360	28.654	1.60502	48.6254	0.034427	0.00273722	1010.39	77.8055	4.55679	28.6048	0.996827	59.4737	1.22582	53.2437	0.036715	0.003027	1011.48	79.1416	16.0095	28.4837	0.963294	51.1934	1.19185	47.0341	0.028723	0.002483	1010.36	82.5655	11.2689
353	2013	353	6	2013	1	2	1	4	2	5	1	3.23567	101.563	1	2	2	2	4	2	784813	358002	24.0068	1.58715	45.444	0.034427	0.0023638	1011.47	77.8065	7.84009	28.6048	0.663245	59.4737	1.20517	49.9469	0.036715	0.00257	1013.28	79.1435	16.0095	28.1715	0.627099	49.8659	1.16626	47.5588	0.02914	0.002173	1012.14	82.9891	16.7367
355	2013	355	7	2013	1	2	2	2	1	1	1	3.27423	101.649	1	2	2	2	0	2	794366	362293	27.0258	1.60502	47.5047	0.034427	0.0023638	1011.43	77.8065	7.57396	28.6048	0.703124	59.4737	1.22582	50.0696	0.036715	0.00308	1013.2	79.1436	16.0095	28.1835	0.665182	48.6026	1.19185	46.362	0.028723	0.002502	1012.05	83.0337	14.6244
357	2013	357	6	2013	2	2	1	1	1	1	1	3.21	101.78	1	2	2	2	1	2	809016	355225	25.6251	1.60502	46.6487	0.034427	0.0023638	1011.84	77.8069	8.193	28.6048	0.552418	59.4737	1.22582	50.8342	0.036715	0.002754	1013.9	79.1442	16.0095	28.0641	0.515099	49.9306	1.19185	47.3395	0.028723	0.002276	1012.74	83.2107	17.5168
359	2013	359	7	2013	1	2	2	1	1	1	1	3.25402	101.693	1	1	2	1	4	2	799240	360070	59.4737	1.21561	50.2264	0.036715	0.002631	1013.57	79.1438	16.0095	28.122	0.575536	49.837	1.1792	47.4854	0.028929	0.002209	1012.42	83.09	17.1743	27.4035	0.542216	69.0945	0.820225	54.3505	0.031583	0.003162	1012.84	79.8303	13
361	2013	361	7	2013	3	2	1	1	1	1	1	3.33466	101.537	1	1	2	1	4	2	781948	368947	59.4737	1.22582	55.4661	0.036715	0.002808	1011.5	79.1416	16.0095	28.4816	0.948914	54.3603	1.19185	47.7511	0.028723	0.002131	1010.38	82.5655	13.2588	27.8104	0.888239	70.9292	0.815622	54.3504	0.031298	0.002683	1010.75	79.9508	12.6331
362	2013	362	7	2013	1	2	1	2	1	1	1	3.21278	101.613	1	1	2	1	4	2	790450	355484	59.4737	1.22582	53.2477	0.036715	0.002829	1011.54	79.1416	16.0095	28.4747	0.943317	52.6377	1.19185	47.3266	0.028723	0.002179	1010.42	82.5655	12.9473	27.8031	0.883079	69.9002	0.815622	54.3504	0.031298	0.002864	1010.78	79.9508	12.5154
364	2013	364	7	2013	3	2	2	3	1	1	1	3.29911	101.588	1	2	2	1	4	2	787645	365029	59.4737	1.21247	49.9576	0.036715	0.002616	1013.91	79.1442	16.0095	28.0621	0.513035	49.6677	1.1753	47.5038	0.028993	0.00222	1012.76	83.2149	16.7504	27.3356	0.484289	69.1657	0.823484	54.3615	0.03167	0.003176	1013.18	79.8016	13.0031
365	2013	365	6	2013	2	2	2	1	1	1	1	3.17072	101.764	1	2	2	2	4	2	807227	350874	59.4737	1.22582	56.8221	0.036715	0.00292	1011.51	79.1416	16.0095	28.4801	0.94894	55.1456	1.19185	47.7286	0.028723	0.0022	1010.39	82.5655	13.3054	27.8092	0.888291	70.4937	0.815622	54.3504	0.031298	0.002584	1010.75	79.9508	12.8478
366	2013	366	7	2013	3	2	2	1	1	1	1	3.25618	101.524	1	2	2	2	1	2	780480	360260	59.4737	1.22582	53.2576	0.036715	0.003027	1011.51	79.1416	16.0095	28.4801	0.94894	51.3619	1.19185	47.0341	0.028723	0.002463	1010.39	82.5655	10.0969	27.8092	0.888291	66.9452	0.815622	54.3504	0.031298	0.002949	1010.75	79.9508	10.4914
367	2013	367	7	2013	1	2	2	1	1	1	1	3.25369	101.648	2	1	2	2	1	2	794278	360020	59.4737	1.18955	49.6581	0.036715	0.002495	1013.03	79.1433	16.0095	28.215	0.672482	49.9317	1.14689	47.6474	0.029456	0.002131	1011.89	82.9028	16.1309	27.5088	0.632066	69.774	0.853943	54.7312	0.032308	0.003168	1012.29	79.8733	13.0031
368	2013	368	7	2013	3	2	2	1	1	1	1	3.29644	101.592	2	1	1	1	4	2	788044	364735	59.4737	1.21484	50.5265	0.036715	0.002626	1012.13	79.1423	16.0095	28.3724	0.83661	50.585	1.17824	47.4916	0.028945	0.002154	1011	82.6302	14.6335	27.6872	0.784182	69.5281	0.820985	54.3514	0.031604	0.003095	1011.38	79.9359	13.0031
369	2013	369	6	2013	1	2	1	1	1	1	1	3.21941	101.703	1	1	2	1	4	2	800411	356243	59.4737	1.19401	50.9378	0.036715	0.002509	1012.12	79.1423	16.0095	28.3744	0.838514	51.2978	1.15242	47.6479	0.029366	0.002073	1010.99	82.6278	13.9541	27.6894	0.785943	70.6535	0.847495	54.6366	0.032184	0.00303	1011.37	79.9364	13.0031
370	2013	370	8	2013	1	3	2	2	1	1	1	3.21693	101.623	1	2	2	2	1	2	791513	355946	59.4737	1.21244	50.2809	0.036715	0.002611	1012.47	79.1426	16.0095	28.3139	0.77564	50.236	1.17527	47.5098	0.028993	0.002164	1011.33	82.7208	15.7131	27.6209	0.727675	69.3566	0.823512	54.3616	0.031671	0.003131	1011.72	79.9151	13.0031
371	2013	371	7	2013	1	2	2	4	2	2	1	3.25269	101.684	1	1	2	2	0	2	798340	359921	59.4737	1.22582	51.3004	0.036715	0.002806	1013.14	79.1434	16.0095	28.1963	0.652932	50.3602	1.19185	47.2786	0.028723	0.002267	1011.99	82.9396	18.4994	27.4876	0.613947	68.4858	0.815622	54.3504	0.031298	0.003097	1012.4	79.8648	12.8018
372	2013	372	7	2013	1	2	1	2	1	1	1	3.23507	101.651	1	2	2	1	4	2	794625	357961	59.4737	1.21199	50.2554	0.036715	0.002608	1012.55	79.1427	16.0095	28.2995	0.76063	50.1867	1.17471	47.5131	0.029002	0.002165	1011.41	82.7456	15.9094	27.6046	0.713763	69.3389	0.824015	54.3646	0.031683	0.003136	1011.8	79.9094	13.0031
373	2013	373	8	2013	1	2	1	1	1	1	1	3.22043	101.63	1	1	2	1	4	1	792321	356335	59.4737	1.22582	53.1641	0.036715	0.003027	1012.03	79.1422	16.0095	28.3894	0.854345	51.2473	1.19185	47.0341	0.028723	0.002437	1010.9	82.6082	13.9501	27.7064	0.800619	67.1442	0.815622	54.3504	0.031298	0.002967	1011.28	79.9409	13.5298
374	2013	374	7	2013	1	2	1	1	1	1	1	3.22128	101.545	1	2	2	2	0	2	782874	356405	59.4737	1.17349	49.862	0.036715	0.002429	1012.49	79.1427	16.0095	28.3091	0.770621	50.4798	1.12699	47.727	0.02978	0.00207	1011.36	82.729	14.8449	27.6155	0.723023	70.4693	0.878202	55.1165	0.032755	0.00312	1011.75	79.9132	13.0031
375	2013	375	7	2013	1	2	2	4	2	3	1	3.20949	101.61	1	1	2	2	0	2	790082	355119	59.4737	1.22582	53.2437	0.036715	0.003027	1011.48	79.1416	16.0095	28.4837	0.963294	51.1934	1.19185	47.0341	0.028723	0.002483	1010.36	82.5655	11.2689	27.8163	0.901782	66.6295	0.815622	54.3504	0.031298	0.002965	1010.72	79.9508	12.6409
376	2013	376	7	2013	1	2	2	1	1	1	1	3.25193	101.65	2	2	2	2	1	2	794510	359827	59.4737	1.22582	49.9314	0.036715	0.002926	1013.62	79.1439	16.0095	28.1125	0.573163	48.9364	1.19185	46.7141	0.028723	0.002405	1012.46	83.1481	15.164	27.3949	0.54015	67.7542	0.815622	54.3504	0.031298	0.003214	1012.89	79.817	13.0031
377	2013	377	7	2013	1	2	1	1	1	1	1	3.24663	101.644	1	2	2	1	1	1	793815	359239	59.4737	1.22582	49.9314	0.036715	0.002926	1013.62	79.1439	16.0095	28.1125	0.573163	48.9364	1.19185	46.7141	0.028723	0.002405	1012.46	83.1481	15.164	27.3949	0.54015	67.7542	0.815622	54.3504	0.031298	0.003214	1012.89	79.817	13.0031
379	2013	379	8	2013	2	3	1	1	1	1	1	3.16929	101.742	1	2	2	1	4	1	804765	350709	59.4737	1.22582	51.5138	0.036715	0.002842	1013.1	79.1433	16.0095	28.2037	0.66072	50.4602	1.19185	47.2355	0.028723	0.002284	1011.95	82.9249	18.8318	27.4961	0.621165	68.3509	0.815622	54.3504	0.031298	0.003083	1012.36	79.8682	12.7103
380	2013	380	8	2013	3	2	1	1	1	1	1	3.3163	101.591	2	1	2	1	4	2	787967	366932	59.4737	1.2153	50.3575	0.036715	0.002629	1012.55	79.1427	16.0095	28.2994	0.760534	50.1857	1.17881	47.4879	0.028936	0.002176	1011.41	82.7457	16.0337	27.6045	0.713674	69.2311	0.820527	54.3507	0.031591	0.003134	1011.8	79.9094	13.0031
381	2013	381	7	2013	3	2	1	3	1	1	1	3.28272	101.513	1	2	2	1	4	1	779257	363193	59.4737	1.22582	53.2576	0.036715	0.003027	1011.51	79.1416	16.0095	28.4801	0.94894	51.3619	1.19185	47.0341	0.028723	0.002463	1010.39	82.5655	10.3779	27.8092	0.888291	66.9452	0.815622	54.3504	0.031298	0.002949	1010.75	79.9508	12.154
382	2013	382	7	2013	4	2	1	1	1	1	1	3.21899	101.714	1	2	2	2	4	1	801677	356200	59.4737	1.22582	50.2429	0.036715	0.003009	1013.44	79.1438	16.0095	28.141	0.61575	48.8268	1.19185	46.605	0.028723	0.002463	1012.29	83.0886	14.9485	27.4308	0.579848	67.1335	0.815622	54.3504	0.031298	0.003216	1012.71	79.8354	13.0031
384	2013	384	7	2013	3	2	2	4	2	2	1	3.28545	101.473	1	2	2	2	0	2	774855	363485	59.4737	1.22582	53.1032	0.036715	0.003027	1012.15	79.1423	16.0095	28.3695	0.833641	51.212	1.19185	47.0341	0.028723	0.002429	1011.01	82.6342	14.4608	27.6839	0.78143	67.2056	0.815622	54.3504	0.031298	0.002973	1011.4	79.935	13.1745
385	2013	385	7	2013	3	2	1	3	1	1	1	3.33229	101.571	1	2	2	2	1	1	785718	368695	59.4737	1.22582	53.2576	0.036715	0.003027	1011.62	79.1417	16.0095	28.4612	0.931299	51.2731	1.19185	47.0341	0.028723	0.002473	1010.49	82.5655	11.8297	27.7884	0.871977	66.8556	0.815622	54.3504	0.031298	0.002957	1010.86	79.9508	13.9922
386	2013	386	7	2013	3	2	1	2	1	1	1	3.32894	101.478	1	2	2	2	0	1	775406	368298	59.4737	1.22476	50.7055	0.036715	0.002719	1013.69	79.144	16.0095	28.1012	0.553781	49.9535	1.19053	47.3811	0.028745	0.00225	1012.53	83.1332	17.6631	27.3799	0.522053	68.7397	0.815622	54.3504	0.031328	0.003142	1012.96	79.8204	12.9527
387	2013	387	7	2013	1	2	2	1	1	1	1	3.24039	101.678	1	2	2	1	4	2	797669	358558	59.4737	1.22582	53.0367	0.036715	0.003027	1012.24	79.1424	16.0095	28.3531	0.816493	51.1768	1.19185	47.0341	0.028723	0.002421	1011.11	82.658	15.0113	27.6653	0.765537	67.2666	0.815622	54.3504	0.031298	0.002978	1011.49	79.9295	12.9822
388	2013	388	6	2013	1	2	2	1	1	1	1	3.24663	101.644	1	1	1	1	4	2	793815	359239	59.4737	1.21104	50.2059	0.036715	0.002602	1012.77	79.143	16.0095	28.2607	0.720154	50.0809	1.17352	47.5199	0.029022	0.002169	1011.63	82.8156	16.3378	27.5606	0.67625	69.3071	0.825099	54.3719	0.03171	0.003146	1012.03	79.8933	13.0031
389	2013	389	8	2013	1	3	1	2	1	1	1	3.24456	101.683	1	2	2	1	4	2	798140	359020	59.4737	1.20886	49.829	0.036715	0.002599	1013.9	79.1442	16.0095	28.0643	0.515355	49.6383	1.17083	47.5191	0.029066	0.002213	1012.74	83.2102	16.5891	27.3381	0.48644	69.2602	0.827663	54.3929	0.03177	0.00318	1013.17	79.8027	13.0031
391	2013	391	7	2013	1	3	1	1	1	1	1	3.23947	101.653	2	2	2	2	4	2	794839	358448	59.4737	1.22582	52.5731	0.036715	0.003043	1011.82	79.1422	16.0095	28.4205	0.940145	50.0749	1.19185	46.9992	0.028723	0.002577	1010.69	82.6386	12.0825	27.7569	0.881084	65.6726	0.815622	54.3504	0.031298	0.003067	1011.06	80.0503	12.0277
392	2013	392	7	2013	1	1	1	1	1	1	1	3.25509	101.673	1	2	2	2	1	2	797014	360183	59.4737	1.22582	50.2176	0.036715	0.003066	1013.25	79.1436	16.0095	28.1744	0.657218	48.6758	1.19185	46.447	0.028723	0.002498	1012.1	83.0404	14.6896	27.4706	0.618399	66.7901	0.815622	54.3504	0.031298	0.003225	1012.51	79.8704	13.0031
393	2013	393	7	2013	2	2	1	1	1	1	1	3.1577	101.774	1	1	2	1	4	2	808387	349436	59.4737	1.22294	50.5598	0.036715	0.002693	1013.68	79.144	16.0095	28.1031	0.555737	49.9042	1.18828	47.4116	0.028781	0.002239	1012.52	83.1293	17.5226	27.382	0.523866	68.837	0.815622	54.3504	0.031379	0.003149	1012.95	79.8213	12.9723
394	2013	394	8	2013	1	2	1	1	1	1	1	3.24039	101.678	1	2	2	1	4	2	797669	358558	59.4737	1.22368	50.5297	0.036715	0.002702	1013.92	79.1442	16.0095	28.0602	0.511094	49.8199	1.1892	47.4006	0.028766	0.002254	1012.77	83.2188	17.3135	27.3335	0.482491	68.7803	0.815622	54.3504	0.031358	0.003154	1013.19	79.8007	12.9864
395	2013	395	8	2013	1	2	2	4	2	3	1	3.21115	101.61	1	1	2	1	4	2	790116	355303	59.4737	1.22582	53.2576	0.036715	0.003027	1011.52	79.1416	16.0095	28.4795	0.948279	51.3619	1.19185	47.0341	0.028723	0.002463	1010.39	82.5655	9.32314	27.8085	0.887678	66.9452	0.815622	54.3504	0.031298	0.002949	1010.76	79.9508	12.0919
396	2013	396	7	2013	2	2	2	1	1	1	1	3.20797	101.773	2	1	2	1	4	2	808156	354999	59.4737	1.19848	50.9184	0.036715	0.002533	1012.09	79.1422	16.0095	28.3787	0.843241	51.2388	1.15796	47.6097	0.029275	0.002084	1010.96	82.6217	13.9623	27.6944	0.790328	70.4951	0.841213	54.5497	0.032059	0.003034	1011.34	79.9379	13.0031
398	2013	398	8	2013	1	2	1	1	1	1	1	3.25195	101.688	1	1	2	1	4	1	798765	359840	59.4737	1.22582	53.2576	0.036715	0.003027	1011.51	79.1416	16.0095	28.4801	0.94894	51.3619	1.19185	47.0341	0.028723	0.002463	1010.39	82.5655	10.1741	27.8092	0.888291	66.9452	0.815622	54.3504	0.031298	0.002949	1010.75	79.9508	12.0872
399	2013	399	8	2013	2	2	2	4	2	2	1	3.19697	101.762	1	1	2	1	3	2	807035	353777	59.4737	1.22582	53.2576	0.036715	0.003027	1011.59	79.1417	16.0095	28.467	0.935335	51.3606	1.19185	47.0341	0.028723	0.002463	1010.46	82.5655	11.7099	27.7944	0.875681	66.9474	0.815622	54.3504	0.031298	0.00295	1010.83	79.9508	16.9624
400	2013	400	8	2013	1	2	1	1	1	1	1	3.24673	101.639	1	1	2	1	4	2	793285	359248	59.4737	1.22582	53.2576	0.036715	0.003027	1011.51	79.1416	16.0095	28.4801	0.94894	51.3619	1.19185	47.0341	0.028723	0.002463	1010.39	82.5655	9.49032	27.8092	0.888291	66.9452	0.815622	54.3504	0.031298	0.002949	1010.75	79.9508	12.0329
401	2013	401	7	2013	1	3	2	1	1	1	1	3.2695	101.679	2	2	2	2	5	2	797715	361780	59.4737	1.18955	49.6581	0.036715	0.002495	1013.03	79.1433	16.0095	28.215	0.672482	49.9317	1.14689	47.6474	0.029456	0.002131	1011.89	82.9028	16.1309	27.5088	0.632066	69.774	0.853943	54.7312	0.032308	0.003168	1012.29	79.8733	13.0031
402	2013	402	8	2013	3	3	2	4	2	3	1	3.32367	101.577	1	2	2	1	4	2	786346	367743	59.4737	1.21117	49.9589	0.036715	0.002605	1013.81	79.1441	16.0095	28.0798	0.531507	49.7033	1.17369	47.5188	0.029019	0.00221	1012.66	83.1777	16.8172	27.3557	0.501409	69.2084	0.824948	54.3709	0.031706	0.003175	1013.08	79.8102	13.0031
403	2013	403	8	2013	3	2	1	1	1	1	1	3.29648	101.553	1	2	2	1	4	1	783734	364728	59.4737	1.21615	50.3578	0.036715	0.002635	1013.05	79.1433	16.0095	28.2128	0.670199	50.0157	1.17986	47.481	0.028919	0.002192	1011.9	82.9071	16.9541	27.5064	0.629951	69.1217	0.819714	54.3504	0.031568	0.003149	1012.31	79.8723	13.0031
404	2013	404	7	2013	3	2	2	1	1	1	1	3.29838	101.594	2	1	2	1	4	2	788295	364950	59.4737	1.22582	56.4249	0.036715	0.002927	1011.51	79.1416	16.0095	28.4801	0.94894	54.8433	1.19185	47.6351	0.028723	0.002206	1010.39	82.5655	13.245	27.8092	0.888291	70.3452	0.815622	54.3504	0.031298	0.002616	1010.75	79.9508	12.6762
405	2013	405	6	2013	1	2	1	2	1	1	1	3.24663	101.65	2	2	2	1	4	2	794477	359240	59.4737	1.22582	53.171	0.036715	0.002956	1011.51	79.1416	16.0095	28.4801	0.94894	52.1896	1.19185	47.1054	0.028723	0.002277	1010.39	82.5655	12.7765	27.8092	0.888291	68.8723	0.815622	54.3504	0.031298	0.002894	1010.75	79.9508	12.3674
406	2013	406	8	2013	1	2	1	1	1	1	1	3.24819	101.695	1	1	2	1	4	1	799502	359426	59.4737	1.22575	50.9815	0.036715	0.002747	1012.67	79.1429	16.0095	28.2784	0.73863	50.3047	1.19177	47.3477	0.028725	0.002232	1011.53	82.7831	17.1406	27.5807	0.693374	68.7195	0.815622	54.3504	0.0313	0.003111	1011.93	79.9008	12.9978
407	2013	407	8	2013	1	2	2	1	1	1	1	3.24819	101.695	2	2	2	1	4	2	799502	359426	59.4737	1.22582	53.0356	0.036715	0.003027	1012.23	79.1424	16.0095	28.3553	0.818801	51.1763	1.19185	47.0341	0.028723	0.002421	1011.09	82.6547	15.1351	27.6678	0.767676	67.2677	0.815622	54.3504	0.031298	0.002978	1011.48	79.9303	12.9795
408	2013	408	7	2013	1	2	1	1	1	1	1	3.25396	101.668	1	1	2	2	0	1	796460	360056	59.4737	1.21693	50.3664	0.036715	0.00264	1013.2	79.1434	16.0095	28.1859	0.642184	49.9754	1.18084	47.4744	0.028903	0.002199	1012.05	82.9601	17.1537	27.4759	0.603986	69.084	0.819	54.3504	0.031546	0.003151	1012.46	79.8601	13.0003
409	2013	409	7	2013	1	2	1	1	1	1	1	3.24616	101.66	1	1	2	1	4	2	795659	359191	59.4737	1.2114	50.0816	0.036715	0.002604	1013.52	79.1438	16.0095	28.1306	0.584446	49.8182	1.17398	47.5173	0.029014	0.002196	1012.37	83.0724	17.0061	27.4132	0.550474	69.2125	0.824681	54.369	0.0317	0.003167	1012.79	79.8344	13.0031
410	2013	410	8	2013	3	2	1	4	2	4	2	3.30472	101.577	1	1	2	1	4	2	786345	365647	59.4737	1.22582	51.9266	0.036715	0.002814	1011.61	79.1417	16.0095	28.463	0.931147	51.4793	1.19185	47.2694	0.028723	0.002214	1010.48	82.5655	13.0847	27.7899	0.8718	69.2211	0.815622	54.3504	0.031298	0.002985	1010.85	79.9508	12.9595
413	2013	413	7	2013	2	2	1	2	1	1	1	3.22614	101.746	1	1	2	2	4	2	805209	357001	59.4737	1.21591	50.3516	0.036715	0.002633	1013.02	79.1432	16.0095	28.2169	0.674453	50.0209	1.17957	47.4829	0.028923	0.002191	1011.88	82.8991	16.913	27.511	0.633893	69.1311	0.819937	54.3504	0.031574	0.003148	1012.28	79.8741	13.0031
414	2013	414	8	2013	3	2	1	1	1	1	1	3.32393	101.529	1	1	2	1	4	2	780983	367758	59.4737	1.22582	53.1485	0.036715	0.003027	1011.99	79.1421	16.0095	28.3973	0.862651	51.2379	1.19185	47.0341	0.028723	0.002435	1010.85	82.5989	14.6529	27.7155	0.808317	67.1606	0.815622	54.3504	0.031298	0.002969	1011.23	79.9431	13.4225
415	2013	415	8	2013	4	2	2	1	1	1	1	3.22142	101.714	2	2	2	1	4	2	801648	356469	59.4737	1.21506	50.364	0.036715	0.002627	1012.39	79.1426	16.0095	28.3263	0.788517	50.2745	1.17851	47.4899	0.028941	0.00217	1011.26	82.7002	15.6099	27.6349	0.739609	69.2971	0.820767	54.351	0.031598	0.003126	1011.65	79.9198	13.0031
416	2013	416	7	2013	1	2	2	1	1	1	1	3.25475	101.674	1	2	2	2	1	2	797179	360146	59.4737	1.22577	50.8321	0.036715	0.002748	1013.81	79.1441	16.0095	28.0791	0.530723	49.9612	1.19178	47.3466	0.028724	0.002268	1012.66	83.1793	17.6387	27.3548	0.500683	68.6188	0.815622	54.3504	0.0313	0.003137	1013.09	79.8098	12.946
417	2013	417	7	2013	3	2	1	1	1	1	1	3.31412	101.598	2	2	2	1	4	1	788766	366693	59.4737	1.21612	50.4117	0.036715	0.002635	1012.32	79.1425	16.0095	28.34	0.802825	50.3289	1.17982	47.4813	0.028919	0.00217	1011.18	82.6782	15.4053	27.6505	0.75287	69.2978	0.819745	54.3504	0.031568	0.00312	1011.57	79.9249	13.0031
418	2013	418	8	2013	3	2	1	2	1	1	1	3.33531	101.527	1	2	2	2	0	2	780768	369017	59.4737	1.22582	53.2576	0.036715	0.003027	1011.51	79.1416	16.0095	28.4801	0.94894	51.3619	1.19185	47.0341	0.028723	0.002463	1010.39	82.5655	10.3521	27.8092	0.888291	66.9452	0.815622	54.3504	0.031298	0.002949	1010.75	79.9508	11.9447
419	2013	419	8	2013	1	2	2	3	1	1	1	3.23503	101.689	1	2	2	2	1	2	798818	357968	59.4737	1.22582	53.2437	0.036715	0.003027	1011.48	79.1416	16.0095	28.4837	0.963294	51.1934	1.19185	47.0341	0.028723	0.002483	1010.36	82.5655	11.2689	27.8163	0.901782	66.6295	0.815622	54.3504	0.031298	0.002965	1010.72	79.9508	12.6409
420	2013	420	8	2013	2	2	1	1	1	1	1	3.18435	101.759	1	1	2	1	4	2	806674	352380	59.4737	1.22582	51.5365	0.036715	0.002846	1011.71	79.1418	16.0095	28.4463	0.91372	50.639	1.19185	47.2312	0.028723	0.002273	1010.58	82.5655	13.9528	27.7709	0.855649	68.4257	0.815622	54.3504	0.031298	0.003066	1010.95	79.9508	13.0031
421	2013	421	6	2013	3	2	2	1	1	1	1	3.32612	101.534	1	2	2	2	0	2	781632	368002	59.4737	1.20792	50.0534	0.036715	0.002584	1013.18	79.1434	16.0095	28.1901	0.646518	49.9178	1.16967	47.5411	0.029085	0.002175	1012.03	82.9518	16.7587	27.4806	0.608003	69.3278	0.828802	54.4035	0.031796	0.003162	1012.44	79.862	13.0031
422	2013	422	8	2013	3	2	2	4	2	3	1	3.31867	101.585	1	2	2	1	4	2	787265	367193	59.4737	1.1794	49.5916	0.036715	0.002453	1012.81	79.143	16.0095	28.2532	0.712315	50.0707	1.13431	47.6986	0.029661	0.002102	1011.67	82.8297	15.6607	27.5521	0.668984	70.0653	0.86912	54.9681	0.03259	0.003158	1012.07	79.8901	13.0031
423	2013	423	9	2013	1	2	1	1	1	1	1	3.25494	101.679	1	1	2	1	1	1	797750	360168	59.4737	1.22582	53.2334	0.036715	0.003027	1011.9	79.142	16.0095	28.413	0.878947	51.2971	1.19185	47.0341	0.028723	0.002448	1010.77	82.583	12.8857	27.7332	0.823421	67.0579	0.815622	54.3504	0.031298	0.002959	1011.14	79.9467	13.9337
424	2013	424	8	2013	1	2	2	4	2	2	1	3.25494	101.679	1	2	2	1	4	1	797750	360168	59.4737	1.22582	53.2576	0.036715	0.003027	1011.52	79.1416	16.0095	28.4796	0.948384	51.3619	1.19185	47.0341	0.028723	0.002463	1010.39	82.5655	7.73369	27.8086	0.887775	66.9452	0.815622	54.3504	0.031298	0.002949	1010.76	79.9508	8.78466
425	2013	425	8	2013	3	2	1	4	2	2	1	3.34199	101.51	1	2	2	1	4	2	778926	369751	59.4737	1.22485	49.8064	0.036715	0.002897	1013.59	79.1439	16.0095	28.1177	0.573178	48.9829	1.19065	46.7309	0.028743	0.002383	1012.44	83.1432	15.1545	27.3992	0.54007	68.0028	0.815622	54.3504	0.031325	0.003213	1012.86	79.8181	13.0031
426	2013	426	8	2013	1	2	2	1	1	1	1	3.21902	101.592	2	2	2	1	4	2	788046	356168	59.4737	1.22582	53.0367	0.036715	0.003027	1012.24	79.1424	16.0095	28.3531	0.816493	51.1768	1.19185	47.0341	0.028723	0.002421	1011.11	82.658	15.0113	27.6653	0.765537	67.2666	0.815622	54.3504	0.031298	0.002978	1011.49	79.9295	12.9822
427	2013	427	7	2013	1	2	2	2	1	1	1	3.25106	101.7	1	1	2	1	4	2	800024	359745	59.4737	1.22441	49.806	0.036715	0.002881	1013.63	79.1439	16.0095	28.1102	0.564732	49.0174	1.1901	46.7763	0.028752	0.002374	1012.48	83.1555	15.2119	27.3906	0.532229	68.0831	0.815622	54.3504	0.031338	0.003211	1012.9	79.8153	13.0031
428	2013	428	9	2013	1	2	1	4	2	3	1	3.21087	101.61	1	2	2	1	4	2	790065	355271	48.8792	1.19185	46.6633	0.028723	0.002445	1012.38	83.1157	15.0624	27.4126	0.561681	67.3179	0.815622	54.3504	0.031298	0.003213	1012.8	79.8249	13.0031	28.9913	0.641225	61.1011	1.22598	49.6816	0.037689	0.002274	1011.39	82.3067	13.9323
429	2013	429	6	2013	3	2	1	1	1	1	1	3.23306	101.494	1	2	2	2	0	1	777147	357695	49.055	1.19185	46.8631	0.028723	0.002391	1012.65	83.2005	15.409	27.3584	0.509477	67.834	0.815622	54.3504	0.031298	0.003205	1013.07	79.8049	13.0031	28.9437	0.582928	61.6702	1.22598	49.8733	0.037297	0.002274	1011.65	82.3656	13.9237
430	2013	430	8	2013	3	2	1	1	1	1	1	3.28037	101.48	1	1	2	1	4	1	775654	362925	49.2205	1.18992	47.0608	0.028755	0.002338	1012.88	83.2746	15.7283	27.312	0.465747	68.3122	0.815622	54.3504	0.031342	0.003197	1013.31	79.7879	13.0031	28.9027	0.534106	62.2141	1.22598	50.0532	0.036897	0.002268	1011.87	82.4172	13.9098
431	2013	431	8	2013	3	2	1	4	2	3	1	3.32715	101.538	1	1	2	1	4	1	782016	368116	54.9912	1.19185	48.0739	0.028723	0.002091	1010.34	82.5655	13.4517	27.8169	0.888081	71.5798	0.815622	54.3504	0.031298	0.00262	1010.71	79.9508	13.0585	29.3636	1.00504	70.3859	1.22598	48.6461	0.038112	0.002274	1009.39	81.9234	15.5695
433	2013	433	8	2013	1	2	2	3	1	1	1	3.25042	101.663	1	2	2	2	5	2	795967	359663	51.2801	1.19185	47.0341	0.028723	0.002445	1010.76	82.5813	13.5681	27.7353	0.82528	67.0873	0.815622	54.3504	0.031298	0.002962	1011.13	79.9471	14.0967	29.2877	0.935082	63.6727	1.22598	48.3901	0.038192	0.002274	1009.79	81.9344	19.596
434	2013	434	7	2013	1	2	1	4	1	1	1	3.25276	101.641	1	1	2	1	4	2	793557	359916	50.0101	1.15553	47.6098	0.029315	0.002139	1011.74	82.8529	16.1119	27.5382	0.657088	69.6499	0.84394	54.5867	0.032114	0.003159	1012.14	79.8848	13.0031	29.1086	0.747494	64.3679	1.22598	50.5175	0.035462	0.002167	1010.76	82.1236	13.8963
435	2013	435	8	2013	1	2	1	1	1	1	1	3.25276	101.641	1	2	2	1	4	1	793557	359916	49.9317	1.14689	47.6474	0.029456	0.002131	1011.89	82.9028	16.1309	27.5088	0.632066	69.774	0.853943	54.7312	0.032308	0.003168	1012.29	79.8733	13.0031	29.0819	0.719587	64.3467	1.22598	50.6222	0.035203	0.002141	1010.9	82.1583	13.8951
436	2013	436	9	2013	3	2	2	1	1	1	1	3.28286	101.479	2	2	2	2	5	2	775443	363200	48.7452	1.19185	46.5186	0.028723	0.002485	1012.18	83.0573	14.7923	27.455	0.603537	66.9138	0.815622	54.3504	0.031298	0.00322	1012.59	79.8549	13.0031	29.0282	0.687975	60.6688	1.22598	49.5324	0.037958	0.002274	1011.19	82.2704	13.903
437	2013	437	7	2013	1	2	1	1	1	1	1	3.25026	101.703	1	1	2	1	1	2	800440	359657	50.1219	1.17421	47.516	0.029011	0.002168	1011.54	82.7858	16.1809	27.579	0.691961	69.3126	0.824469	54.3676	0.031695	0.003142	1011.93	79.9002	13.0031	29.1457	0.786388	64.2746	1.22598	50.2628	0.036096	0.002222	1010.56	82.0768	13.8896
438	2013	438	8	2013	1	2	1	4	2	3	1	3.20246	101.607	1	2	2	1	4	2	789742	354340	52.8606	1.19185	47.2552	0.028723	0.002214	1010.39	82.5655	12.8781	27.8092	0.888291	69.6485	0.815622	54.3504	0.031298	0.002833	1010.75	79.9508	12.1483	29.3548	1.00536	67.0705	1.22598	48.9014	0.038094	0.002274	1009.43	81.9234	16.2406
439	2013	439	8	2013	2	2	1	4	2	2	1	3.20998	101.78	1	1	2	1	4	2	809017	355223	49.8389	1.19145	47.3608	0.02873	0.002274	1012.85	83.2518	17.2998	27.3157	0.467346	68.6378	0.815622	54.3504	0.031307	0.003148	1013.29	79.7931	12.9815	28.9066	0.53587	63.2873	1.22598	49.8777	0.037077	0.002273	1011.85	82.4013	13.7573
440	2013	440	9	2013	1	2	1	1	1	1	1	3.25198	101.664	1	1	2	2	4	1	796117	359836	51.3437	1.19185	47.0341	0.028723	0.002459	1010.56	82.5655	11.9853	27.7746	0.858776	66.9768	0.815622	54.3504	0.031298	0.002952	1010.93	79.9508	15.7181	29.3233	0.972441	63.6453	1.22598	48.3633	0.038192	0.002274	1009.6	81.9234	20.2116
441	2013	441	8	2013	3	2	1	1	1	1	1	3.28182	101.474	1	2	2	1	4	2	774962	363084	51.3458	1.19185	47.0341	0.028723	0.00246	1010.62	82.5664	11.1742	27.7629	0.84881	66.9732	0.815622	54.3504	0.031298	0.002952	1010.99	79.9505	12.0026	29.3127	0.961327	63.6444	1.22598	48.3633	0.038192	0.002274	1009.66	81.9241	15.7668
442	2013	442	9	2013	3	2	1	1	1	1	1	3.23306	101.494	1	2	2	2	0	2	777147	357695	50.1957	1.16851	47.5472	0.029103	0.002151	1011.41	82.7461	15.7531	27.6043	0.713478	69.4906	0.829963	54.415	0.031822	0.003137	1011.8	79.9093	13.0031	29.1686	0.810387	64.4777	1.22598	50.3417	0.035888	0.002205	1010.44	82.0492	13.9201
444	2013	444	9	2013	2	2	1	1	1	1	1	3.20567	101.777	2	1	2	1	4	2	808698	354745	50.1957	1.16851	47.5472	0.029103	0.002151	1011.41	82.7461	15.7531	27.6043	0.713478	69.4906	0.829963	54.415	0.031822	0.003137	1011.8	79.9093	13.0031	29.1686	0.810387	64.4777	1.22598	50.3417	0.035888	0.002205	1010.44	82.0492	13.9201
445	2013	445	8	2013	3	2	2	1	1	1	1	3.31508	101.532	1	1	2	2	4	2	781339	366780	51.2909	1.19185	47.0341	0.028723	0.002447	1010.79	82.5871	12.9786	27.7282	0.81919	67.0686	0.815622	54.3504	0.031298	0.00296	1011.17	79.9458	13.7906	29.2812	0.92829	63.668	1.22598	48.3817	0.038192	0.002274	1009.83	81.9385	18.2264
446	2013	446	7	2013	3	2	1	4	2	2	1	3.28793	101.469	1	1	2	1	4	1	774395	363758	51.3619	1.19185	47.0341	0.028723	0.002463	1010.39	82.5655	9.44018	27.8092	0.888291	66.9452	0.815622	54.3504	0.031298	0.002949	1010.75	79.9508	9.62394	29.3548	1.00536	63.6375	1.22598	48.3633	0.038192	0.002274	1009.43	81.9234	10.5708
447	2013	447	9	2013	3	2	1	4	2	2	1	3.28381	101.463	1	2	2	1	4	1	773757	363301	51.1332	1.1595	47.5942	0.02925	0.002091	1010.97	82.6238	14.0318	27.6926	0.788829	70.38	0.83951	54.5273	0.032025	0.003045	1011.35	79.9374	13.0031	29.2489	0.894427	65.9746	1.22598	50.3264	0.035587	0.002178	1010	81.964	14.2294
448	2013	448	8	2013	1	2	2	1	1	1	1	3.25776	101.655	1	1	2	2	1	2	795108	360473	51.3619	1.19185	47.0341	0.028723	0.002463	1010.39	82.5655	9.72744	27.8092	0.888291	66.9452	0.815622	54.3504	0.031298	0.002949	1010.75	79.9508	10.8894	29.3548	1.00536	63.6375	1.22598	48.3633	0.038192	0.002274	1009.43	81.9234	10.7565
451	2013	451	9	2013	1	2	2	1	1	1	1	3.25262	101.678	1	1	2	2	0	2	797654	359911	50.1331	1.13355	47.7016	0.029673	0.002097	1011.6	82.8056	15.523	27.5668	0.681484	70.1162	0.87006	54.9832	0.032607	0.003153	1012	79.8956	13.0031	29.1346	0.774704	64.8079	1.22012	50.7336	0.034824	0.002101	1010.62	82.0906	13.9327
452	2013	452	9	2013	4	2	1	1	1	1	1	3.22214	101.717	1	2	2	1	4	2	801949	356549	53.6866	1.19185	47.4678	0.028723	0.002175	1010.39	82.5655	13.0283	27.8092	0.888291	70.2647	0.815622	54.3504	0.031298	0.002749	1010.75	79.9508	12.1648	29.3548	1.00536	68.2858	1.22598	48.7543	0.038098	0.002274	1009.43	81.9234	16.4216
453	2013	453	7	2013	3	2	1	1	1	1	1	3.23306	101.494	1	2	2	2	0	1	777147	357695	51.3087	1.19185	47.0341	0.028723	0.002451	1010.68	82.5715	12.8067	27.7503	0.838007	67.0377	0.815622	54.3504	0.031298	0.002958	1011.06	79.9494	14.7035	29.3012	0.949277	63.6604	1.22598	48.3705	0.038192	0.002274	1009.72	81.9276	19.9444
454	2013	454	7	2013	4	2	1	1	1	1	1	3.25926	101.735	2	2	2	2	0	1	803984	360663	50.0581	1.17839	47.4907	0.028943	0.002184	1011.74	82.852	16.6692	27.5387	0.657526	69.176	0.820867	54.3512	0.031601	0.003146	1012.14	79.885	13.0031	29.109	0.747982	64.0978	1.22598	50.1955	0.036263	0.002234	1010.76	82.123	13.8433
455	2013	455	9	2013	3	2	1	2	1	1	1	3.3069	101.584	1	1	2	1	4	1	787196	365890	51.3619	1.19185	47.0341	0.028723	0.002463	1010.39	82.5655	9.03379	27.8092	0.888291	66.9452	0.815622	54.3504	0.031298	0.002949	1010.75	79.9508	12.2302	29.3548	1.00536	63.6375	1.22598	48.3633	0.038192	0.002274	1009.43	81.9234	10.151
456	2013	456	8	2013	3	2	1	1	1	1	1	3.33491	101.583	2	2	2	1	4	2	787048	368989	49.1524	1.19185	46.6958	0.028723	0.002523	1011.84	82.9351	14.3417	27.524	0.671583	66.4361	0.815622	54.3504	0.031298	0.003172	1012.24	79.9031	13.0031	29.0884	0.763978	60.8286	1.22598	49.058	0.0382	0.002274	1010.86	82.1908	13.6248
457	2013	457	8	2013	2	2	2	1	1	1	1	3.20489	101.756	1	2	2	2	0	2	806330	354653	51.3619	1.19185	47.0341	0.028723	0.002463	1010.39	82.5655	9.98033	27.8092	0.888291	66.9452	0.815622	54.3504	0.031298	0.002949	1010.75	79.9508	12.4236	29.3548	1.00536	63.6375	1.22598	48.3633	0.038192	0.002274	1009.43	81.9234	9.75214
458	2013	458	9	2013	3	2	2	3	1	1	1	3.32002	101.592	2	2	2	2	4	2	788017	367344	51.3619	1.19185	47.0341	0.028723	0.002463	1010.39	82.5655	10.2664	27.8092	0.888264	66.9452	0.815622	54.3504	0.031298	0.002949	1010.75	79.9508	11.252	29.3547	1.00533	63.6375	1.22598	48.3633	0.038192	0.002274	1009.43	81.9234	12.3698
459	2013	459	9	2013	1	2	1	1	1	1	1	3.24581	101.642	1	1	2	1	3	1	793587	359147	49.8982	1.17843	47.4904	0.028942	0.0022	1012.23	83.022	17.1539	27.4411	0.574301	69.1253	0.820832	54.3511	0.0316	0.003158	1012.64	79.8459	13.0008	29.0204	0.655159	63.8297	1.22598	50.2107	0.036265	0.002234	1011.23	82.2413	13.7956
460	2013	460	9	2013	1	2	2	1	1	1	1	3.25413	101.664	1	1	2	2	0	2	796024	360074	49.9612	1.19178	47.3466	0.028724	0.002268	1012.66	83.1793	17.6387	27.3548	0.500683	68.6188	0.815622	54.3504	0.0313	0.003137	1013.09	79.8098	12.946	28.9421	0.573052	63.4445	1.22598	49.8203	0.037161	0.002274	1011.66	82.3509	13.7176
461	2013	461	9	2013	3	2	1	4	2	4	1	3.30952	101.583	1	2	2	1	1	2	786991	366179	48.4273	1.19185	46.1851	0.028723	0.002545	1011.84	82.9932	14.356	27.5243	0.669584	66.3509	0.815622	54.3504	0.031298	0.003243	1012.24	79.941	13.0031	29.0893	0.761722	59.9073	1.22598	49.408	0.038316	0.002274	1010.85	82.2448	13.8683
462	2013	462	8	2013	4	3	2	4	2	2	1	3.22066	101.71	1	2	2	2	0	2	801208	356384	52.0214	1.19185	47.0689	0.028723	0.002313	1010.39	82.5655	12.7422	27.8092	0.888291	68.5036	0.815622	54.3504	0.031298	0.002906	1010.75	79.9508	12.4639	29.3548	1.00536	65.4316	1.22598	48.7438	0.038192	0.002274	1009.43	81.9234	15.719
463	2013	463	9	2013	1	2	1	3	1	1	1	3.27321	101.648	1	1	2	1	4	2	794309	362180	51.3619	1.19185	47.0341	0.028723	0.002463	1010.39	82.5655	10.2264	27.8092	0.888291	66.9452	0.815622	54.3504	0.031298	0.002949	1010.75	79.9508	12.309	29.3548	1.00536	63.6375	1.22598	48.3633	0.038192	0.002274	1009.43	81.9234	9.76616
464	2013	464	7	2013	1	2	2	1	1	1	1	3.24844	101.671	1	1	2	1	4	2	796873	359446	51.3619	1.19185	47.0341	0.028723	0.002463	1010.39	82.5655	8.9095	27.8085	0.887684	66.9452	0.815622	54.3504	0.031298	0.002949	1010.76	79.9508	9.37646	29.3541	1.00468	63.6375	1.22598	48.3633	0.038192	0.002274	1009.44	81.9234	12.114
465	2013	465	9	2013	3	2	2	3	1	1	1	3.32851	101.538	1	2	2	2	0	2	781996	368268	50.0388	1.1899	47.3912	0.028755	0.002235	1012.26	83.0344	17.7564	27.4342	0.568377	68.7969	0.815622	54.3504	0.031342	0.003137	1012.68	79.8431	12.9469	29.0141	0.648552	63.7364	1.22598	49.9281	0.036894	0.002268	1011.27	82.25	13.7185
466	2013	466	9	2013	3	2	1	1	1	1	1	3.2985	101.553	1	1	2	1	4	2	783668	364952	51.353	1.19185	47.0341	0.028723	0.002461	1010.49	82.5655	11.7319	27.7884	0.87053	66.9608	0.815622	54.3504	0.031298	0.002951	1010.86	79.9508	16.1968	29.3358	0.98555	63.6413	1.22598	48.3633	0.038192	0.002274	1009.53	81.9234	21.4023
468	2013	468	9	2013	4	2	2	1	1	1	1	3.25659	101.756	1	2	2	2	0	2	806354	360374	52.4669	1.19185	47.2533	0.028723	0.002204	1010.4	82.5655	12.8948	27.8065	0.88594	69.6191	0.815622	54.3504	0.031298	0.002878	1010.77	79.9508	12.4688	29.3523	1.00274	66.6918	1.22598	49.1191	0.037913	0.002274	1009.45	81.9234	15.7553
469	2013	469	9	2013	2	2	2	1	1	1	1	3.17017	101.737	1	1	2	1	4	2	804225	350804	51.0614	1.15017	47.6377	0.029402	0.002079	1011.04	82.6415	14.1379	27.6781	0.776436	70.5082	0.850095	54.6742	0.032234	0.003055	1011.43	79.9333	13.0031	29.2357	0.880606	65.9842	1.22598	50.4361	0.0353	0.002151	1010.07	81.9763	14.1748
470	2013	470	9	2013	2	2	2	4	1	1	1	3.15314	101.773	1	2	2	2	0	2	808245	348931	50.3611	1.18399	47.4511	0.028851	0.002181	1011.11	82.659	15.3188	27.6645	0.764875	69.1913	0.816998	54.3504	0.031475	0.003114	1011.5	79.9293	13.0031	29.2233	0.867711	64.4427	1.22598	50.0819	0.036519	0.002251	1010.14	81.9885	13.9377
472	2013	472	8	2013	1	2	2	1	1	1	1	3.25255	101.706	2	2	2	1	4	2	800740	359912	50.0265	1.1906	47.3799	0.028744	0.002243	1012.36	83.0686	17.7976	27.4153	0.552249	68.7539	0.815622	54.3504	0.031326	0.003136	1012.78	79.8352	12.9386	28.997	0.630564	63.6755	1.22598	49.8996	0.036963	0.00227	1011.36	82.2738	13.7107
473	2013	473	8	2013	1	2	1	2	1	1	1	3.25661	101.652	1	2	2	2	0	2	794725	360344	51.9518	1.19185	47.069	0.028723	0.002316	1010.39	82.5655	12.7404	27.8092	0.888291	68.4533	0.815622	54.3504	0.031298	0.002913	1010.75	79.9508	12.5171	29.3548	1.00536	65.33	1.22598	48.7546	0.038192	0.002274	1009.43	81.9234	15.6401
474	2013	474	9	2013	3	2	2	2	1	1	1	3.32125	101.565	1	2	2	2	1	2	785094	367472	54.7751	1.19185	48.0928	0.028723	0.00208	1010.35	82.5655	13.4184	27.8138	0.883487	71.6673	0.815622	54.3504	0.031298	0.002645	1010.72	79.9508	13.0772	29.3613	0.999898	70.2255	1.22598	48.8104	0.037883	0.002274	1009.4	81.9234	15.3858
475	2013	475	9	2013	1	2	1	1	1	1	1	3.21404	101.616	1	2	2	2	0	2	790712	355624	51.3619	1.19185	47.0341	0.028723	0.002463	1010.39	82.5655	10.0969	27.8092	0.888291	66.9452	0.815622	54.3504	0.031298	0.002949	1010.75	79.9508	10.4914	29.3548	1.00536	63.6375	1.22598	48.3633	0.038192	0.002274	1009.43	81.9234	11.3632
476	2013	476	9	2013	1	2	1	4	1	1	1	3.2162	101.627	1	2	2	1	4	2	792017	355866	49.9652	1.17624	47.504	0.028978	0.002186	1011.99	82.9362	16.919	27.4895	0.615601	69.1952	0.82266	54.3572	0.031649	0.003155	1012.39	79.8656	13.0031	29.0644	0.701222	63.9859	1.22598	50.239	0.036175	0.002228	1011	82.1816	13.8194
477	2013	477	9	2013	1	2	1	3	1	1	1	3.24166	101.674	1	2	2	2	0	2	797140	358697	69.176	0.820867	54.3512	0.031601	0.003146	1012.14	79.885	13.0031	29.109	0.747982	64.0978	1.22598	50.1955	0.036263	0.002234	1010.76	82.123	13.8433	28.923	0.832412	65.99	1.10506	45.067	0.035935	0.002289	1010.88	78.564	21.0965
478	2013	478	9	2013	1	3	1	4	2	5	1	3.21475	101.627	1	2	2	2	4	1	791956	355706	66.8637	0.815622	54.3504	0.031298	0.00322	1012.57	79.8593	13.0031	29.032	0.693097	60.6287	1.22598	49.5078	0.037989	0.002274	1011.17	82.267	13.8944	28.8588	0.775107	60.3753	1.10506	44.0296	0.035935	0.002205	1011.31	78.5644	21.2277
479	2013	479	7	2013	1	2	2	1	1	1	1	3.23624	101.687	1	2	2	2	0	1	798595	358101	66.9452	0.815622	54.3504	0.031298	0.002949	1010.75	79.9508	12.2555	29.3548	1.00536	63.6375	1.22598	48.3633	0.038192	0.002274	1009.43	81.9234	9.4884	29.1545	1.13105	60.7809	1.10506	43.1977	0.035935	0.002205	1009.51	78.563	23.0538
480	2013	480	10	2013	1	2	1	3	1	1	1	3.20111	101.598	1	2	2	2	0	2	788709	354188	69.0999	0.819761	54.3504	0.031569	0.003155	1012.56	79.8521	12.9999	29.0342	0.669567	63.8633	1.22598	50.1817	0.036323	0.002238	1011.16	82.2224	13.7923	28.8524	0.741426	65.7442	1.10506	45.0348	0.035935	0.00228	1011.3	78.5643	20.901
481	2013	481	8	2013	2	2	2	1	1	1	1	3.21111	101.78	2	1	2	1	5	2	809009	355348	66.6295	0.815622	54.3504	0.031298	0.002965	1010.72	79.9508	12.6409	29.3592	1.0205	63.2938	1.22598	48.3558	0.038192	0.002274	1009.41	81.9234	12.0371	29.1621	1.15121	60.2229	1.10506	43.1977	0.035935	0.002205	1009.48	78.563	17.9265
482	2013	482	9	2013	1	2	2	1	1	1	1	3.21232	101.616	1	2	2	2	4	2	790725	355433	68.7482	0.815622	54.3504	0.031298	0.002889	1010.75	79.9508	12.3208	29.3548	1.00536	65.7948	1.22598	48.7701	0.038192	0.002274	1009.43	81.9234	15.9255	29.1545	1.13105	64.5218	1.10506	43.4992	0.035935	0.002205	1009.51	78.563	23.4655
485	2013	485	8	2013	2	3	1	1	1	1	1	3.17167	101.737	1	2	2	2	1	2	804204	350971	66.9452	0.815622	54.3504	0.031298	0.002949	1010.75	79.9508	12.2807	29.3548	1.00536	63.6375	1.22598	48.3633	0.038192	0.002274	1009.43	81.9234	10.229	29.1545	1.13105	60.7809	1.10506	43.1977	0.035935	0.002205	1009.51	78.563	23.3771
486	2013	486	9	2013	1	2	1	1	1	1	1	3.25183	101.658	1	2	2	2	0	2	795437	359818	69.2723	0.824858	54.3702	0.031704	0.003152	1012.2	79.8807	13.0031	29.0991	0.737554	64.1183	1.22598	50.2738	0.03608	0.002221	1010.81	82.1358	13.8504	28.9136	0.820312	66.1836	1.10506	45.1636	0.035935	0.002318	1010.94	78.564	21.1243
488	2013	488	9	2013	1	2	1	2	1	1	1	3.24488	101.669	1	1	2	1	4	2	796615	359052	70.2716	0.832534	54.4424	0.031879	0.003039	1011.3	79.9401	13.0031	29.2583	0.904305	65.9436	1.22598	50.2459	0.035801	0.002198	1009.95	81.9558	14.2688	29.0636	1.0138	68.0768	1.10506	45.2658	0.035935	0.002366	1010.05	78.5633	21.8016
489	2013	489	8	2013	3	2	2	1	1	1	1	3.32612	101.534	1	2	2	2	1	2	781632	368002	67.1091	0.815622	54.3504	0.031298	0.002964	1011.22	79.9436	13.7669	29.2718	0.918512	63.6781	1.22598	48.4009	0.038192	0.002274	1009.88	81.945	18.5445	29.0764	1.03028	61.173	1.10506	43.1977	0.035935	0.002205	1009.98	78.5633	27.108
490	2013	490	9	2013	1	2	1	3	1	1	1	3.24716	101.699	1	1	2	1	4	1	799913	359313	67.0671	0.815622	54.3504	0.031298	0.00296	1011.08	79.9487	14.283	29.2962	0.944006	63.6677	1.22598	48.3811	0.038192	0.002274	1009.75	81.9298	19.9907	29.0993	1.05986	61.0724	1.10506	43.1977	0.035935	0.002205	1009.84	78.5632	29.5216
491	2013	491	6	2013	1	2	2	4	2	3	1	3.24635	101.669	1	2	2	2	4	2	796604	359214	68.7249	0.815622	54.3504	0.031335	0.003153	1013.27	79.7943	12.9881	28.9091	0.538512	63.3239	1.22598	49.9509	0.036924	0.002269	1011.83	82.3977	13.7672	28.7345	0.589362	64.7091	1.10506	44.6983	0.035935	0.002215	1012	78.5648	20.8089
492	2013	492	9	2013	3	2	1	3	1	1	1	3.23306	101.494	1	2	2	2	4	1	777147	357695	69.0288	0.817709	54.3504	0.031502	0.003151	1012.56	79.8527	12.994	29.0354	0.670815	63.8449	1.22598	50.1221	0.036459	0.002247	1011.15	82.2208	13.7778	28.8536	0.742874	65.5955	1.10506	44.9618	0.035935	0.002262	1011.3	78.5643	20.8466
494	2013	494	10	2013	1	2	2	1	1	1	1	3.25134	101.694	2	1	2	2	4	2	799394	359773	67.0774	0.815622	54.3504	0.031298	0.002961	1011.16	79.9461	14.0494	29.2825	0.929726	63.6702	1.22598	48.3856	0.038192	0.002274	1009.82	81.9376	18.8341	29.0865	1.04329	61.0972	1.10506	43.1977	0.035935	0.002205	1009.92	78.5632	27.4877
495	2013	495	10	2013	1	2	2	1	1	1	1	3.25134	101.694	1	2	2	2	0	2	799394	359773	68.3694	0.815622	54.3504	0.031298	0.003085	1012.39	79.8662	12.7232	29.0658	0.702686	63.8502	1.22598	49.4757	0.037727	0.002274	1010.99	82.1797	13.6393	28.8822	0.779854	64.1317	1.10506	44.1774	0.035935	0.002205	1011.13	78.5641	20.4766
496	2013	496	9	2013	4	2	1	1	1	1	1	3.22407	101.713	2	1	2	1	4	2	801513	356762	66.9452	0.815622	54.3504	0.031298	0.002949	1010.75	79.9508	11.2945	29.3548	1.00536	63.6375	1.22598	48.3633	0.038192	0.002274	1009.43	81.9234	12.1365	29.1545	1.13105	60.7809	1.10506	43.1977	0.035935	0.002205	1009.51	78.563	20.2255
497	2013	497	10	2013	2	2	1	4	2	2	1	3.19625	101.764	1	2	2	2	0	2	807258	353699	66.9659	0.815622	54.3504	0.031298	0.002951	1010.96	79.9507	11.9104	29.3172	0.966023	63.6426	1.22598	48.3633	0.038192	0.002274	1009.63	81.9235	15.7025	29.1191	1.08541	60.8303	1.10506	43.1977	0.035935	0.002205	1009.72	78.5631	23.0985
498	2013	498	10	2013	3	2	1	1	1	1	1	3.23306	101.494	1	2	2	2	0	2	777147	357695	68.0217	0.815622	54.3504	0.031298	0.003033	1010.77	79.9508	13.0031	29.3516	1.00211	64.0006	1.22598	49.0815	0.03816	0.002274	1009.45	81.9234	14.123	29.1516	1.12728	63.3239	1.10506	43.7246	0.035935	0.002205	1009.53	78.563	22.0785
499	2013	499	9	2013	3	2	1	4	2	2	1	3.38973	101.448	1	1	2	2	0	2	771982	375015	71.7082	0.815622	54.3504	0.031298	0.002628	1010.71	79.9508	13.1028	29.3637	1.00198	70.3958	1.22598	48.7424	0.037978	0.002274	1009.39	81.9234	15.4032	29.1588	1.12397	70.0442	1.10506	43.4128	0.035935	0.002205	1009.47	78.5629	19.8267
500	2013	500	9	2013	3	2	1	1	1	1	1	3.23306	101.494	1	2	2	2	0	1	777147	357695	70.5225	0.815622	54.3504	0.031298	0.002585	1010.75	79.9508	12.8339	29.3548	1.00536	69.8047	1.22598	48.0495	0.038329	0.002274	1009.43	81.9234	15.7147	29.1545	1.13105	67.5714	1.10506	42.7134	0.035935	0.002205	1009.51	78.563	20.6215
501	2013	501	9	2013	2	1	2	1	1	1	1	3.21992	101.761	1	2	2	2	5	2	806878	356317	66.9534	0.815622	54.3504	0.031298	0.00295	1010.88	79.9508	15.1216	29.3326	0.982132	63.6395	1.22598	48.3633	0.038192	0.002274	1009.55	81.9234	18.524	29.1336	1.1041	60.8004	1.10506	43.1977	0.035935	0.002205	1009.64	78.563	26.9788
503	2013	503	10	2013	4	3	2	1	1	1	1	3.23768	101.709	1	2	2	2	4	2	801096	358267	67.3179	0.815622	54.3504	0.031298	0.003213	1012.8	79.8249	13.0031	28.9913	0.641225	61.1011	1.22598	49.6816	0.037689	0.002274	1011.39	82.3067	13.9323	28.8174	0.712637	61.3338	1.10506	44.2263	0.035935	0.002205	1011.54	78.5645	21.372
504	2013	504	10	2013	3	2	1	4	2	2	1	3.24319	101.542	1	2	2	2	0	1	782464	358829	68.0804	0.815622	54.3504	0.031315	0.003205	1013.11	79.802	13.0031	28.9381	0.572976	61.8789	1.22598	49.9975	0.03705	0.002272	1011.68	82.3746	13.9251	28.7632	0.63036	62.9606	1.10506	44.6086	0.035935	0.00221	1011.84	78.5647	21.4446
505	2013	505	10	2013	1	2	1	4	2	3	1	3.21168	101.61	1	2	2	2	0	2	790033	355361	69.6656	0.848231	54.6472	0.032198	0.003171	1012.42	79.8632	13.0031	29.059	0.695598	64.2002	1.22598	50.575	0.035348	0.002155	1011.03	82.1888	13.8786	28.8759	0.77163	66.9334	1.10506	45.5362	0.035935	0.002455	1011.16	78.5642	21.2379
507	2013	507	10	2013	3	2	1	3	1	1	1	3.34275	101.558	1	2	2	2	4	2	784253	369849	67.9883	0.815622	54.3504	0.031308	0.003208	1013.03	79.8075	13.0031	28.9523	0.588611	61.7458	1.22598	49.9756	0.037117	0.002273	1011.6	82.3579	13.9301	28.7769	0.648677	62.7445	1.10506	44.5784	0.035935	0.002208	1011.76	78.5646	21.4704
508	2013	508	9	2013	2	2	2	4	2	2	1	3.21563	101.743	1	2	2	1	1	2	804829	355837	67.2881	0.815622	54.3504	0.031298	0.003215	1012.77	79.8274	13.0031	28.9965	0.647044	61.046	1.22598	49.6816	0.037705	0.002274	1011.36	82.3016	13.9341	28.8225	0.719466	61.2628	1.10506	44.2244	0.035935	0.002205	1011.51	78.5645	21.385
509	2013	509	9	2013	3	2	1	1	1	1	1	3.32893	101.478	1	2	2	2	0	2	775389	368297	69.0099	0.817604	54.3504	0.031499	0.003155	1012.75	79.8375	12.9913	29.0019	0.6357	63.7364	1.22598	50.1271	0.036467	0.002248	1011.33	82.2669	13.7727	28.822	0.70213	65.5032	1.10506	44.9573	0.035935	0.002261	1011.48	78.5644	20.8276
510	2013	510	9	2013	3	3	1	2	1	1	1	3.32893	101.478	1	2	2	2	3	1	775389	368297	69.4358	0.835002	54.471	0.031932	0.003168	1012.53	79.8549	13.0031	29.0402	0.675899	64.0187	1.22598	50.4339	0.035722	0.002191	1011.13	82.2142	13.8481	28.8581	0.748773	66.4431	1.10506	45.3481	0.035935	0.002381	1011.27	78.5642	21.115
511	2013	511	9	2013	3	2	2	1	1	1	1	3.27601	101.479	2	2	2	2	5	2	775462	362443	69.499	0.828141	54.3972	0.031781	0.00313	1011.7	79.9166	13.0031	29.1879	0.830558	64.5628	1.22598	50.3117	0.035953	0.00221	1010.33	82.0269	13.9316	28.9973	0.928226	66.6853	1.10506	45.2299	0.035935	0.002339	1010.44	78.5636	21.4971
512	2013	512	9	2013	4	2	1	1	1	1	2	3.24589	101.716	2	1	2	1	4	1	801876	359178	66.6295	0.815622	54.3504	0.031298	0.002965	1010.72	79.9508	12.6409	29.3592	1.0205	63.2938	1.22598	48.3558	0.038192	0.002274	1009.41	81.9234	12.0371	29.1621	1.15121	60.2229	1.10506	43.1977	0.035935	0.002205	1009.48	78.563	17.9265
513	2013	513	10	2013	1	2	1	2	1	1	1	3.25141	101.658	1	2	2	1	4	1	795419	359771	70.2852	0.839517	54.5274	0.032025	0.003058	1011.38	79.936	13.0031	29.2442	0.889526	65.7992	1.22598	50.3464	0.035587	0.002178	1010.03	81.9683	14.1796	29.0503	0.996647	68.1375	1.10506	45.385	0.035935	0.002407	1010.13	78.5634	21.7686
515	2013	515	10	2013	4	2	2	4	2	2	1	3.23158	101.717	1	2	2	1	4	2	801916	357594	66.9452	0.815622	54.3504	0.031298	0.002949	1010.75	79.9508	13.5459	29.3548	1.00536	63.6375	1.22598	48.3633	0.038192	0.002274	1009.43	81.9234	14.0617	29.1545	1.13105	60.7809	1.10506	43.1977	0.035935	0.002205	1009.51	78.563	22.4581
516	2013	516	10	2013	3	2	1	2	1	1	1	3.33502	101.585	1	2	2	2	0	2	787302	369001	66.6295	0.815622	54.3504	0.031298	0.002965	1010.72	79.9508	12.6409	29.3592	1.0205	63.2938	1.22598	48.3558	0.038192	0.002274	1009.41	81.9234	12.0371	29.1621	1.15121	60.2229	1.10506	43.1977	0.035935	0.002205	1009.48	78.563	17.9265
517	2013	517	10	2013	3	2	1	2	1	1	1	3.29911	101.588	1	1	2	2	4	1	787645	365029	68.9378	0.815622	54.3504	0.031298	0.002946	1010.76	79.9508	12.756	29.3534	1.00399	65.5262	1.22598	49.14	0.038034	0.002274	1009.44	81.9234	15.264	29.1533	1.12946	65.0808	1.10506	43.886	0.035935	0.002205	1009.52	78.563	22.9214
518	2013	518	9	2013	3	2	1	4	2	2	1	3.30678	101.588	1	1	2	1	3	1	787575	365878	69.721	0.815622	54.3504	0.031298	0.002947	1010.88	79.9508	12.8811	29.3327	0.982284	66.2454	1.22598	49.5194	0.037361	0.002274	1009.55	81.9234	15.0309	29.1338	1.10427	66.7642	1.10506	44.3677	0.035935	0.002205	1009.63	78.563	22.3545
519	2013	519	10	2013	1	2	1	3	1	1	1	3.23257	101.691	1	1	2	1	4	1	799080	357696	66.9452	0.815622	54.3504	0.031298	0.002949	1010.75	79.9508	12.0329	29.3548	1.00536	63.6375	1.22598	48.3633	0.038192	0.002274	1009.43	81.9234	8.92273	29.1545	1.13105	60.7809	1.10506	43.1977	0.035935	0.002205	1009.51	78.563	22.3009
521	2013	521	10	2013	1	2	1	4	2	5	1	3.21363	101.616	1	1	2	1	4	2	790737	355579	66.9452	0.815622	54.3504	0.031298	0.002949	1010.75	79.9508	12.0329	29.3548	1.00536	63.6375	1.22598	48.3633	0.038192	0.002274	1009.43	81.9234	8.92273	29.1545	1.13105	60.7809	1.10506	43.1977	0.035935	0.002205	1009.51	78.563	22.3009
522	2013	522	9	2013	2	2	1	1	1	1	1	3.20689	101.751	1	1	2	1	4	1	805735	354872	66.9452	0.815622	54.3504	0.031298	0.002949	1010.75	79.9508	12.6127	29.3548	1.00536	63.6375	1.22598	48.3633	0.038192	0.002274	1009.43	81.9234	10.1829	29.1545	1.13105	60.7809	1.10506	43.1977	0.035935	0.002205	1009.51	78.563	22.6722
523	2013	523	10	2013	1	2	2	1	1	1	1	3.23194	101.706	1	2	2	1	4	2	800708	357631	69.2864	0.816301	54.3504	0.031443	0.003093	1011.31	79.9395	13.0031	29.2561	0.901992	64.7023	1.22598	50.0367	0.036595	0.002255	1009.96	81.9577	13.9919	29.0615	1.01111	66.1957	1.10506	44.887	0.035935	0.002245	1010.06	78.5634	21.7967
524	2013	524	10	2013	3	3	1	2	1	1	1	3.32164	101.474	1	2	2	2	0	2	774962	367489	67.1373	0.815622	54.3504	0.031298	0.002966	1011.26	79.9419	13.6075	29.265	0.911388	63.6851	1.22598	48.4162	0.038192	0.002274	1009.92	81.9503	18.5153	29.07	1.02201	61.2404	1.10506	43.1977	0.035935	0.002205	1010.01	78.5633	27.1873
525	2013	525	9	2013	1	2	2	1	1	1	1	3.24731	101.643	1	2	2	2	4	2	793706	359313	69.7658	0.815622	54.3504	0.031298	0.002891	1010.8	79.9508	12.6104	29.3472	0.997442	66.7289	1.22598	49.2514	0.037722	0.002274	1009.47	81.9234	15.5404	29.1474	1.12186	66.7216	1.10506	44.0596	0.035935	0.002205	1009.55	78.563	22.5474
526	2013	526	9	2013	1	2	2	3	1	1	1	3.23594	101.644	1	2	2	2	4	2	793874	358055	68.7334	0.815622	54.3504	0.031337	0.003152	1013.23	79.7978	12.9845	28.9164	0.546228	63.3583	1.22598	49.9507	0.036917	0.002269	1011.8	82.3872	13.7617	28.7415	0.598315	64.7439	1.10506	44.7026	0.035935	0.002215	1011.96	78.5648	20.7891
527	2013	527	10	2013	3	2	2	1	1	1	1	3.22237	101.524	1	2	2	2	4	2	780536	356521	68.9659	0.818196	54.3504	0.03152	0.003176	1013.4	79.7833	13.0031	28.8858	0.514075	63.2386	1.22598	50.2033	0.036422	0.002245	1011.96	82.4311	13.8382	28.7126	0.561008	65.1372	1.10506	44.9741	0.035935	0.002266	1012.13	78.5649	21.0763
529	2013	529	10	2013	2	2	1	4	2	2	1	3.20055	101.78	1	2	2	2	0	1	809035	354179	69.6019	0.843857	54.5855	0.032112	0.003168	1012.39	79.8663	13.0031	29.0659	0.702796	64.1897	1.22598	50.5282	0.035465	0.002167	1010.99	82.1796	13.8741	28.8823	0.779982	66.8176	1.10506	45.478	0.035935	0.002431	1011.13	78.5641	21.2194
530	2013	530	10	2013	1	2	2	1	1	1	1	3.25713	101.672	1	1	2	2	4	2	796964	360408	69.8085	0.858154	54.7952	0.032387	0.003176	1012.47	79.8597	13.0031	29.0511	0.687279	64.2487	1.22598	50.6709	0.0351	0.002131	1011.07	82.1995	13.8902	28.8684	0.761977	67.1985	1.10506	45.6583	0.035935	0.002508	1011.21	78.5642	21.2864
531	2013	531	9	2013	1	3	2	1	1	1	1	3.24285	101.675	1	2	2	1	4	2	797248	358829	70.0407	0.85288	54.7153	0.032288	0.003124	1011.71	79.9159	13.0031	29.1858	0.828342	65.037	1.22598	50.5607	0.035229	0.002144	1010.34	82.0293	13.9547	28.9953	0.925654	67.76	1.10506	45.5952	0.035935	0.00248	1010.46	78.5636	21.636
532	2013	532	10	2013	1	2	1	1	1	1	1	3.24436	101.654	1	1	2	1	4	2	794925	358990	70.4295	0.884447	55.2207	0.032866	0.003138	1011.87	79.9047	13.0031	29.1571	0.798299	65.1931	1.19992	50.8166	0.034511	0.002067	1010.5	82.063	13.9475	28.9683	0.890795	68.5197	1.10506	45.9389	0.035935	0.002641	1010.62	78.5638	21.585
533	2013	533	9	2013	1	2	2	1	1	1	1	3.23784	101.673	2	1	1	1	4	2	797087	358274	69.2961	0.825209	54.3727	0.031713	0.003149	1012.1	79.888	13.0031	29.1163	0.755532	64.1793	1.22598	50.2779	0.036065	0.00222	1010.72	82.1137	13.8653	28.9298	0.841172	66.2476	1.10506	45.1712	0.035935	0.00232	1010.84	78.5639	21.1838
534	2013	534	9	2013	1	2	2	1	1	1	1	3.2349	101.7	1	1	2	1	4	2	800104	357957	69.8597	0.860918	54.8379	0.032439	0.003173	1012.39	79.8662	13.0031	29.0657	0.702547	64.3346	1.22573	50.6898	0.035034	0.002124	1010.99	82.1799	13.8972	28.8821	0.779693	67.3262	1.10506	45.6909	0.035935	0.002522	1011.13	78.5641	21.3162
535	2013	535	9	2013	1	3	1	1	1	1	1	3.22888	101.693	1	2	2	1	4	1	799352	357288	66.4006	0.815622	54.3504	0.031298	0.003105	1011.85	79.9173	12.9981	29.1583	0.832388	61.5206	1.22598	48.7297	0.038192	0.002274	1010.48	82.0885	13.3412	28.9802	0.938432	59.5568	1.10506	43.3248	0.035935	0.002205	1010.6	78.5639	18.7213
537	2013	537	10	2013	1	2	2	4	2	2	1	3.24871	101.669	1	2	2	2	0	2	796580	359476	59.3784	1.22598	49.1578	0.038546	0.002274	1010.61	82.2419	13.711	28.9626	0.934651	58.0512	1.10506	43.6558	0.035935	0.002205	1010.73	78.564	20.8474	29.1084	0.938201	78.8777	1.39435	99.2001	0.034508	0.002706	1009.81	72.5862	9.46881
539	2013	539	10	2013	3	2	1	3	1	1	1	3.23306	101.494	1	2	2	2	0	2	777147	357695	64.3655	1.22598	50.2529	0.036115	0.002223	1010.43	82.0488	13.9099	28.9794	0.90519	66.3589	1.10506	45.1451	0.035935	0.002312	1010.55	78.5637	21.3724	29.1186	0.907973	80.7937	1.39435	98.9293	0.034508	0.002706	1009.61	72.586	9.81526
540	2013	540	10	2013	3	2	1	3	1	1	1	3.30456	101.594	1	2	2	2	0	1	788308	365633	64.3655	1.22598	50.2529	0.036115	0.002223	1010.43	82.0488	13.9099	28.9794	0.90519	66.3589	1.10506	45.1451	0.035935	0.002312	1010.55	78.5637	21.3724	29.1186	0.907973	80.7937	1.39435	98.9293	0.034508	0.002706	1009.61	72.586	9.81526
542	2013	542	10	2013	1	2	1	1	1	1	1	3.24815	101.674	1	1	2	1	4	1	797138	359415	67.0584	1.22598	48.8594	0.038127	0.002274	1009.43	81.9234	16.3246	29.1545	1.13105	66.212	1.10506	43.6112	0.035935	0.002205	1009.51	78.563	23.1192	29.3146	1.14459	81.7967	1.39435	97.6129	0.034508	0.002706	1008.55	72.5856	13.7784
543	2013	543	11	2013	3	2	1	1	1	1	1	3.29911	101.588	1	1	2	1	4	2	787645	365029	63.2938	1.22598	48.3558	0.038192	0.002274	1009.41	81.9234	12.0371	29.1621	1.15121	60.2229	1.10506	43.1977	0.035935	0.002205	1009.48	78.563	17.9265	29.3248	1.16558	80.1351	1.39435	97.9971	0.034508	0.002706	1008.52	72.5856	6.19375
545	2013	545	11	2013	2	2	1	1	1	1	1	3.17496	101.745	2	1	2	1	4	2	805120	351337	65.0298	1.22598	50.3216	0.035846	0.002202	1010.13	81.9869	13.9956	29.0322	0.973325	67.2025	1.10506	45.2846	0.035935	0.002358	1010.24	78.5635	21.7517	29.1777	0.979353	81.0774	1.39435	98.8337	0.034508	0.002706	1009.29	72.5859	10.7923
546	2013	546	10	2013	1	2	1	4	2	5	1	3.245	101.652	1	1	2	1	3	2	794772	359060	62.827	1.22598	48.375	0.038192	0.002274	1009.77	81.9358	13.4601	29.0998	1.07497	59.9787	1.10506	43.1977	0.035935	0.002205	1009.86	78.5633	16.3911	29.2558	1.08566	80.0099	1.39435	98.0856	0.034508	0.002706	1008.91	72.5858	9.24588
547	2013	547	10	2013	3	2	2	4	2	2	1	3.31039	101.597	1	2	2	2	0	2	788601	366280	60.6919	1.22598	49.5088	0.03797	0.002274	1011.19	82.2698	13.8939	28.8541	0.76849	60.4578	1.10506	44.0327	0.035935	0.002205	1011.33	78.5644	21.2141	28.9825	0.764452	79.4589	1.39435	99.1136	0.034508	0.002706	1010.42	72.5864	9.83175
548	2013	548	10	2013	2	2	1	1	1	1	1	3.16636	101.74	0	1	2	1	0	2	804602	350384	63.6375	1.22598	48.3633	0.038192	0.002274	1009.43	81.9234	18.2506	29.1545	1.13097	60.7809	1.10506	43.1977	0.035935	0.002205	1009.51	78.563	26.6921	29.3145	1.1445	80.3109	1.39435	97.9734	0.034508	0.002706	1008.55	72.5856	10.6374
549	2013	549	11	2013	3	2	1	1	1	1	1	3.23306	101.494	1	2	2	2	0	1	777147	357695	63.7364	1.22598	50.1271	0.036467	0.002248	1011.33	82.2669	13.7727	28.822	0.70213	65.5032	1.10506	44.9573	0.035935	0.002261	1011.48	78.5644	20.8276	28.9424	0.695242	80.5857	1.39435	98.9476	0.034508	0.002706	1010.57	72.5864	9.91331
550	2013	550	10	2013	3	1	2	3	1	1	1	3.31867	101.585	1	2	2	2	4	2	787265	367193	65.4098	1.22598	50.2033	0.036053	0.002219	1009.96	81.9578	14.1462	29.0613	1.01087	67.3576	1.10506	45.1723	0.035935	0.002322	1010.06	78.5634	21.8683	29.2103	1.01869	81.2246	1.39435	98.6914	0.034508	0.002706	1009.11	72.5858	11.3656
551	2013	551	11	2013	1	2	1	4	2	3	1	3.23732	101.698	1	2	2	2	0	2	799802	358224	63.6423	1.22598	48.3633	0.038192	0.002274	1009.54	81.9234	21.4884	29.1354	1.10636	60.8278	1.10506	43.1977	0.035935	0.002205	1009.63	78.563	31.4999	29.2932	1.11872	80.3142	1.39435	97.9736	0.034508	0.002706	1008.66	72.5856	16.217
552	2013	552	10	2013	1	2	2	2	1	1	1	3.24876	101.653	1	2	2	2	0	2	794877	359476	63.702	1.22598	48.4581	0.038192	0.002274	1010.05	81.9713	17.7217	29.0473	0.992759	61.4038	1.10506	43.1988	0.035935	0.002205	1010.15	78.5634	26.0334	29.1946	0.999713	80.3556	1.39435	98.0519	0.034508	0.002706	1009.2	72.5858	13.3304
553	2013	553	1	2013	1	2	2	1	1	1	1	3.2161	101.578	2	1	1	1	4	2	786563	355842	64.963	1.21149	50.7802	0.034665	0.002084	1010.57	82.0798	13.939	28.9552	0.874025	68.1832	1.10506	45.8703	0.035935	0.002605	1010.69	78.5638	21.5408	29.0916	0.875324	81.1398	1.39435	99.0644	0.034508	0.002706	1009.76	72.586	10.3492
554	2013	554	8	2013	1	2	1	1	1	1	1	3.25213	101.671	1	0	2	2	4	2	796851	359855	61.1011	1.22598	49.6816	0.037689	0.002274	1011.39	82.3067	13.9323	28.8174	0.712637	61.3338	1.10506	44.2263	0.035935	0.002205	1011.54	78.5645	21.372	28.94	0.706046	79.6492	1.39435	99.1252	0.034508	0.002706	1010.63	72.5864	9.8655
555	2013	555	10	2013	3	2	1	1	1	1	1	3.23306	101.494	1	2	2	2	0	2	777147	357695	65.2503	1.22598	50.4882	0.035368	0.002157	1010.22	82.0031	14.0007	29.0175	0.954362	67.8309	1.10506	45.5238	0.035935	0.002451	1010.32	78.5635	21.7146	29.1613	0.959487	81.2012	1.39435	98.8656	0.034508	0.002706	1009.38	72.5859	10.9014
556	2013	556	11	2013	1	2	2	1	1	1	1	3.23597	101.687	1	1	2	1	4	2	798685	358071	63.6375	1.22598	48.3633	0.038192	0.002274	1009.43	81.9234	8.54146	29.1545	1.13105	60.7809	1.10506	43.1977	0.035935	0.002205	1009.51	78.563	22.6495	29.3146	1.14459	80.3109	1.39435	97.9734	0.034508	0.002706	1008.55	72.5856	3.75605
557	2013	557	11	2013	1	2	2	1	1	1	1	3.24069	101.641	1	2	2	2	3	2	793510	358580	62.0408	1.22598	48.2967	0.038192	0.002274	1009.46	81.9586	10.7901	29.1626	1.18464	58.5885	1.10506	43.1916	0.035935	0.002205	1009.53	78.5631	14.154	29.3308	1.2002	79.6171	1.39435	98.19	0.034508	0.002706	1008.58	72.5857	5.98358
558	2013	558	11	2013	1	2	1	1	1	1	1	3.25148	101.686	1	1	2	1	4	1	798478	359787	65.9717	1.22598	48.6747	0.038192	0.002274	1009.43	81.9234	16.1173	29.1545	1.13105	64.4966	1.10506	43.4085	0.035935	0.002205	1009.51	78.563	23.5732	29.3146	1.14459	81.325	1.39435	97.7507	0.034508	0.002706	1008.55	72.5856	13.2704
560	2013	560	11	2013	1	2	1	4	2	5	1	3.2695	101.679	1	1	2	1	4	1	797715	361780	63.9738	1.22598	50.1148	0.036458	0.002247	1010.91	82.1604	13.801	28.8959	0.797512	65.6979	1.10506	44.9623	0.035935	0.002262	1011.05	78.5641	20.9339	29.0252	0.795167	80.6416	1.39435	98.9089	0.034508	0.002706	1010.12	72.5862	9.65663
561	2013	561	11	2013	3	2	1	4	2	1	1	3.32893	101.478	1	2	2	2	0	2	775389	368297	63.61	1.22598	50.2363	0.036257	0.002234	1011.57	82.3284	13.8053	28.7806	0.648754	65.616	1.10506	45.0687	0.035935	0.00229	1011.73	78.5646	20.9503	28.8961	0.639324	80.5822	1.39435	99.0256	0.034508	0.002706	1010.82	72.5865	9.9561
564	2013	564	11	2013	1	2	1	1	1	1	1	3.24591	101.693	1	1	2	1	4	1	799259	359172	63.9588	1.22598	50.321	0.035993	0.002214	1011.11	82.2109	13.8267	28.8605	0.751773	66.1395	1.10506	45.2089	0.035935	0.002332	1011.26	78.5642	21.0318	28.9855	0.74725	80.6838	1.39435	99.0208	0.034508	0.002706	1010.34	72.5863	9.71749
565	2013	565	10	2013	3	2	2	1	1	1	1	3.27948	101.47	2	2	2	1	4	2	774469	362823	63.2938	1.22598	48.3558	0.038192	0.002274	1009.41	81.9234	12.0371	29.1621	1.15121	60.2229	1.10506	43.1977	0.035935	0.002205	1009.48	78.563	17.9265	29.3248	1.16558	80.1351	1.39435	97.9971	0.034508	0.002706	1008.52	72.5856	6.19375
567	2013	567	10	2013	1	2	2	2	1	1	1	3.20513	101.608	1	2	2	2	0	2	789903	354637	63.7023	1.22598	48.4589	0.038192	0.002274	1010.01	81.9651	18.1252	29.0536	1.00092	61.4066	1.10506	43.1989	0.035935	0.002205	1010.11	78.5634	26.8361	29.2017	1.00826	80.3558	1.39435	98.0523	0.034508	0.002706	1009.16	72.5858	13.9331
568	2013	568	11	2013	1	2	1	3	1	1	1	3.25015	101.638	2	2	2	2	0	2	793215	359626	64.0921	1.22598	50.3902	0.035812	0.002199	1010.98	82.1765	13.8517	28.8845	0.782794	66.4166	1.10506	45.3022	0.035935	0.002364	1011.11	78.5641	21.1295	29.0124	0.779748	80.7363	1.39435	99.0363	0.034508	0.002706	1010.19	72.5862	9.68712
569	2013	569	6	2013	1	2	2	2	1	1	1	3.20615	101.613	2	1	2	1	4	2	790357	354750	63.5662	1.22598	50.1819	0.036385	0.002243	1011.61	82.3375	13.7948	28.7745	0.640884	65.4552	1.10506	45.0001	0.035935	0.002271	1011.77	78.5646	20.9106	28.8893	0.631079	80.5593	1.39435	99.0031	0.034508	0.002706	1010.86	72.5865	10.0055
570	2013	570	7	2013	3	3	1	2	1	1	1	3.30658	101.576	1	2	2	2	0	2	786315	365852	63.6956	1.22598	48.4415	0.038192	0.002274	1009.94	81.9537	18.5891	29.066	1.01681	61.3416	1.10506	43.1977	0.035935	0.002205	1010.04	78.5633	27.5979	29.2155	1.02491	80.3511	1.39435	98.0417	0.034508	0.002706	1009.09	72.5858	14.446
571	2013	571	11	2013	2	2	2	1	1	1	1	3.17177	101.74	2	2	2	1	4	2	804519	350982	70.7101	1.22598	48.595	0.038174	0.002274	1009.37	81.9234	15.4596	29.1622	1.12834	70.0804	1.10506	43.2333	0.035935	0.002205	1009.45	78.5629	19.525	29.3211	1.14191	83.3783	1.39435	96.5772	0.034508	0.002706	1008.48	72.5855	14.8972
572	2013	572	9	2013	1	2	2	1	1	1	1	3.25251	101.682	1	2	2	2	0	2	798073	359900	63.6604	1.22598	48.3705	0.038192	0.002274	1009.72	81.9276	19.9444	29.1041	1.06598	61.0021	1.10506	43.1977	0.035935	0.002205	1009.81	78.5632	29.2232	29.2581	1.07642	80.3267	1.39435	97.9909	0.034508	0.002706	1008.85	72.5857	14.9273
574	2013	574	10	2013	3	2	1	1	1	1	1	3.23306	101.494	1	2	2	2	0	2	777147	357695	63.6086	1.22598	50.1114	0.036527	0.002251	1011.52	82.3146	13.7728	28.7899	0.660704	65.3443	1.10506	44.924	0.035935	0.002253	1011.67	78.5645	20.8281	28.9064	0.651843	80.553	1.39435	98.9576	0.034508	0.002706	1010.76	72.5864	10.0239
575	2013	575	11	2013	1	2	1	1	1	1	1	3.24949	101.664	1	2	2	1	4	1	796105	359560	63.2938	1.22598	48.3558	0.038192	0.002274	1009.41	81.9234	12.0371	29.1621	1.15121	60.2229	1.10506	43.1977	0.035935	0.002205	1009.48	78.563	17.9265	29.3248	1.16558	80.1351	1.39435	97.9971	0.034508	0.002706	1008.52	72.5856	6.19375
576	2013	576	9	2013	1	2	2	1	1	1	2	3.23762	101.676	1	1	2	1	4	2	797398	358250	65.7448	1.22598	50.015	0.036423	0.002245	1009.81	81.9364	14.3705	29.0882	1.04555	67.3116	1.10506	44.9587	0.035935	0.002266	1009.9	78.5632	21.9806	29.2404	1.05502	81.3456	1.39435	98.521	0.034508	0.002706	1008.95	72.5857	11.8779
577	2013	577	11	2013	1	2	2	2	1	1	1	3.23958	101.702	1	1	2	2	0	2	800327	358475	63.6375	1.22598	48.3633	0.038192	0.002274	1009.43	81.9234	10.2454	29.1545	1.13105	60.7809	1.10506	43.1977	0.035935	0.002205	1009.51	78.563	23.1327	29.3146	1.14459	80.3109	1.39435	97.9734	0.034508	0.002706	1008.55	72.5856	4.0744
578	2013	578	10	2013	3	2	1	1	1	1	1	3.23306	101.494	1	2	2	2	0	2	777147	357695	60.1549	1.22598	49.4448	0.038196	0.002274	1010.96	82.2494	13.8772	28.8963	0.829043	59.6417	1.10506	43.9504	0.035935	0.002205	1011.09	78.5642	21.2393	29.0308	0.827813	79.2461	1.39435	99.189	0.034508	0.002706	1010.17	72.5863	9.6492
579	2013	579	11	2013	1	2	2	2	1	1	1	3.20514	101.608	2	2	2	1	4	2	789903	354637	63.2938	1.22598	48.3558	0.038192	0.002274	1009.41	81.9234	12.0371	29.1621	1.15121	60.2229	1.10506	43.1977	0.035935	0.002205	1009.48	78.563	17.9265	29.3248	1.16558	80.1351	1.39435	97.9971	0.034508	0.002706	1008.52	72.5856	6.19375
580	2013	580	11	2013	1	2	2	1	1	1	1	3.22747	101.699	2	1	2	2	0	2	799924	357134	63.2938	1.22598	48.3558	0.038192	0.002274	1009.41	81.9234	12.0371	29.1621	1.15121	60.2229	1.10506	43.1977	0.035935	0.002205	1009.48	78.563	17.9265	29.3248	1.16558	80.1351	1.39435	97.9971	0.034508	0.002706	1008.52	72.5856	6.19375
581	2013	581	11	2013	3	3	1	2	1	1	1	3.3342	101.584	1	2	2	2	0	2	787181	368910	63.2938	1.22598	48.3558	0.038192	0.002274	1009.41	81.9234	12.0371	29.1621	1.15121	60.2229	1.10506	43.1977	0.035935	0.002205	1009.48	78.563	17.9265	29.3248	1.16558	80.1351	1.39435	97.9971	0.034508	0.002706	1008.52	72.5856	6.19375
583	2013	583	10	2013	3	2	1	1	1	1	1	3.23306	101.494	1	2	2	1	4	2	777147	357695	65.2056	1.22598	50.4745	0.035414	0.002162	1010.22	82.0032	13.9952	29.0175	0.95434	67.7493	1.10506	45.5018	0.035935	0.002442	1010.32	78.5635	21.7141	29.1613	0.959464	81.1793	1.39435	98.869	0.034508	0.002706	1009.38	72.5859	10.8605
584	2013	584	11	2013	3	2	1	2	1	1	1	3.30774	101.584	1	2	2	2	0	2	787195	365982	63.4754	1.22598	49.999	0.036793	0.002265	1011.66	82.3524	13.7564	28.7646	0.628135	64.9668	1.10506	44.775	0.035935	0.002225	1011.82	78.5647	20.7674	28.8782	0.617723	80.5005	1.39435	98.913	0.034508	0.002706	1010.92	72.5865	10.1839
585	2013	585	10	2013	1	2	2	1	1	1	1	3.23333	101.705	1	2	2	2	0	2	800668	357785	61.8513	1.22598	49.9163	0.037196	0.002274	1011.74	82.3863	13.9174	28.7534	0.619853	62.7688	1.10506	44.5134	0.035935	0.002205	1011.9	78.5647	21.404	28.8666	0.608969	79.9692	1.39435	99.1096	0.034508	0.002706	1011	72.5865	9.95187
586	2013	586	10	2013	1	2	2	3	1	1	1	3.24861	101.647	1	2	2	1	4	2	794172	359458	63.576	1.22598	50.3641	0.03599	0.002214	1011.67	82.3538	13.8418	28.7637	0.626936	65.8529	1.10506	45.2064	0.035935	0.002333	1011.83	78.5647	21.0903	28.8771	0.616466	80.6116	1.39435	99.0931	0.034508	0.002706	1010.92	72.5865	9.9204
587	2013	587	11	2013	1	2	1	1	1	1	1	3.22145	101.634	1	2	2	1	4	2	792722	356449	63.2938	1.22598	48.3558	0.038192	0.002274	1009.41	81.9234	12.0371	29.1621	1.15121	60.2229	1.10506	43.1977	0.035935	0.002205	1009.48	78.563	17.9265	29.3248	1.16558	80.1351	1.39435	97.9971	0.034508	0.002706	1008.52	72.5856	6.19375
588	2013	588	11	2013	2	2	1	1	1	1	1	3.21249	101.779	1	1	2	1	4	1	808884	355500	69.281	1.22598	48.4146	0.038266	0.002274	1009.43	81.9234	16.3271	29.1545	1.13105	67.8323	1.10506	43.0916	0.035935	0.002205	1009.51	78.563	21.3048	29.3146	1.14459	82.7035	1.39435	96.8499	0.034508	0.002706	1008.55	72.5856	14.7998
589	2013	589	11	2013	2	2	1	4	2	3	1	3.21249	101.779	1	2	2	1	2	2	808884	355500	65.6826	1.22538	50.5821	0.035004	0.002121	1010.2	82.0007	14.059	29.0197	0.957161	68.5417	1.10506	45.6772	0.035935	0.002529	1010.31	78.5635	21.6767	29.1637	0.962419	81.4109	1.39435	98.8103	0.034508	0.002706	1009.37	72.5859	11.2742
590	2013	590	11	2013	2	3	2	1	1	1	1	3.20292	101.749	1	2	2	2	0	2	805588	354432	61.4038	1.10506	43.1988	0.035935	0.002205	1010.15	78.5634	26.0334	29.1946	0.999713	80.3556	1.39435	98.0519	0.034508	0.002706	1009.2	72.5858	13.3304	29.5049	1.08771	66.9057	1.29102	67.0916	0.042121	0.00305	1010.19	76.4799	8.47154
591	2013	591	11	2013	3	3	1	1	1	1	1	3.23306	101.494	1	2	2	2	0	1	777147	357695	69.1432	1.10506	43.4653	0.035935	0.002205	1009.5	78.5629	20.5599	29.3149	1.14161	82.9183	1.39435	96.9313	0.034508	0.002706	1008.54	72.5856	14.6737	29.6879	1.24252	70.7893	1.29102	67.0916	0.042121	0.00305	1009.53	76.4796	8.47154
594	2013	594	10	2013	1	2	1	2	1	1	1	3.21912	101.625	1	1	2	1	4	2	791714	356189	60.2229	1.10506	43.1977	0.035935	0.002205	1009.48	78.563	17.9265	29.3248	1.16558	80.1351	1.39435	97.9971	0.034508	0.002706	1008.52	72.5856	6.19375	29.695	1.26784	66.3636	1.29102	67.0916	0.042121	0.00305	1009.51	76.4796	8.47154
595	2013	595	11	2013	1	3	1	2	1	1	1	3.22082	101.625	1	2	2	2	4	2	791768	356377	67.6505	1.10506	45.5972	0.035935	0.002481	1010.52	78.5637	21.586	29.1237	0.914157	81.0725	1.39435	98.9791	0.034508	0.002706	1009.58	72.586	10.3889	29.3984	0.9945	69.8958	1.22096	67.0916	0.042121	0.003324	1010.57	76.48	8.47154
596	2013	596	11	2013	3	2	1	1	1	1	1	3.23306	101.494	1	2	2	2	0	1	777148	357695	67.8101	1.10506	45.7767	0.035935	0.002561	1010.79	78.5639	21.463	29.0731	0.85303	81.035	1.39435	99.0867	0.034508	0.002706	1009.86	72.5861	10.1055	29.3223	0.927906	69.9208	1.19186	67.0916	0.042121	0.003404	1010.84	76.4801	8.47154
597	2013	597	11	2013	3	2	1	1	1	1	1	3.31039	101.597	1	1	2	1	4	2	788601	366280	64.8262	1.10506	44.8081	0.035935	0.002231	1012.14	78.5649	20.9529	28.8184	0.545573	80.4503	1.39435	98.9837	0.034508	0.002706	1011.24	72.5866	10.1798	28.9396	0.592952	68.2713	1.29097	67.0916	0.042121	0.003076	1012.21	76.4807	8.47154
599	2013	599	11	2013	4	2	1	4	2	5	1	3.24733	101.739	2	2	2	2	0	2	804436	359343	66.3625	1.10506	45.2	0.035935	0.002329	1010.76	78.5639	21.2537	29.0793	0.860563	80.7637	1.39435	98.969	0.034508	0.002706	1009.83	72.5861	9.7035	29.3317	0.936113	69.2762	1.27061	67.0916	0.042121	0.003174	1010.81	76.4801	8.47154
600	2013	600	11	2013	1	2	1	1	1	1	1	3.21603	101.708	2	2	2	1	4	2	800967	355870	65.0056	1.10506	44.5632	0.035935	0.002205	1010.67	78.5638	20.8784	29.0957	0.88033	80.6048	1.39435	98.7297	0.034508	0.002706	1009.74	72.586	9.62016	29.3563	0.957647	68.6577	1.29102	67.0916	0.042121	0.003051	1010.72	76.4801	8.47154
601	2013	601	11	2013	3	2	1	2	1	1	1	3.23306	101.494	1	2	2	2	0	1	777147	357695	60.7809	1.10506	43.1977	0.035935	0.002205	1009.51	78.563	22.3009	29.3146	1.14459	80.3109	1.39435	97.9734	0.034508	0.002706	1008.55	72.5856	4.54614	29.6852	1.24554	66.5999	1.29102	67.0916	0.042121	0.00305	1009.54	76.4796	8.47154
603	2013	603	11	2013	1	1	1	1	1	1	1	3.23597	101.687	1	2	2	2	4	2	798685	358071	60.7259	0.754642	46.3742	0.024008	0.002405	1012.12	78.8489	17.3688	28.1925	1.04487	58.8307	1.54776	0.003653	0.03915	0.003653	1010.34	83.6158	18.8911	27.903	0.811141	53.5403	1.0781	33.744	0.030217	0.003099	1010.88	84.0043	12.5235
604	2013	604	10	2013	1	2	1	2	1	1	1	3.23759	101.653	1	1	2	2	4	2	794843	358240	58.7057	0.741147	46.3742	0.024008	0.002023	1011.5	78.8484	17.4219	28.305	1.19104	57.5737	1.54776	0.003653	0.03915	0.003653	1009.72	83.6152	18.542	27.9649	0.924983	53.5403	1.01118	34.5549	0.030417	0.003099	1010.25	84.0033	11.493
605	2013	605	11	2013	3	2	1	3	1	1	1	3.33356	101.525	1	1	2	1	4	1	780581	368823	54.3966	0.435575	46.3742	0.024008	0.001267	1012.65	78.8495	15.4759	28.1042	1.00377	56.1337	1.54776	0.003653	0.03915	0.003653	1010.86	83.6167	17.6659	27.8607	0.771738	53.5403	0.605195	37.3371	0.030417	0.003099	1011.4	84.0054	14.3054
606	2013	606	12	2013	3	2	1	2	1	1	1	3.33229	101.571	1	2	2	2	1	2	785718	368695	59.434	0.779085	46.3742	0.024008	0.002136	1011.53	78.8484	17.6317	28.3007	1.18544	57.9301	1.54776	0.003653	0.03915	0.003653	1009.74	83.6152	18.4146	27.9626	0.920623	53.5403	1.0643	34.1859	0.030417	0.003099	1010.28	84.0034	11.4023
607	2013	607	11	2013	1	2	1	2	1	1	1	3.23881	101.647	1	1	2	1	4	2	794226	358374	56.1943	0.467245	46.3742	0.024008	0.001512	1013.29	78.8499	16.4326	27.9842	0.808927	57.4287	1.54776	0.003653	0.03915	0.003653	1011.5	83.6171	17.9285	27.7914	0.623882	53.5403	0.670813	36.7928	0.030417	0.003099	1012.05	84.0062	13.6808
608	2013	608	11	2013	3	2	1	4	2	5	1	3.32137	101.565	1	1	2	1	4	1	785033	367485	56.9387	0.501512	46.3742	0.024008	0.001635	1013.53	78.85	16.6462	27.9401	0.739855	57.7963	1.54776	0.003653	0.03915	0.003653	1011.74	83.6173	18.0587	27.7661	0.571272	53.5403	0.721627	36.4166	0.030417	0.003099	1012.28	84.0065	13.6739
609	2013	609	11	2013	3	2	1	2	1	1	1	3.23306	101.494	1	2	2	2	1	1	777147	357695	62.3417	0.762389	46.3742	0.024008	0.002613	1013.21	78.8497	17.4069	27.9965	0.790068	60.1388	1.54776	0.003549	0.03915	0.003549	1011.41	83.6169	18.707	27.7952	0.612697	53.5403	1.11493	33.3822	0.028913	0.003099	1011.96	84.0059	12.9139
610	2013	610	12	2013	2	2	2	1	1	1	1	3.20321	101.757	1	2	2	2	0	2	806471	354467	61.0563	0.744506	46.3742	0.024008	0.002455	1012.75	78.8494	17.2448	28.0794	0.897889	59.1355	1.54776	0.003653	0.03915	0.003653	1010.96	83.6164	19.1075	27.8408	0.696669	53.5403	1.07522	33.7	0.029959	0.003099	1011.5	84.0052	13.0804
611	2013	611	11	2013	3	2	2	4	2	5	1	3.30617	101.582	1	2	2	2	1	2	786916	365808	58.9601	0.773394	46.3742	0.024008	0.002047	1011.5	78.8484	17.5591	28.3054	1.19156	57.6466	1.54776	0.003653	0.03915	0.003653	1009.72	83.6152	18.4467	27.9651	0.925392	53.5403	1.0462	34.3857	0.030417	0.003099	1010.25	84.0033	11.2697
612	2013	612	12	2013	1	2	2	4	2	2	1	3.21404	101.616	1	1	2	1	4	2	790712	355624	62.2691	0.819964	46.3742	0.024008	0.002618	1012.19	78.849	17.7456	28.1796	1.02811	59.7401	1.54776	0.003625	0.03915	0.003625	1010.41	83.6159	18.493	27.8959	0.798091	53.5403	1.17219	33.1018	0.029461	0.003099	1010.95	84.0044	12.0902
613	2013	613	11	2013	1	2	2	2	1	1	1	3.21023	101.611	1	1	2	2	0	2	790229	355201	55.8413	0.608943	46.3742	0.024008	0.001564	1012.18	78.849	19.6909	28.1813	1.03034	56.126	1.54776	0.003653	0.03915	0.003653	1010.4	83.6159	19.8353	27.8969	0.79983	53.5403	0.816986	35.9705	0.030417	0.003099	1010.94	84.0044	16.7066
616	2013	616	11	2013	2	2	1	1	1	1	1	3.15523	101.773	1	1	2	1	4	2	808171	349162	54.7552	0.574214	46.3742	0.024008	0.001398	1011.47	78.8484	13.2732	28.3118	1.21448	55.4742	1.54776	0.003653	0.03915	0.003653	1009.69	83.6152	16.9809	27.9699	0.941775	53.5403	0.759615	36.4164	0.030417	0.003099	1010.22	84.0033	17.4539
617	2013	617	12	2013	1	3	2	1	1	1	1	3.23203	101.694	1	2	2	2	0	2	799359	357637	55.8245	0.608493	46.3742	0.024008	0.001561	1012.12	78.8489	20.1493	28.1936	1.04634	56.1167	1.54776	0.003653	0.03915	0.003653	1010.33	83.6158	20.0815	27.9037	0.812291	53.5403	0.816131	35.9781	0.030417	0.003099	1010.87	84.0042	16.4924
618	2013	618	7	2013	3	2	2	1	1	1	1	3.30431	101.524	1	2	2	2	0	2	780448	365586	60.4806	0.680587	46.3742	0.024008	0.002281	1013.95	78.8503	17.3885	27.862	0.615281	59.2757	1.54776	0.003653	0.03915	0.003653	1012.15	83.6177	18.8267	27.7211	0.476563	53.5403	0.988078	34.3777	0.030021	0.003099	1012.7	84.007	13.5169
619	2013	619	11	2013	3	2	1	3	1	1	1	3.33125	101.535	1	2	2	1	4	2	781672	368570	54.7552	0.574214	46.3742	0.024008	0.001398	1011.47	78.8484	13.2732	28.3118	1.21448	55.4742	1.54776	0.003653	0.03915	0.003653	1009.69	83.6152	16.9809	27.9699	0.941775	53.5403	0.759615	36.4164	0.030417	0.003099	1010.22	84.0033	17.4539
621	2013	621	12	2013	2	2	1	1	1	1	1	3.1648	101.738	1	1	2	1	4	1	804310	350211	58.0331	0.829202	46.3742	0.024008	0.001819	1011.5	78.8484	18.5751	28.3054	1.19165	56.9099	1.54776	0.003653	0.03915	0.003653	1009.72	83.6152	17.5923	27.9652	0.925458	53.5403	1.06881	34.6346	0.030417	0.003099	1010.25	84.0033	11.0066
622	2013	622	11	2013	4	2	1	4	2	5	1	3.24618	101.739	2	2	2	2	0	2	804416	359217	54.7552	0.574214	46.3742	0.024008	0.001398	1011.47	78.8484	13.2732	28.3118	1.21448	55.4742	1.54776	0.003653	0.03915	0.003653	1009.69	83.6152	16.9809	27.9699	0.941775	53.5403	0.759615	36.4164	0.030417	0.003099	1010.22	84.0033	17.4539
623	2013	623	10	2013	3	2	1	1	1	1	1	3.23306	101.494	1	2	2	2	0	2	777147	357695	55.1028	0.589056	46.3742	0.024008	0.001434	1011.5	78.8484	16.3363	28.3054	1.19165	55.7142	1.54776	0.003653	0.03915	0.003653	1009.72	83.6152	18.1484	27.9652	0.925458	53.5403	0.779228	36.3053	0.030417	0.003099	1010.25	84.0033	21.2873
624	2013	624	11	2013	3	2	2	2	1	1	1	3.3258	101.595	2	1	2	1	4	1	788345	367984	60.7673	0.751306	46.3742	0.024008	0.002414	1012.23	78.849	17.3207	28.1733	1.0199	58.8714	1.54776	0.003653	0.03915	0.003653	1010.44	83.6159	18.9619	27.8925	0.791695	53.5403	1.0761	33.7399	0.030179	0.003099	1010.98	84.0044	12.6604
626	2013	626	4	2013	1	2	1	2	1	1	1	3.22263	101.635	2	1	2	1	5	2	792848	356580	55.1028	0.589056	46.3742	0.024008	0.001434	1011.5	78.8484	17.2688	28.3054	1.19165	55.7142	1.54776	0.003653	0.03915	0.003653	1009.72	83.6152	19.4076	27.9652	0.925458	53.5403	0.779228	36.3053	0.030417	0.003099	1010.25	84.0033	19.0094
629	2013	629	11	2013	2	2	2	1	1	1	1	3.1713	101.739	2	2	2	2	4	2	804489	350931	54.0691	0.452481	46.3742	0.024008	0.001235	1012.34	78.8492	14.8719	28.1607	1.0765	55.7416	1.54776	0.003653	0.03915	0.003653	1010.55	83.6163	17.4678	27.8918	0.828456	53.5403	0.617404	37.2982	0.030417	0.003099	1011.09	84.0049	14.6818
630	2013	630	11	2013	1	2	2	4	2	2	1	3.23079	101.699	1	2	2	2	0	2	799957	357501	57.9324	0.546037	46.3742	0.024008	0.0018	1013.81	78.8502	16.8844	27.8874	0.658477	58.2878	1.54776	0.003653	0.03915	0.003653	1012.02	83.6176	18.2105	27.736	0.509191	53.5403	0.788514	35.9148	0.030417	0.003099	1012.57	84.0069	13.6046
631	2013	631	11	2013	3	2	1	3	1	1	1	3.23306	101.494	1	2	2	2	0	2	777147	357695	55.7827	0.607365	46.3742	0.024008	0.001553	1012.11	78.8489	20.0641	28.1944	1.04734	56.0933	1.54776	0.003653	0.03915	0.003653	1010.33	83.6158	19.9993	27.9041	0.81307	53.5403	0.813989	35.9971	0.030417	0.003099	1010.86	84.0042	16.6179
632	2013	632	12	2013	2	3	1	2	1	1	1	3.15557	101.771	1	2	2	2	0	2	808044	349199	55.1028	0.589056	46.3742	0.024008	0.001434	1011.5	78.8484	15.3117	28.3054	1.19165	55.7142	1.54776	0.003653	0.03915	0.003653	1009.72	83.6152	17.9248	27.9652	0.925458	53.5403	0.779228	36.3053	0.030417	0.003099	1010.25	84.0033	20.8759
634	2013	634	12	2013	3	2	1	3	1	1	1	3.343	101.558	1	1	2	1	4	2	784295	369876	55.1028	0.589056	46.3742	0.024008	0.001434	1011.5	78.8484	16.4251	28.3054	1.19165	55.7142	1.54776	0.003653	0.03915	0.003653	1009.72	83.6152	18.1121	27.9652	0.925458	53.5403	0.779228	36.3053	0.030417	0.003099	1010.25	84.0033	21.2064
635	2013	635	11	2013	2	2	1	1	1	1	1	3.20062	101.75	1	2	2	1	4	2	805705	354178	56.2257	0.472288	46.3742	0.024008	0.001522	1013.33	78.8499	16.4438	27.978	0.801197	57.4135	1.54776	0.003653	0.03915	0.003653	1011.53	83.6172	17.9588	27.788	0.617831	53.5403	0.677072	36.7494	0.030417	0.003099	1012.08	84.0062	13.7467
636	2013	636	11	2013	4	2	2	4	2	2	1	3.23465	101.71	1	1	2	1	4	2	801183	357932	61.7221	0.809669	46.3742	0.024008	0.002536	1012.05	78.8488	17.7158	28.2066	1.06317	59.3714	1.54776	0.003653	0.03915	0.003653	1010.26	83.6157	18.5115	27.9108	0.825395	53.5403	1.15053	33.2914	0.029865	0.003099	1010.8	84.0041	12.0231
637	2013	637	12	2013	1	2	2	1	1	1	1	3.2695	101.679	2	2	2	2	0	2	797715	361780	55.4486	0.559277	46.3742	0.024008	0.001463	1012.4	78.8491	16.5923	28.1436	0.99136	56.199	1.54776	0.003653	0.03915	0.003653	1010.61	83.6161	18.0663	27.877	0.768457	53.5403	0.75416	36.4083	0.030417	0.003099	1011.15	84.0047	16.2068
638	2013	638	12	2013	1	2	1	1	1	1	1	3.24454	101.678	1	2	2	2	0	2	797642	359017	61.9675	0.751925	46.3742	0.024008	0.002562	1013.23	78.8497	17.3551	27.9918	0.784051	59.8885	1.54776	0.003595	0.03915	0.003595	1011.44	83.6169	18.8138	27.7926	0.608007	53.5403	1.0975	33.5121	0.029217	0.003099	1011.98	84.0059	13.0288
639	2013	639	12	2013	3	2	1	1	1	1	1	3.28728	101.466	1	1	2	1	4	1	774011	363685	55.1028	0.589056	46.3742	0.024008	0.001434	1011.5	78.8484	16.3627	28.3054	1.19165	55.7142	1.54776	0.003653	0.03915	0.003653	1009.72	83.6152	18.096	27.9652	0.925458	53.5403	0.779228	36.3053	0.030417	0.003099	1010.25	84.0033	21.2233
640	2013	640	12	2013	1	2	2	1	1	1	1	3.25201	101.697	2	2	2	2	0	2	799718	359849	62.037	0.817533	46.3742	0.024008	0.002582	1012.12	78.8489	17.7507	28.1938	1.04654	59.5778	1.54776	0.003643	0.03915	0.003643	1010.33	83.6158	18.4854	27.9037	0.812446	53.5403	1.16471	33.1776	0.029657	0.003099	1010.87	84.0042	12.0374
641	2013	641	11	2013	3	2	1	4	2	3	1	3.3269	101.478	1	1	2	2	0	2	775379	368072	62.1166	0.761078	46.3742	0.024008	0.002591	1013.12	78.8497	17.3652	28.0117	0.809823	59.9345	1.54776	0.003583	0.03915	0.003583	1011.33	83.6168	18.8096	27.8035	0.62808	53.5403	1.11068	33.4115	0.029136	0.003099	1011.88	84.0058	12.9553
642	2013	642	12	2013	3	2	1	1	1	1	1	3.23306	101.494	1	2	2	2	0	1	777147	357695	59.8815	0.798962	46.3742	0.024008	0.002207	1011.56	78.8485	17.7636	28.2952	1.17828	58.163	1.54776	0.003653	0.03915	0.003653	1009.77	83.6153	18.3315	27.9595	0.915049	53.5403	1.09374	33.9708	0.030417	0.003099	1010.31	84.0034	11.3896
643	2013	643	12	2013	4	2	1	1	1	1	1	3.22383	101.721	1	1	2	1	4	1	802368	356738	60.9309	0.756501	46.3742	0.024008	0.002439	1012.26	78.849	17.3392	28.1681	1.01311	58.9687	1.54776	0.003653	0.03915	0.003653	1010.47	83.616	18.9389	27.8896	0.786407	53.5403	1.08475	33.6718	0.030108	0.003099	1011.01	84.0045	12.6382
644	2013	644	12	2013	4	2	1	1	1	1	1	3.22383	101.721	1	1	2	2	0	1	802368	356738	54.7552	0.574214	46.3742	0.024008	0.001398	1011.47	78.8484	13.2732	28.3118	1.21448	55.4742	1.54776	0.003653	0.03915	0.003653	1009.69	83.6152	16.9809	27.9699	0.941775	53.5403	0.759615	36.4164	0.030417	0.003099	1010.22	84.0033	17.4539
645	2013	645	11	2013	2	1	2	4	2	2	1	3.18969	101.763	1	2	2	2	1	2	807093	352972	66.8503	1.10506	45.3496	0.035935	0.002382	1010.61	78.5638	21.4163	29.1076	0.894644	80.8772	1.39435	98.9797	0.034508	0.002706	1009.67	72.586	9.9368	29.3741	0.973242	69.5192	1.25468	67.0916	0.042121	0.003225	1010.65	76.48	8.47154
647	2013	647	11	2013	1	2	1	4	2	2	1	3.21165	101.577	1	1	2	1	4	2	786446	355348	64.4516	1.10506	44.5516	0.035935	0.002205	1011.93	78.5647	20.7341	28.8577	0.593021	80.442	1.39435	98.8347	0.034508	0.002706	1011.03	72.5865	10.4217	28.9987	0.644644	68.1665	1.29102	67.0916	0.042121	0.00305	1012	76.4806	8.47154
648	2013	648	12	2013	1	2	2	2	1	1	1	3.25047	101.639	1	1	2	2	0	2	793298	359662	69.7577	1.10506	43.4339	0.035935	0.002205	1009.48	78.5629	20.03	29.3163	1.13888	83.1508	1.39435	96.7956	0.034508	0.002706	1008.51	72.5855	14.7	29.6927	1.23983	71.068	1.29102	67.0916	0.042121	0.00305	1009.51	76.4796	8.47154
650	2013	650	11	2013	2	2	2	1	1	1	1	3.2125	101.754	2	2	2	2	0	2	806115	355494	65.8749	1.10506	45.1106	0.035935	0.002302	1011.37	78.5643	20.9465	28.9641	0.721383	80.6394	1.39435	98.9971	0.034508	0.002706	1010.45	72.5863	9.78804	29.1584	0.784486	68.9482	1.27822	67.0916	0.042121	0.003146	1011.43	76.4803	8.47154
651	2013	651	12	2013	3	2	1	3	1	1	1	3.31724	101.525	1	2	2	1	4	2	780567	367016	67.2604	1.10506	45.393	0.035935	0.002398	1010.38	78.5636	21.6435	29.1503	0.946232	81.0301	1.39435	98.9116	0.034508	0.002706	1009.44	72.5859	10.4768	29.4383	1.02944	69.7363	1.24939	67.0916	0.042121	0.003242	1010.42	76.4799	8.47154
652	2013	652	11	2013	2	2	1	4	2	5	1	3.20717	101.775	1	1	2	1	4	2	808396	354911	59.6417	1.10506	43.9504	0.035935	0.002205	1011.09	78.5642	21.2393	29.0308	0.827813	79.2461	1.39435	99.189	0.034508	0.002706	1010.17	72.5863	9.6492	29.2418	0.898727	65.415	1.29102	67.0916	0.042121	0.00305	1011.15	76.4803	8.47154
655	2013	655	11	2013	2	2	1	1	1	1	1	3.17648	101.738	1	2	2	1	4	1	804293	351503	68.4707	1.10506	45.8189	0.035935	0.002586	1010.47	78.5637	21.6375	29.1329	0.925281	81.2945	1.39435	98.945	0.034508	0.002706	1009.53	72.586	10.8627	29.4122	1.00662	70.2706	1.18266	67.0916	0.042121	0.003428	1010.52	76.48	8.47154
656	2013	656	12	2013	2	2	2	1	1	1	1	3.20998	101.78	1	2	2	1	4	2	809017	355223	60.829	1.10506	43.1977	0.035935	0.002205	1009.63	78.563	31.4477	29.2924	1.11776	80.3143	1.39435	97.9737	0.034508	0.002706	1008.67	72.5856	16.1361	29.6518	1.21632	66.6235	1.29102	67.0916	0.042121	0.00305	1009.66	76.4796	6.81716
657	2013	657	11	2013	1	2	2	1	1	1	1	3.2455	101.675	1	2	2	2	0	2	797306	359122	61.1575	1.10506	43.1977	0.035935	0.002205	1009.96	78.5633	27.2587	29.2298	1.04223	80.3379	1.39435	98.0129	0.034508	0.002706	1009.01	72.5858	13.7598	29.5578	1.13402	66.7848	1.29102	67.0916	0.042121	0.00305	1010	76.4798	8.47154
658	2013	658	12	2013	1	2	2	1	1	1	1	3.24324	101.701	1	2	2	2	0	2	800182	358879	63.9782	1.10506	44.8106	0.035935	0.002235	1012.08	78.5648	21.356	28.8294	0.55904	80.223	1.39435	99.1257	0.034508	0.002706	1011.18	72.5866	9.93208	28.9559	0.607609	67.6621	1.29079	67.0916	0.042121	0.00308	1012.15	76.4806	8.47154
662	2013	662	12	2013	1	1	1	1	1	1	1	3.21404	101.616	0	0	0	0	4	0	790712	355624	64.0448	1.10506	43.499	0.035935	0.002205	1009.51	78.563	23.3796	29.3146	1.14459	81.0714	1.39435	97.9504	0.034508	0.002706	1008.55	72.5856	12.8103	29.6852	1.24554	68.2395	1.29102	67.0916	0.042121	0.00305	1009.54	76.4796	8.47154
663	2013	663	7	2013	1	2	1	4	2	3	1	3.21015	101.629	0	0	0	0	0	0	792158	355197	64.0448	1.10506	43.499	0.035935	0.002205	1009.51	78.563	23.3796	29.3146	1.14459	81.0714	1.39435	97.9504	0.034508	0.002706	1008.55	72.5856	12.8103	29.6852	1.24554	68.2395	1.29102	67.0916	0.042121	0.00305	1009.54	76.4796	8.47154
664	2013	664	2	2014	2	2	1	4	2	2	1	3.16692	101.739	1	0	0	0	4	0	804469	350446	67.1084	1.10506	44.0599	0.035935	0.002205	1009.56	78.563	22.3962	29.3055	1.1336	81.8325	1.39435	97.8197	0.034508	0.002706	1008.6	72.5856	13.4353	29.6715	1.23357	69.7741	1.29102	67.0916	0.042121	0.00305	1009.59	76.4796	8.47154
670	2013	670	7	2013	3	2	2	1	1	1	1	3.29644	101.592	2	1	1	0	4	0	788044	364735	60.2229	1.10506	43.1977	0.035935	0.002205	1009.48	78.563	17.9265	29.3248	1.16558	80.1351	1.39435	97.9971	0.034508	0.002706	1008.52	72.5856	6.19375	29.695	1.26784	66.3636	1.29102	67.0916	0.042121	0.00305	1009.51	76.4796	8.47154
671	2013	671	2	2013	3	2	1	1	1	1	1	3.29616	101.59	1	0	0	0	4	0	787843	364703	62.8622	1.10506	44.5083	0.035935	0.002205	1011.96	78.5648	21.3742	28.8549	0.59459	79.9961	1.39435	99.0912	0.034508	0.002706	1011.06	72.5866	9.99695	28.9912	0.646025	67.0978	1.29102	67.0916	0.042121	0.00305	1012.03	76.4806	8.47154
673	2013	673	2	2013	3	2	1	1	1	1	1	3.27313	101.514	0	0	0	0	5	0	779405	362133	60.2229	1.10506	43.1977	0.035935	0.002205	1009.48	78.563	17.9265	29.3248	1.16558	80.1351	1.39435	97.9971	0.034508	0.002706	1008.52	72.5856	6.19375	29.695	1.26784	66.3636	1.29102	67.0916	0.042121	0.00305	1009.51	76.4796	8.47154
674	2013	674	5	2013	3	2	1	2	1	1	1	3.30811	101.589	1	0	0	0	1	0	787742	366026	61.3416	1.10506	43.1977	0.035935	0.002205	1010.04	78.5633	27.5979	29.2155	1.02491	80.3511	1.39435	98.0417	0.034508	0.002706	1009.09	72.5858	14.446	29.5362	1.11516	66.8752	1.29102	67.0916	0.042121	0.00305	1010.07	76.4798	8.47154
675	2013	675	11	2013	3	2	1	1	1	1	1	3.31039	101.597	1	1	2	0	4	0	788601	366280	64.7878	1.10506	44.2384	0.035935	0.002205	1009.68	78.5631	22.1163	29.283	1.10649	80.757	1.39435	98.5384	0.034508	0.002706	1008.72	72.5856	11.2695	29.6378	1.20403	68.5785	1.29102	67.0916	0.042121	0.00305	1009.71	76.4797	8.47154
676	2013	676	6	2013	1	2	1	2	1	1	1	3.25047	101.639	0	0	0	0	0	0	793298	359662	69.0294	1.10506	45.6182	0.035935	0.002527	1010.21	78.5635	21.5956	29.1819	0.98386	81.6469	1.39435	98.6478	0.034508	0.002706	1009.27	72.5859	11.7534	29.4861	1.07047	70.5549	1.20446	67.0916	0.042121	0.00337	1010.25	76.4799	8.47154
678	2013	678	5	2015	4	2	1	4	2	2	1	3.27876	101.73	1	0	0	0	1	0	803355	362819	60.2229	1.10506	43.1977	0.035935	0.002205	1009.48	78.563	17.9265	29.3248	1.16558	80.1351	1.39435	97.9971	0.034508	0.002706	1008.52	72.5856	6.19375	29.695	1.26784	66.3636	1.29102	67.0916	0.042121	0.00305	1009.51	76.4796	8.47154
679	2013	679	11	2014	4	2	2	1	1	1	1	3.24539	101.725	2	1	2	0	0	0	802823	359125	67.8101	1.10506	45.7767	0.035935	0.002561	1010.79	78.5639	21.463	29.0731	0.85303	81.035	1.39435	99.0867	0.034508	0.002706	1009.86	72.5861	10.1055	29.3223	0.927906	69.9208	1.19186	67.0916	0.042121	0.003404	1010.84	76.4801	8.47154
680	2013	680	1	2015	4	2	1	1	1	1	1	3.24612	101.722	1	0	0	0	4	0	802576	359205	60.7809	1.10506	43.1977	0.035935	0.002205	1009.51	78.563	19.4716	29.3146	1.14459	80.3109	1.39435	97.9734	0.034508	0.002706	1008.55	72.5856	5.78056	29.6852	1.24554	66.5999	1.29102	67.0916	0.042121	0.00305	1009.54	76.4796	8.47154
681	2013	681	4	2015	2	2	1	1	2	2	1	3.20382	101.778	0	1	2	0	0	0	808761	354540	65.3813	1.10506	45.0293	0.035935	0.00228	1011.99	78.5648	21.0309	28.8466	0.579627	80.5338	1.39435	99.0516	0.034508	0.002706	1011.09	72.5866	10.0234	28.982	0.630052	68.5477	1.28346	67.0916	0.042121	0.003125	1012.06	76.4806	8.47154
682	2013	682	6	2015	1	3	1	2	1	1	1	3.21163	101.624	0	0	0	0	4	0	791671	355360	60.8004	1.10506	43.1977	0.035935	0.002205	1009.64	78.563	26.9788	29.2912	1.11635	80.3122	1.39435	97.9734	0.034508	0.002706	1008.68	72.5856	11.9144	29.6501	1.21478	66.6094	1.29102	67.0916	0.042121	0.00305	1009.67	76.4796	8.47154
684	2013	684	2	2015	3	2	1	1	1	1	1	3.27538	101.478	2	2	2	0	5	0	775357	362373	60.2229	1.10506	43.1977	0.035935	0.002205	1009.48	78.563	17.9265	29.3248	1.16558	80.1351	1.39435	97.9971	0.034508	0.002706	1008.52	72.5856	6.19375	29.695	1.26784	66.3636	1.29102	67.0916	0.042121	0.00305	1009.51	76.4796	8.47154
685	2013	685	11	2015	2	2	1	1	1	1	1	3.20057	101.764	0	1	2	0	4	0	807214	354176	61.1556	1.10506	43.1977	0.035935	0.002205	1009.97	78.5633	26.8906	29.2282	1.04026	80.3378	1.39435	98.0126	0.034508	0.002706	1009.02	72.5858	13.4673	29.5554	1.13188	66.7839	1.29102	67.0916	0.042121	0.00305	1010.01	76.4798	8.47154
686	2013	686	8	2015	1	2	1	1	1	1	1	3.21803	101.708	0	1	2	0	4	0	800940	356093	60.4991	1.10506	44.0789	0.035935	0.002205	1011.32	78.5644	21.3015	28.9844	0.76557	79.4549	1.39435	99.1474	0.034508	0.002706	1010.4	72.5863	9.77709	29.1763	0.831331	65.8611	1.29102	67.0916	0.042121	0.00305	1011.38	76.4804	8.47154
687	2013	687	11	2015	3	2	2	1	1	1	1	3.30768	101.586	1	2	2	0	0	0	787404	365976	67.5949	1.10506	42.7456	0.035935	0.002205	1009.51	78.563	20.6727	29.3146	1.14459	82.8748	1.39435	96.5526	0.034508	0.002706	1008.55	72.5856	14.6185	29.6852	1.24554	70.0916	1.29102	67.0916	0.042121	0.00305	1009.54	76.4796	8.47154
688	2013	688	3	2015	2	2	2	2	1	1	1	3.17489	101.735	2	1	2	0	5	0	803973	351326	60.7809	1.10506	43.1977	0.035935	0.002205	1009.51	78.563	19.7539	29.3146	1.14459	80.3109	1.39435	97.9734	0.034508	0.002706	1008.55	72.5856	6.33564	29.6852	1.24554	66.5999	1.29102	67.0916	0.042121	0.00305	1009.54	76.4796	8.14322
689	2013	689	5	2015	2	2	2	4	2	2	1	3.19625	101.764	1	0	0	0	4	0	807258	353699	64.9092	1.10506	44.2665	0.035935	0.002205	1009.68	78.5631	22.1482	29.2825	1.10586	80.7897	1.39435	98.5346	0.034508	0.002706	1008.72	72.5856	11.3431	29.637	1.20334	68.6398	1.29102	67.0916	0.042121	0.00305	1009.71	76.4797	8.47154
690	2013	690	5	2015	3	2	2	4	2	2	1	3.28248	101.471	1	0	0	0	4	0	774591	363156	61.0202	1.10506	43.1977	0.035935	0.002205	1009.78	78.5631	30.1518	29.2641	1.08361	80.328	1.39435	97.9933	0.034508	0.002706	1008.82	72.5857	15.9778	29.6093	1.17911	66.7174	1.29102	67.0916	0.042121	0.00305	1009.81	76.4797	8.47154
691	2013	691	10	2015	2	2	1	4	2	4	1	3.19324	101.761	1	1	2	0	5	0	806861	353365	69.8191	1.10506	43.4493	0.035935	0.002205	1009.48	78.5629	20.0113	29.316	1.13798	83.1633	1.39435	96.7973	0.034508	0.002706	1008.51	72.5855	14.6734	29.6927	1.23889	71.0931	1.29102	67.0916	0.042121	0.00305	1009.51	76.4796	8.47154
692	2013	692	7	2015	1	2	2	1	1	1	1	3.22786	101.699	1	0	0	0	4	0	799921	357177	68.2151	1.10506	45.7494	0.035935	0.002551	1010.48	78.5637	21.639	29.1322	0.924347	81.2268	1.39435	98.9538	0.034508	0.002706	1009.54	72.586	10.7399	29.4111	1.0056	70.1565	1.19579	67.0916	0.042121	0.003393	1010.52	76.48	8.47154
693	2013	693	3	2015	1	3	2	1	1	1	1	3.22988	101.696	1	0	0	0	4	0	799602	357400	60.2229	1.10506	43.1977	0.035935	0.002205	1009.48	78.563	17.9265	29.3248	1.16558	80.1351	1.39435	97.9971	0.034508	0.002706	1008.52	72.5856	6.19375	29.695	1.26784	66.3636	1.29102	67.0916	0.042121	0.00305	1009.51	76.4796	8.47154
695	2014	1	7	2013	1	2	1	4	2	3	1	3.21044	101.629	1	2	2	2	0	2	792212	355230	67.2092	1.10506	43.9949	0.035935	0.002205	1009.55	78.563	22.3728	29.3074	1.13586	81.9103	1.39435	97.7441	0.034508	0.002706	1008.59	72.5856	13.5707	29.6744	1.23604	69.8278	1.29102	67.0916	0.042121	0.00305	1009.58	76.4796	8.47154
696	2014	2	10	2013	2	3	1	1	1	1	1	3.16942	101.763	1	1	2	1	4	1	807137	350730	67.4036	1.10506	45.3268	0.035935	0.002373	1010.22	78.5635	21.7731	29.1811	0.983403	81.1406	1.39435	98.8134	0.034508	0.002706	1009.27	72.5859	10.9465	29.4846	1.06994	69.8219	1.25732	67.0916	0.042121	0.003217	1010.26	76.4799	8.47154
697	2014	3	11	2013	1	2	1	1	1	1	1	3.20161	101.6	1	1	2	1	4	2	788966	354244	60.7809	1.10506	43.1977	0.035935	0.002205	1009.51	78.563	22.3479	29.3146	1.14459	80.3109	1.39435	97.9734	0.034508	0.002706	1008.55	72.5856	4.30917	29.6852	1.24554	66.5999	1.29102	67.0916	0.042121	0.00305	1009.54	76.4796	8.47154
698	2014	4	12	2013	3	2	1	1	1	1	1	3.30168	101.592	1	2	2	2	0	2	788098	365314	66.7646	1.10506	43.5378	0.035935	0.002205	1009.51	78.563	22.8803	29.3146	1.14459	82.0425	1.39435	97.4411	0.034508	0.002706	1008.55	72.5856	14.0911	29.6852	1.24554	69.6294	1.29102	67.0916	0.042121	0.00305	1009.54	76.4796	8.47154
699	2014	5	12	2013	3	2	1	2	1	1	1	3.31068	101.475	1	1	2	1	4	1	775012	366277	57.9214	1.10506	43.3162	0.035935	0.002205	1010.47	78.5639	19.076	29.1641	1.01462	79.0583	1.39435	98.8099	0.034508	0.002706	1009.53	72.5861	9.41488	29.4254	1.10054	64.8076	1.29102	67.0916	0.042121	0.00305	1010.51	76.4801	8.47154
700	2014	6	12	2013	3	2	1	1	1	1	1	3.27863	101.48	2	1	2	1	4	1	775578	362732	66.0601	1.10506	44.0154	0.035935	0.002205	1009.54	78.563	22.7435	29.3093	1.13823	81.4664	1.39435	98.0073	0.034508	0.002706	1008.58	72.5856	13.0296	29.6773	1.23861	69.2467	1.29102	67.0916	0.042121	0.00305	1009.57	76.4796	8.47154
701	2014	7	11	2013	4	2	2	1	1	1	1	3.29197	101.731	1	1	2	1	4	2	803506	364281	64.7018	1.10506	43.5497	0.035935	0.002205	1009.51	78.563	23.4087	29.3146	1.14459	81.2854	1.39435	97.8591	0.034508	0.002706	1008.55	72.5856	13.1309	29.6852	1.24554	68.5739	1.29102	67.0916	0.042121	0.00305	1009.54	76.4796	8.47154
702	2014	8	1	2014	3	3	1	2	1	1	1	3.27629	101.516	1	2	2	2	0	1	779629	362484	69.6712	1.10506	43.6468	0.035935	0.002205	1009.51	78.5629	20.3567	29.3104	1.13246	82.9987	1.39435	96.9816	0.034508	0.002706	1008.55	72.5856	14.4473	29.6836	1.23279	71.0076	1.29102	67.0916	0.042121	0.00305	1009.54	76.4796	8.47154
703	2014	9	1	2014	1	2	1	4	2	2	1	3.25889	101.669	1	1	2	1	4	2	796613	360603	66.667	1.10506	45.4105	0.035935	0.002405	1011.11	78.5641	21.1892	29.0126	0.779952	80.7771	1.39435	99.0676	0.034508	0.002706	1010.19	72.5862	9.71444	29.2313	0.848293	69.3511	1.24718	67.0916	0.042121	0.003248	1011.16	76.4802	8.47154
704	2014	10	12	2013	2	2	1	1	1	2	1	3.19625	101.764	1	2	2	1	4	2	807258	353699	61.3416	1.10506	43.1977	0.035935	0.002205	1010.04	78.5633	27.5979	29.2155	1.02491	80.3511	1.39435	98.0417	0.034508	0.002706	1009.09	72.5858	14.446	29.5362	1.11516	66.8752	1.29102	67.0916	0.042121	0.00305	1010.07	76.4798	8.47154
705	2014	11	12	2013	2	2	1	1	1	1	1	3.17203	101.74	1	2	2	2	0	1	804563	351011	58.3443	1.10506	43.7074	0.035935	0.002205	1010.8	78.5641	20.9286	29.0937	0.917202	78.9462	1.39435	99.1977	0.034508	0.002706	1009.87	72.5862	9.50905	29.3277	0.995228	64.7908	1.29102	67.0916	0.042121	0.00305	1010.85	76.4802	8.47154
706	2014	12	1	2014	1	2	1	3	1	1	1	3.26079	101.651	1	1	2	1	4	2	794599	360807	62.8818	1.10506	43.5879	0.035935	0.002205	1009.61	78.563	21.6022	29.2959	1.122	80.4617	1.39435	98.3161	0.034508	0.002706	1008.65	72.5856	9.87841	29.6571	1.22093	67.6314	1.29102	67.0916	0.042121	0.00305	1009.64	76.4796	8.47154
707	2014	13	1	2014	1	2	1	4	2	3	1	3.21119	101.61	1	2	2	2	0	2	790119	355307	66.0432	1.10506	43.9858	0.035935	0.002205	1009.53	78.563	22.7746	29.3103	1.13939	81.4801	1.39435	97.9845	0.034508	0.002706	1008.57	72.5856	13.0731	29.6787	1.23987	69.2394	1.29102	67.0916	0.042121	0.00305	1009.56	76.4796	8.47154
708	2014	14	9	2013	1	2	1	4	2	2	2	3.22826	101.576	1	2	2	2	0	1	786235	357186	67.2858	1.10506	45.6811	0.035935	0.002518	1011.15	78.5642	21.3063	29.0046	0.770339	80.883	1.39435	99.1396	0.034508	0.002706	1010.23	72.5862	9.81616	29.2194	0.83782	69.6072	1.20771	67.0916	0.042121	0.003361	1011.21	76.4803	8.47154
709	2014	15	1	2014	1	2	1	3	1	1	1	3.26847	101.651	1	2	2	2	0	2	794624	361657	65.1302	1.10506	44.6537	0.035935	0.00221	1010.89	78.564	20.7677	29.0542	0.830238	80.6005	1.39435	98.7718	0.034508	0.002706	1009.96	72.5861	9.68127	29.2939	0.903076	68.6955	1.29102	67.0916	0.042121	0.003056	1010.94	76.4801	8.47154
710	2014	16	12	2013	2	3	1	1	1	1	1	3.18663	101.76	1	1	2	1	4	2	806729	352633	80.8986	1.39435	98.7627	0.034508	0.002706	1009.11	72.5858	10.6956	29.5288	1.10865	69.2622	1.28983	67.0916	0.042121	0.00309	1010.1	76.4798	8.47154	28.1366	0.94357	68.4945	0.90297	60.1094	0.037197	0.002166	1010.74	75.6581	15.8223
711	2014	17	1	2014	1	2	1	1	1	1	1	3.2279	101.703	1	1	2	1	4	2	800436	357183	80.3112	1.39435	97.9734	0.034508	0.002706	1008.63	72.5856	13.3351	29.6639	1.22692	66.6025	1.29102	67.0916	0.042121	0.00305	1009.62	76.4796	8.47154	28.2539	1.04157	62.3747	0.901836	58.62	0.037273	0.002139	1010.26	75.6021	10.5504
712	2014	18	12	2013	3	2	1	1	1	1	1	3.33655	101.519	2	1	2	1	5	2	779928	369152	81.7037	1.39435	97.7945	0.034508	0.002706	1008.56	72.5856	13.4622	29.6825	1.24314	69.4353	1.29102	67.0916	0.042121	0.00305	1009.55	76.4796	8.47154	28.27	1.05501	66.3896	0.901836	59.189	0.037273	0.002139	1010.2	75.5944	20.3668
713	2014	19	1	2014	4	3	1	4	2	2	1	3.22901	101.718	1	1	2	2	0	2	802126	357310	79.6492	1.39435	99.1252	0.034508	0.002706	1010.63	72.5864	9.8655	29.1135	0.766877	66.291	1.29102	67.0916	0.042121	0.00305	1011.6	76.4804	8.47154	27.7748	0.659041	65.2375	0.901836	59.7286	0.037273	0.002139	1012.24	75.8376	13.5662
714	2014	20	1	2014	2	2	2	1	1	1	1	3.19259	101.759	1	1	2	1	4	2	806598	353292	81.1569	1.39435	99.0308	0.034508	0.002706	1009.68	72.586	10.4474	29.3707	0.970314	70.1066	1.18392	67.0916	0.042121	0.003425	1010.67	76.48	8.47154	27.9994	0.828935	70.5935	0.912513	60.9427	0.036558	0.00239	1011.31	75.7236	15.6791
715	2014	21	12	2013	3	2	1	2	1	1	1	3.30379	101.598	1	2	2	2	0	2	788720	365550	83.4825	1.39435	96.5026	0.034508	0.002706	1008.46	72.5855	14.8879	29.7061	1.24313	71.3338	1.29102	67.0916	0.042121	0.00305	1009.46	76.4795	8.47154	28.2917	1.05626	66.7326	0.901836	58.5211	0.037273	0.002139	1010.1	75.5776	24.4375
716	2014	22	1	2014	3	2	1	1	1	1	1	3.22188	101.532	1	1	2	1	4	2	781450	356468	82.9085	1.39435	96.5356	0.034508	0.002706	1008.55	72.5856	14.6594	29.6852	1.24554	70.1437	1.29102	67.0916	0.042121	0.00305	1009.54	76.4796	8.47154	28.2724	1.057	64.6367	0.901836	58.1531	0.037273	0.002139	1010.19	75.5932	24.5365
717	2014	23	1	2014	1	2	1	1	1	1	1	3.24181	101.703	2	2	2	1	4	2	800458	358722	80.3109	1.39435	97.9734	0.034508	0.002706	1008.55	72.5856	10.6374	29.6851	1.24545	66.5999	1.29102	67.0916	0.042121	0.00305	1009.54	76.4796	8.47154	28.2723	1.05692	62.3681	0.901836	58.62	0.037273	0.002139	1010.19	75.5933	8.89045
718	2014	24	12	2013	1	2	1	1	1	1	1	3.25285	101.686	1	1	2	1	4	2	798461	359938	80.6048	1.39435	98.7297	0.034508	0.002706	1009.74	72.586	9.62016	29.3563	0.957647	68.6577	1.29102	67.0916	0.042121	0.003051	1010.72	76.4801	8.47154	27.9868	0.818439	67.6441	0.901851	59.8213	0.037272	0.002139	1011.36	75.7296	12.1026
719	2014	25	1	2014	1	2	2	2	1	1	1	3.2391	101.645	1	2	2	2	0	2	793983	358405	80.8194	1.39435	99.0708	0.034508	0.002706	1010.09	72.5862	9.74899	29.2588	0.872346	69.4567	1.23941	67.0916	0.042121	0.003271	1011.07	76.4802	8.47154	27.9022	0.747754	69.7193	0.908139	60.628	0.036851	0.002287	1011.71	75.77	13.8554
720	2014	26	1	2014	2	2	1	4	2	2	1	3.19625	101.764	1	2	2	2	0	2	807258	353699	80.3109	1.39435	97.9734	0.034508	0.002706	1008.55	72.5856	3.76707	29.6852	1.24554	66.5999	1.29102	67.0916	0.042121	0.00305	1009.54	76.4796	8.47154	28.2724	1.057	62.3681	0.901836	58.62	0.037273	0.002139	1010.19	75.5932	10.1742
721	2014	27	1	2014	2	2	1	1	1	1	1	3.21156	101.754	2	1	2	1	4	1	806055	355390	80.7888	1.39435	98.8988	0.034508	0.002706	1009.51	72.586	9.86408	29.4177	1.01139	69.253	1.28105	67.0916	0.042121	0.003135	1010.5	76.48	8.47154	28.0401	0.862975	68.8907	0.90425	60.2737	0.037112	0.002196	1011.14	75.7041	14.3524
722	2014	28	1	2014	2	2	1	4	2	2	1	3.16734	101.752	1	2	2	2	4	2	805908	350496	80.1351	1.39435	97.9971	0.034508	0.002706	1008.52	72.5856	6.19375	29.695	1.26784	66.3636	1.29102	67.0916	0.042121	0.00305	1009.51	76.4796	8.47154	28.2801	1.07464	62.0768	0.901836	58.62	0.037273	0.002139	1010.16	75.5938	11.3853
723	2014	29	1	2014	2	2	2	1	1	1	1	3.19719	101.758	1	2	2	1	4	2	806494	353800	81.411	1.39435	98.5581	0.034508	0.002706	1009.03	72.5858	11.8237	29.5511	1.12819	70.0012	1.27431	67.0916	0.042121	0.003161	1010.02	76.4798	8.47154	28.156	0.959763	69.1907	0.904984	60.323	0.037062	0.002213	1010.66	75.6488	17.7214
724	2014	30	1	2014	1	2	1	1	1	1	1	3.26382	101.67	1	1	2	1	4	1	796752	361148	81.411	1.39435	98.5581	0.034508	0.002706	1009.03	72.5858	11.8237	29.5511	1.12819	70.0012	1.27431	67.0916	0.042121	0.003161	1010.02	76.4798	8.47154	28.156	0.959763	69.1907	0.904984	60.323	0.037062	0.002213	1010.66	75.6488	17.7214
725	2014	31	1	2014	1	3	1	1	1	1	1	3.22648	101.705	1	2	2	2	0	2	800626	357027	80.4444	1.39435	98.822	0.034508	0.002706	1011	72.5865	10.4404	29.0067	0.651654	68.165	1.29102	67.0916	0.042121	0.00305	1011.97	76.4806	8.47154	27.6832	0.564877	67.3169	0.901837	59.7984	0.037273	0.002139	1012.61	75.8745	11.3634
726	2014	32	12	2013	1	2	1	1	1	1	1	3.24731	101.643	1	1	2	1	4	1	793706	359313	80.3109	1.39435	97.9734	0.034508	0.002706	1008.55	72.5856	5.44074	29.6852	1.24554	66.5999	1.29102	67.0916	0.042121	0.00305	1009.54	76.4796	8.47154	28.2724	1.057	62.3681	0.901836	58.62	0.037273	0.002139	1010.19	75.5932	8.73481
727	2014	33	1	2014	4	2	2	1	1	1	1	3.25684	101.756	1	1	2	2	1	2	806292	360401	81.1032	1.39435	97.9081	0.034508	0.002706	1008.55	72.5856	12.8891	29.6852	1.24554	68.2383	1.29102	67.0916	0.042121	0.00305	1009.54	76.4796	8.47154	28.2724	1.057	64.7319	0.901836	58.8458	0.037273	0.002139	1010.19	75.5932	19.9426
729	2014	35	1	2014	2	2	1	1	1	1	1	3.19582	101.765	1	1	2	2	0	2	807353	353652	80.9522	1.39435	98.923	0.034508	0.002706	1009.47	72.5859	10.259	29.4288	1.02114	69.6005	1.25846	67.0916	0.042121	0.003214	1010.46	76.48	8.47154	28.0498	0.87105	69.4756	0.906496	60.4924	0.036961	0.002249	1011.1	75.6995	15.2207
730	2014	36	1	2014	3	2	2	4	2	5	1	3.33672	101.587	1	2	2	2	0	2	787490	369190	79.6492	1.39435	99.1252	0.034508	0.002706	1010.63	72.5864	9.8655	29.1135	0.766877	66.291	1.29102	67.0916	0.042121	0.00305	1011.6	76.4804	8.47154	27.7748	0.659041	65.2375	0.901836	59.7286	0.037273	0.002139	1012.24	75.8376	13.5662
732	2014	38	11	2013	2	2	2	1	1	1	1	3.21175	101.755	1	1	2	2	0	1	806245	355411	80.3587	1.39435	98.059	0.034508	0.002706	1009.21	72.5858	13.5895	29.5021	1.0853	66.927	1.29102	67.0916	0.042121	0.00305	1010.2	76.4799	8.47154	28.1134	0.92422	63.1953	0.901836	58.6218	0.037273	0.002139	1010.84	75.6691	10.4617
733	2014	39	1	2014	2	2	1	1	1	1	1	3.21154	101.75	1	2	2	2	0	2	805601	355387	80.3109	1.39435	97.9734	0.034508	0.002706	1008.55	72.5856	2.58256	29.6852	1.24554	66.5999	1.29102	67.0916	0.042121	0.00305	1009.54	76.4796	8.47275	28.2724	1.057	62.3681	0.901836	58.62	0.037273	0.002139	1010.19	75.5932	9.68524
734	2014	40	12	2013	2	2	2	4	2	5	1	3.2112	101.744	1	2	2	2	0	2	805031	355347	80.3109	1.39435	97.9734	0.034508	0.002706	1008.55	72.5856	3.93165	29.6852	1.24554	66.5999	1.29102	67.0916	0.042121	0.00305	1009.54	76.4796	8.47154	28.2724	1.057	62.3681	0.901836	58.62	0.037273	0.002139	1010.19	75.5932	9.85435
735	2014	41	2	2014	2	2	1	4	2	2	1	3.16692	101.739	1	1	2	2	4	1	804469	350446	81.7967	1.39435	97.6129	0.034508	0.002706	1008.55	72.5856	13.7784	29.6852	1.24554	69.3437	1.29102	67.0916	0.042121	0.00305	1009.54	76.4796	8.47154	28.2724	1.057	65.8154	0.901836	58.9652	0.037273	0.002139	1010.19	75.5932	20.8745
736	2014	42	1	2014	1	2	2	1	1	1	1	3.24821	101.694	2	2	2	1	4	2	799455	359428	83.1508	1.39435	96.7956	0.034508	0.002706	1008.51	72.5855	14.7	29.6927	1.23983	71.068	1.29102	67.0916	0.042121	0.00305	1009.51	76.4796	8.47154	28.2796	1.05301	66.924	0.901836	58.755	0.037273	0.002139	1010.15	75.586	23.6605
737	2014	43	12	2013	2	2	1	1	1	1	2	3.20387	101.763	2	1	2	1	5	2	807053	354541	82.1946	1.39435	97.355	0.034508	0.002706	1008.55	72.5856	14.2279	29.6852	1.24554	69.841	1.29102	67.0916	0.042121	0.00305	1009.54	76.4796	8.47154	28.2724	1.057	66.0339	0.901836	58.8805	0.037273	0.002139	1010.19	75.5932	21.7554
738	2014	44	1	2014	4	2	1	1	1	1	1	3.25799	101.751	1	2	2	1	4	2	805743	360527	80.3109	1.39435	97.9734	0.034508	0.002706	1008.55	72.5856	5.96977	29.6852	1.24554	66.5999	1.29102	67.0916	0.042121	0.00305	1009.54	76.4796	8.47154	28.2724	1.057	62.3681	0.901836	58.62	0.037273	0.002139	1010.19	75.5932	9.53278
739	2014	45	1	2014	1	2	1	1	1	1	1	3.21787	101.624	1	1	2	1	4	1	791646	356050	80.3645	1.39435	98.0725	0.034508	0.002706	1009.23	72.5858	13.865	29.4978	1.08153	66.9667	1.29102	67.0916	0.042121	0.00305	1010.21	76.4799	8.47154	28.1097	0.921092	63.2957	0.901836	58.6269	0.037273	0.002139	1010.85	75.6709	10.4107
740	2014	46	1	2014	1	2	1	4	2	2	1	3.22446	101.705	1	2	2	1	4	2	800632	356803	80.7408	1.39435	98.9481	0.034508	0.002706	1009.81	72.5861	9.67732	29.3365	0.940361	69.2092	1.27645	67.0916	0.042121	0.003153	1010.79	76.4801	8.47154	27.9696	0.804114	68.9982	0.904761	60.3286	0.037077	0.002208	1011.43	75.7378	13.5942
741	2014	47	1	2014	1	2	1	3	1	1	1	3.22148	101.625	1	1	2	1	4	2	791722	356450	80.4648	1.39435	98.9035	0.034508	0.002706	1011.06	72.5865	10.2712	28.9905	0.63752	68.294	1.29102	67.0916	0.042121	0.003061	1012.03	76.4806	8.47154	27.6692	0.553165	67.7151	0.902137	59.9538	0.037253	0.002146	1012.67	75.8812	11.792
742	2014	48	1	2014	1	3	2	4	2	2	1	3.21854	101.625	1	2	2	2	5	2	791694	356124	81.6264	1.39435	98.0441	0.034508	0.002706	1008.65	72.5856	13.0065	29.6575	1.22125	69.6741	1.29102	67.0916	0.042121	0.00305	1009.64	76.4796	8.47154	28.2483	1.03687	67.3792	0.901836	59.5666	0.037273	0.002139	1010.28	75.6047	19.5747
743	2014	49	1	2014	1	3	2	1	1	1	1	3.24283	101.67	1	2	2	2	1	1	796692	358826	81.5789	1.39435	97.8071	0.034508	0.002706	1008.55	72.5856	13.3998	29.6851	1.24545	69.1661	1.29102	67.0916	0.042121	0.00305	1009.54	76.4796	8.47154	28.2723	1.05693	65.9839	0.901836	59.0949	0.037273	0.002139	1010.19	75.5933	20.2864
744	2014	50	2	2014	3	2	1	1	1	1	1	3.2926	101.473	1	1	2	1	4	2	774852	364276	80.1399	1.39435	99.1645	0.034508	0.002706	1010.93	72.5865	9.82689	29.0262	0.668048	67.4304	1.29083	67.0916	0.042121	0.003079	1011.9	76.4805	8.47154	27.7002	0.578503	67.1043	0.902662	60.1982	0.037218	0.002158	1012.54	75.8662	14.015
745	2014	51	12	2013	1	2	1	2	1	1	1	3.21561	101.634	1	1	2	1	4	2	792696	355803	80.481	1.39435	98.3664	0.034508	0.002706	1008.96	72.5857	9.73637	29.5721	1.1465	67.7633	1.29102	67.0916	0.042121	0.00305	1009.95	76.4798	8.47154	28.1741	0.97493	65.3099	0.901836	59.0503	0.037273	0.002139	1010.59	75.6401	12.0082
746	2014	52	1	2014	2	2	1	1	1	1	1	3.28124	101.773	1	1	2	1	4	2	808148	363106	79.6492	1.39435	99.1252	0.034508	0.002706	1010.63	72.5864	9.8655	29.1135	0.766877	66.291	1.29102	67.0916	0.042121	0.00305	1011.6	76.4804	8.47154	27.7748	0.659041	65.2375	0.901836	59.7286	0.037273	0.002139	1012.24	75.8376	13.5662
747	2014	53	12	2013	1	2	1	4	2	4	2	3.29905	101.697	1	2	2	1	4	2	799728	365054	81.906	1.39435	97.7753	0.034508	0.002706	1008.6	72.5856	13.514	29.6707	1.23288	69.869	1.29102	67.0916	0.042121	0.00305	1009.59	76.4796	8.47154	28.2598	1.04651	67.0743	0.901836	59.358	0.037273	0.002139	1010.24	75.5992	20.496
748	2014	54	1	2014	1	2	1	1	1	1	1	3.25939	101.7	1	2	2	2	0	1	800084	360667	81.2737	1.39435	98.7009	0.034508	0.002706	1009.15	72.5858	11.3875	29.5183	1.09942	69.9286	1.2637	67.0916	0.042121	0.003197	1010.14	76.4798	8.47154	28.1274	0.935917	69.423	0.906016	60.4419	0.036993	0.002237	1010.78	75.6624	17.029
749	2014	55	2	2014	3	2	1	1	1	1	1	3.23306	101.494	1	2	2	2	0	2	777147	357695	80.9716	1.39435	99.1731	0.034508	0.002706	1010.21	72.5862	9.92049	29.2249	0.842647	69.803	1.1768	67.0916	0.042121	0.003444	1011.19	76.4802	8.47154	27.8727	0.723144	70.5547	0.913051	60.9831	0.036522	0.002403	1011.83	75.784	14.5829
751	2014	57	12	2013	1	1	1	1	1	1	1	3.21404	101.616	1	2	2	2	0	2	790712	355624	81.5789	1.39435	97.8071	0.034508	0.002706	1008.55	72.5856	13.3998	29.6851	1.24545	69.1661	1.29102	67.0916	0.042121	0.00305	1009.54	76.4796	8.47154	28.2723	1.05693	65.9839	0.901836	59.0949	0.037273	0.002139	1010.19	75.5933	20.2864
752	2014	58	1	2014	1	2	2	1	1	1	1	3.21911	101.573	1	2	2	1	4	2	785955	356173	66.5999	1.29102	67.0916	0.042121	0.00305	1009.56	76.4796	8.47154	28.267	1.05251	62.3681	0.901836	58.62	0.037273	0.002139	1010.21	75.5958	9.34867	28.4725	1.18169	53.6417	0.623589	51.2094	0.025458	0.001607	1010.53	78.6466	13.9347
753	2014	59	2	2014	2	2	1	1	1	1	1	3.20172	101.753	1	1	2	2	0	2	805969	354301	68.8396	1.29009	67.0916	0.042121	0.003088	1011.14	76.4802	8.47154	27.8854	0.733749	68.3417	0.902905	60.0993	0.037202	0.002164	1011.78	75.778	12.2091	28.1527	0.787049	55.5685	0.768688	50.3668	0.025458	0.002273	1012.07	78.6476	18.5594
754	2014	60	5	2013	2	3	1	1	1	1	1	3.21249	101.779	1	2	2	2	4	1	808884	355500	68.4171	1.29102	67.0916	0.042121	0.00305	1011.51	76.4804	8.47154	27.7948	0.658044	67.4745	0.90184	59.8038	0.037273	0.002139	1012.15	75.8212	11.011	28.0768	0.693322	55.249	0.736112	50.5716	0.025458	0.00215	1012.44	78.6479	19.5824
755	2014	61	1	2014	2	2	1	4	2	2	1	3.19713	101.77	1	2	2	1	4	2	807884	353798	65.8606	1.29102	67.0916	0.042121	0.00305	1011.39	76.4804	8.47154	27.8269	0.711131	64.5692	0.901836	59.5975	0.037273	0.002139	1012.03	75.816	13.6005	28.1099	0.761185	53.6397	0.506641	51.3234	0.025458	0.001494	1012.32	78.6479	14.9025
756	2014	62	1	2014	3	2	1	1	1	1	1	3.32689	101.53	1	2	2	2	0	1	781123	368085	68.3223	1.29102	67.0916	0.042121	0.00305	1011.27	76.4803	8.47154	27.8522	0.706025	67.0088	0.901836	59.6196	0.037273	0.002139	1011.91	75.7938	10.4113	28.1249	0.752725	55.1296	0.734589	50.6962	0.025458	0.002121	1012.2	78.6477	20.2081
757	2014	63	2	2014	3	2	1	1	1	1	1	3.23306	101.494	1	2	2	2	0	2	777147	357695	70.2154	1.20609	67.0916	0.042121	0.003365	1010.4	76.4799	8.47154	28.0628	0.881951	70.3473	0.910811	60.8154	0.036672	0.00235	1011.05	75.6933	16.5911	28.3014	0.970531	56.5638	0.872392	49.8481	0.025458	0.002586	1011.35	78.6472	15.1013
758	2014	64	1	2014	1	2	2	1	1	1	1	3.2465	101.666	1	2	2	2	3	2	796253	359230	69.8791	1.27399	67.0916	0.042121	0.003162	1010.06	76.4798	8.47154	28.1457	0.95119	69.1856	0.905017	60.344	0.03706	0.002214	1010.71	75.6537	17.2687	28.3708	1.05625	56.2277	0.856306	50.1865	0.025458	0.002485	1011.02	78.647	14.5229
759	2014	65	2	2014	2	3	1	1	1	1	1	3.15536	101.771	1	2	2	1	4	2	808004	349176	69.7501	1.29102	67.0916	0.042121	0.00305	1009.54	76.4796	8.47154	28.272	1.05669	66.2388	0.901836	59.0098	0.037273	0.002139	1010.19	75.5934	21.283	28.4767	1.18686	55.8166	0.871888	50.8688	0.025458	0.002302	1010.51	78.6466	11.914
760	2014	66	1	2014	3	2	2	1	1	1	1	3.33017	101.54	1	2	2	1	4	2	782308	368452	65.3755	1.29102	67.0916	0.042121	0.00305	1009.66	76.4798	8.47154	28.2477	1.08721	61.2248	0.901836	58.6169	0.037273	0.002139	1010.3	75.6245	12.0619	28.4683	1.2288	52.841	0.523162	51.2094	0.025458	0.001354	1010.63	78.6468	9.59146
761	2014	67	1	2014	3	2	1	2	1	1	1	3.32323	101.528	1	2	2	2	0	2	780910	367681	69.6503	1.25844	67.0916	0.042121	0.003214	1010.4	76.4799	8.47154	28.0645	0.883354	69.4857	0.906498	60.4926	0.036961	0.002249	1011.04	75.6925	15.5061	28.3028	0.972268	56.1369	0.832894	50.0881	0.025458	0.002467	1011.35	78.6472	15.7916
762	2014	68	1	2014	1	2	2	1	1	1	1	3.2749	101.649	2	1	2	1	4	2	794378	362367	68.4285	1.28753	67.0916	0.042121	0.003105	1012.14	76.4806	8.47154	27.6415	0.530032	68.2319	0.903395	60.1913	0.037169	0.002176	1012.78	75.8944	12.5773	27.9484	0.534836	55.4007	0.718512	50.3183	0.025458	0.002147	1013.05	78.6483	17.9045
763	2014	69	2	2014	3	2	2	3	1	1	1	3.30141	101.581	1	2	2	2	0	2	786785	365281	69.3437	1.29102	67.0916	0.042121	0.00305	1009.54	76.4796	8.47154	28.2724	1.057	65.8154	0.901836	58.9652	0.037273	0.002139	1010.19	75.5932	20.8745	28.477	1.18725	55.5439	0.83935	50.9746	0.025458	0.002217	1010.51	78.6466	12.1507
764	2014	70	2	2014	3	2	1	3	1	1	1	3.32893	101.478	1	2	2	2	0	2	775390	368297	69.3155	1.29102	67.0916	0.042121	0.00305	1009.57	76.4796	8.47154	28.2646	1.05045	66.6628	0.901836	59.3466	0.037273	0.002139	1010.22	75.597	19.7007	28.4704	1.17915	55.6222	0.82979	50.8265	0.025458	0.002263	1010.54	78.6467	12.8963
765	2014	71	1	2014	1	2	2	1	1	1	1	3.25509	101.681	1	2	2	2	0	2	797910	360185	70.7638	1.29102	67.0916	0.042121	0.00305	1009.52	76.4796	8.47154	28.2775	1.05762	66.0268	0.901836	58.4717	0.037273	0.002139	1010.16	75.5894	24.367	28.4804	1.18772	56.365	0.961858	50.6866	0.025458	0.002431	1010.48	78.6466	10.6698
766	2014	72	2	2014	2	2	1	4	2	3	1	3.16909	101.753	1	2	2	2	0	1	806038	350691	69.6438	1.29102	67.0916	0.042121	0.00305	1009.55	76.4796	8.47154	28.2711	1.0559	66.3527	0.901836	59.1012	0.037273	0.002139	1010.19	75.5939	20.894	28.4759	1.18589	55.7701	0.861531	50.864	0.025458	0.002293	1010.51	78.6466	12.1471
767	2014	73	1	2014	3	2	1	4	2	3	1	3.31503	101.474	1	2	2	2	0	1	774944	366758	68.7182	1.29102	67.0916	0.042121	0.00306	1011.02	76.4802	8.47154	27.9146	0.758096	67.9454	0.902125	59.9437	0.037254	0.002146	1011.66	75.7641	11.8745	28.1772	0.817191	55.4486	0.762897	50.4753	0.025458	0.002238	1011.95	78.6476	18.8388
768	2014	74	11	2013	1	2	1	4	2	2	1	3.23783	101.675	1	2	2	1	4	1	797289	358273	70.2588	1.20937	67.0916	0.042121	0.003356	1010.36	76.4799	8.47154	28.0744	0.891578	70.3101	0.910556	60.7905	0.036689	0.002344	1011	75.6878	16.8362	28.3111	0.98245	56.5837	0.876571	49.8612	0.025458	0.002591	1011.31	78.6471	14.9284
769	2014	75	1	2014	1	2	1	1	1	1	1	3.29019	101.639	1	1	2	2	0	2	793228	364057	67.8743	1.29102	67.0916	0.042121	0.00305	1009.56	76.4796	8.47154	28.2672	1.05265	65.4643	0.901836	59.093	0.037273	0.002139	1010.21	75.5957	16.7076	28.4726	1.18187	54.6909	0.711377	51.0292	0.025458	0.001979	1010.53	78.6466	14.903
770	2014	76	2	2014	1	3	2	3	1	1	1	3.24121	101.707	1	2	2	2	1	2	800850	358657	69.3019	1.29102	67.0916	0.042121	0.00305	1009.54	76.4796	8.47154	28.2724	1.057	65.7507	0.901836	58.9513	0.037273	0.002139	1010.19	75.5932	20.8606	28.477	1.18725	55.5135	0.836161	50.9874	0.025458	0.002207	1010.51	78.6466	12.1617
771	2014	77	1	2014	2	2	1	1	1	1	1	3.19846	101.764	1	2	2	2	4	1	807198	353944	66.6216	1.29102	67.0916	0.042121	0.00305	1009.65	76.4796	7.61102	28.2465	1.03541	62.423	0.901836	58.62	0.037273	0.002139	1010.29	75.6056	12.9604	28.4553	1.16052	53.6598	0.625067	51.2094	0.025458	0.001613	1010.61	78.6467	23.2623
772	2014	78	1	2014	3	2	1	1	1	1	1	3.23306	101.494	1	2	2	2	1	2	777147	357695	69.5	1.29102	67.0916	0.042121	0.00305	1009.6	76.4796	8.47154	28.2575	1.04455	67.0191	0.901836	59.4532	0.037273	0.002139	1010.25	75.6004	19.6471	28.4645	1.17184	55.7645	0.843137	50.7476	0.025458	0.002311	1010.57	78.6467	12.9099
773	2014	79	2	2014	2	2	2	1	1	1	1	3.20174	101.755	1	2	2	2	0	2	806261	354303	69.4068	1.2676	67.0916	0.042121	0.003184	1010.59	76.48	8.47154	28.0176	0.844194	69.2554	0.905649	60.416	0.037018	0.002229	1011.23	75.7149	14.458	28.2635	0.923785	55.9765	0.813123	50.1428	0.025458	0.002417	1011.54	78.6473	16.5669
774	2014	80	2	2014	3	2	1	4	2	2	1	3.29911	101.588	0	2	2	2	2	1	787645	365029	67.9465	1.29102	67.0916	0.042121	0.00305	1009.58	76.4796	8.47154	28.2618	1.04813	65.6621	0.901836	59.1526	0.037273	0.002139	1010.23	75.5983	16.4601	28.4681	1.17627	54.7529	0.716168	50.9942	0.025458	0.002001	1010.55	78.6467	15.0231
775	2014	81	12	2013	2	2	1	1	1	1	1	3.20169	101.749	2	1	2	1	4	2	805504	354296	66.9499	1.29102	67.0916	0.042121	0.00305	1011.92	76.4806	8.47154	27.6962	0.583386	66.2418	0.901836	59.9165	0.037273	0.002139	1012.56	75.8712	13.4877	27.9961	0.601514	54.4228	0.590944	50.8787	0.025458	0.001759	1012.84	78.6482	16.0054
776	2014	82	2	2014	4	2	2	4	2	2	1	3.25289	101.734	1	2	2	2	0	2	803868	359958	70.3274	1.20378	67.0916	0.042121	0.003372	1010.35	76.4799	8.47154	28.0755	0.892546	70.3884	0.910991	60.8135	0.03666	0.002354	1011	75.6872	16.9883	28.312	0.983648	56.6331	0.881481	49.839	0.025458	0.002603	1011.3	78.6471	14.8337
777	2014	83	12	2013	4	2	1	4	2	2	1	3.2294	101.715	1	2	2	2	0	1	801800	357353	67.1278	1.29102	67.0916	0.042121	0.00305	1012.06	76.4806	8.47154	27.662	0.553464	66.4406	0.901837	59.9072	0.037273	0.002139	1012.7	75.887	13.2443	27.9671	0.564358	54.5346	0.606904	50.7975	0.025458	0.001805	1012.97	78.6483	16.2258
778	2014	84	1	2014	3	2	2	1	1	1	1	3.29971	101.581	2	2	2	2	4	2	786822	365093	66.9499	1.29102	67.0916	0.042121	0.00305	1011.92	76.4806	8.47154	27.6962	0.583386	66.2418	0.901836	59.9165	0.037273	0.002139	1012.56	75.8712	13.4877	27.9961	0.601514	54.4228	0.590944	50.8787	0.025458	0.001759	1012.84	78.6482	16.0054
779	2014	85	1	2014	2	2	1	1	1	1	1	3.20998	101.78	1	1	2	1	4	1	809017	355223	69.2993	1.24286	67.0916	0.042121	0.003261	1011.35	76.4803	8.47154	27.8338	0.690669	69.5931	0.907849	60.6057	0.03687	0.00228	1011.99	75.8026	13.4842	28.1095	0.733714	55.9946	0.792655	50.0074	0.025458	0.002388	1012.28	78.6478	17.5152
780	2014	86	2	2014	3	2	1	1	1	1	1	3.23306	101.494	1	2	2	2	0	1	777147	357695	67.1577	1.29102	67.0916	0.042121	0.00305	1009.54	76.4796	8.47154	28.2724	1.057	63.7786	0.901836	58.6851	0.037273	0.002139	1010.19	75.5932	16.0489	28.477	1.18725	54.1071	0.661556	51.2091	0.025458	0.001773	1010.51	78.6466	15.4292
781	2014	87	2	2014	3	2	2	3	1	1	1	3.32595	101.536	1	2	2	2	0	2	781824	367984	68.9592	1.29102	67.0916	0.042121	0.003073	1010.38	76.4799	8.47154	28.0698	0.887797	68.2367	0.902493	60.0279	0.037229	0.002155	1011.02	75.6899	14.0164	28.3073	0.977768	55.6024	0.784355	50.4167	0.025458	0.002301	1011.32	78.6472	16.7952
782	2014	88	2	2014	1	2	1	4	2	3	1	3.21003	101.611	1	1	2	1	4	2	790131	355179	65.1803	1.29102	67.0916	0.042121	0.00305	1010.49	76.4801	8.47154	28.0476	0.923312	62.1794	0.901836	58.7933	0.037273	0.002139	1011.13	75.7212	12.3906	28.3014	1.02614	52.9155	0.482439	51.3758	0.025458	0.001319	1011.44	78.6474	12.1141
783	2014	89	2	2014	1	2	1	4	2	2	1	3.23665	101.691	1	1	2	1	4	2	799077	358148	69.0656	1.29102	67.0916	0.042121	0.00305	1009.54	76.4796	8.47154	28.2724	1.057	65.4389	0.901836	58.8973	0.037273	0.002139	1010.19	75.5932	20.7368	28.477	1.18725	55.348	0.817703	51.0483	0.025458	0.002154	1010.51	78.6466	12.2784
785	2014	91	12	2013	1	2	1	2	1	1	1	3.23325	101.675	1	1	2	1	4	2	797331	357767	66.5999	1.29102	67.0916	0.042121	0.00305	1009.54	76.4796	7.13156	28.2724	1.057	62.3681	0.901836	58.62	0.037273	0.002139	1010.19	75.5932	9.11109	28.477	1.18725	53.6417	0.623589	51.2094	0.025458	0.001607	1010.51	78.6466	15.153
786	2014	92	1	2014	3	2	1	1	1	1	1	3.32709	101.523	2	1	2	1	5	2	780388	368106	69.0664	1.26767	67.0916	0.042121	0.003184	1011.41	76.4803	8.47154	27.8186	0.677942	69.1011	0.905642	60.4153	0.037018	0.002228	1012.05	75.8099	12.9156	28.0968	0.717956	55.805	0.777236	50.1433	0.025458	0.002329	1012.34	78.6478	17.9777
787	2014	93	2	2014	3	2	1	2	1	1	2	3.33229	101.571	1	2	2	2	0	2	785718	368695	66.5999	1.29102	67.0916	0.042121	0.00305	1009.54	76.4796	8.47154	28.2724	1.057	62.3681	0.901836	58.62	0.037273	0.002139	1010.19	75.5932	9.105	28.477	1.18725	53.6417	0.623589	51.2094	0.025458	0.001607	1010.51	78.6466	16.7127
788	2014	94	3	2014	1	2	2	1	1	1	1	3.21564	101.581	2	1	1	1	4	2	786900	355792	66.5999	1.29102	67.0916	0.042121	0.00305	1009.54	76.4796	8.26283	28.2724	1.057	62.3681	0.901836	58.62	0.037273	0.002139	1010.19	75.5932	8.98124	28.477	1.18725	53.6417	0.623589	51.2094	0.025458	0.001607	1010.51	78.6466	15.0427
790	2014	96	2	2014	2	2	1	1	1	1	1	3.1563	101.771	2	2	2	2	0	2	807945	349280	68.1673	1.29102	67.0916	0.042121	0.00305	1011.13	76.4802	8.47154	27.8872	0.735256	66.5022	0.901836	59.4377	0.037273	0.002139	1011.77	75.7771	9.78522	28.1543	0.788915	54.9798	0.726544	50.8161	0.025458	0.002074	1012.06	78.6476	20.8083
792	2014	98	1	2014	3	2	1	4	2	5	1	3.3324	101.572	1	2	2	2	0	1	785869	368707	69.1084	1.28112	67.0916	0.042121	0.003134	1010.89	76.4801	8.47154	27.9457	0.784154	68.8376	0.904242	60.2728	0.037112	0.002196	1011.53	75.7492	13.1895	28.2033	0.849453	55.7683	0.789316	50.2446	0.025458	0.002345	1011.83	78.6475	17.6314
793	2014	99	2	2014	1	2	1	4	2	3	1	3.24286	101.704	1	2	2	1	3	1	800470	358839	66.5999	1.29102	67.0916	0.042121	0.00305	1009.54	76.4796	8.47154	28.2724	1.057	62.3681	0.901836	58.62	0.037273	0.002139	1010.19	75.5932	9.89728	28.477	1.18725	53.6417	0.623589	51.2094	0.025458	0.001607	1010.51	78.6466	17.2069
794	2014	100	2	2014	3	2	1	1	1	1	1	3.23306	101.494	1	2	2	2	0	2	777147	357695	67.7252	1.29102	67.0916	0.042121	0.00305	1010.75	76.4801	8.47154	27.9779	0.811029	65.2273	0.901836	59.0277	0.037273	0.002139	1011.4	75.7338	8.13723	28.2303	0.882726	54.583	0.699878	51.0663	0.025458	0.001942	1011.7	78.6474	22.4383
795	2014	101	2	2014	3	2	1	4	2	4	1	3.2488	101.521	1	1	2	1	4	2	780118	359443	69.2991	1.29102	67.0916	0.042121	0.00305	1009.54	76.4796	8.47154	28.2724	1.057	65.8985	0.901836	59.0162	0.037273	0.002139	1010.19	75.5932	20.6828	28.477	1.18725	55.5284	0.834687	50.9662	0.025458	0.002215	1010.51	78.6466	12.2818
796	2014	102	2	2014	2	2	1	4	2	5	1	3.20151	101.755	1	1	2	1	4	2	806227	354278	66.3636	1.29102	67.0916	0.042121	0.00305	1009.51	76.4796	8.47154	28.2801	1.07464	62.0768	0.901836	58.62	0.037273	0.002139	1010.16	75.5938	11.3853	28.4861	1.21001	53.464	0.60788	51.2094	0.025458	0.001566	1010.48	78.6466	12.3843
797	2014	103	3	2014	4	2	1	1	1	1	1	3.28815	101.731	1	1	2	1	4	1	803519	363858	66.8286	1.29102	67.0916	0.042121	0.00305	1010.09	76.4798	8.47154	28.1379	0.944675	62.9464	0.901836	58.62	0.037273	0.002139	1010.74	75.6574	10.4139	28.3643	1.04819	53.8325	0.639156	51.2094	0.025458	0.001675	1011.05	78.647	19.6855
798	2014	104	1	2014	1	2	1	2	1	1	1	3.24731	101.643	1	1	2	2	0	1	793706	359313	68.2383	1.29102	67.0916	0.042121	0.00305	1009.54	76.4796	8.47154	28.2724	1.057	64.7319	0.901836	58.8458	0.037273	0.002139	1010.19	75.5932	19.9426	28.477	1.18725	54.8114	0.749887	51.1519	0.025458	0.001989	1010.51	78.6466	13.1176
799	2014	105	3	2014	4	3	1	1	1	1	1	3.28815	101.731	1	1	2	2	4	2	803519	363858	66.5999	1.29102	67.0916	0.042121	0.00305	1009.54	76.4796	8.47154	28.2724	1.057	62.3681	0.901836	58.62	0.037273	0.002139	1010.19	75.5932	9.10912	28.477	1.18725	53.6417	0.623589	51.2094	0.025458	0.001607	1010.51	78.6466	15.2516
800	2014	106	3	2014	1	2	1	1	1	1	1	3.23746	101.675	1	1	2	1	4	1	797318	358233	66.6035	1.29102	67.0916	0.042121	0.00305	1009.62	76.4796	8.47154	28.2529	1.04074	62.3773	0.901836	58.62	0.037273	0.002139	1010.27	75.6025	10.7035	28.4607	1.16712	53.6447	0.623836	51.2094	0.025458	0.001608	1010.59	78.6467	21.8286
801	2014	107	2	2014	1	3	2	4	2	5	1	3.245	101.706	1	2	2	2	4	2	800714	359076	68.294	1.29102	67.0916	0.042121	0.003061	1012.03	76.4806	8.47154	27.6692	0.553165	67.7151	0.902137	59.9538	0.037253	0.002146	1012.67	75.8812	11.792	27.9716	0.563476	55.2477	0.715092	50.473	0.025458	0.002113	1012.94	78.6482	18.5201
802	2014	108	2	2014	3	2	1	1	1	1	1	3.23306	101.494	1	2	2	2	0	2	777147	357695	69.591	1.2658	67.0916	0.042121	0.00319	1010.35	76.4799	8.47154	28.0757	0.892691	69.3325	0.90582	60.4319	0.037006	0.002233	1010.99	75.6871	15.534	28.3122	0.983828	56.0844	0.829428	50.1315	0.025458	0.002451	1011.3	78.6471	15.7571
803	2014	109	2	2014	2	2	2	1	1	2	1	3.20998	101.78	1	2	2	2	1	2	809017	355223	70.1053	1.21659	67.0916	0.042121	0.003336	1010.41	76.4799	8.47154	28.0619	0.881197	70.1971	0.909988	60.7632	0.036727	0.002331	1011.05	75.6937	16.3673	28.3006	0.969598	56.4821	0.864656	49.8906	0.025458	0.002564	1011.36	78.6472	15.2424
804	2014	110	2	2014	2	2	1	1	1	1	1	3.17142	101.751	1	1	2	1	4	2	805724	350947	66.7971	0.901836	58.609	0.037273	0.002139	1010.12	75.581	24.1698	28.4858	1.18385	56.7301	0.992381	50.4508	0.025458	0.002527	1010.44	78.6466	10.8955	27.9999	1.12661	60.7806	0.938576	46.3742	0.024008	0.002226	1011.43	78.8483	19.4666
805	2014	111	2	2014	1	2	1	4	2	2	1	3.25192	101.66	1	2	2	2	4	1	795669	359829	66.7971	0.901836	58.609	0.037273	0.002139	1010.12	75.581	24.1698	28.4858	1.18385	56.7301	0.992381	50.4508	0.025458	0.002527	1010.44	78.6466	10.8955	27.9999	1.12661	60.7806	0.938576	46.3742	0.024008	0.002226	1011.43	78.8483	19.4666
806	2014	112	3	2014	1	2	2	1	1	1	1	3.25202	101.701	2	2	2	2	1	2	800173	359851	62.3681	0.901836	58.62	0.037273	0.002139	1010.19	75.5932	9.77787	28.477	1.18725	53.6417	0.623589	51.2094	0.025458	0.001607	1010.51	78.6466	18.2352	27.9948	1.13152	55.1028	0.589056	46.3742	0.024008	0.001434	1011.5	78.8484	15.3604
807	2014	113	3	2014	2	2	2	1	1	1	1	3.20998	101.78	1	2	2	2	0	2	809017	355223	62.0768	0.901836	58.62	0.037273	0.002139	1010.16	75.5938	11.3853	28.4861	1.21001	53.464	0.60788	51.2094	0.025458	0.001566	1010.48	78.6466	12.3843	28.004	1.15361	54.7552	0.574214	46.3742	0.024008	0.001398	1011.47	78.8484	13.2732
808	2014	114	3	2014	3	2	2	1	1	1	1	3.25813	101.526	1	1	1	2	0	2	780745	360477	66.727	0.901836	59.2586	0.037273	0.002139	1010.21	75.5962	20.517	28.4717	1.1808	55.8368	0.86221	50.7953	0.025458	0.002321	1010.53	78.6466	12.3842	27.9904	1.12567	59.7509	0.810592	46.3742	0.024008	0.002172	1011.52	78.8484	17.8391
809	2014	115	2	2014	3	2	1	1	1	1	1	3.23306	101.494	2	2	2	2	0	2	777147	357695	62.0768	0.901836	58.62	0.037273	0.002139	1010.16	75.5938	11.3853	28.4861	1.21001	53.464	0.60788	51.2094	0.025458	0.001566	1010.48	78.6466	12.3843	28.004	1.15361	54.7552	0.574214	46.3742	0.024008	0.001398	1011.47	78.8484	13.2732
811	2014	117	2	2014	2	2	1	1	1	1	1	3.18666	101.76	1	1	2	1	4	2	806728	352636	64.6848	0.901836	58.1492	0.037273	0.002139	1010.19	75.5932	24.5951	28.477	1.18726	55.8904	0.924567	50.8963	0.025458	0.002276	1010.51	78.6466	11.0731	27.9948	1.13152	58.7698	0.877481	46.3742	0.024008	0.001925	1011.5	78.8484	19.0129
812	2014	118	3	2014	1	2	1	1	1	1	1	3.2446	101.693	1	2	2	2	0	2	799327	359028	62.8853	0.901836	58.62	0.037273	0.002139	1010.7	75.6528	10.4786	28.3725	1.05823	53.8123	0.63751	51.2094	0.025458	0.001668	1011.01	78.647	19.7867	27.9083	1.01457	55.555	0.601233	46.3742	0.024008	0.001513	1012.01	78.8488	19.8113
813	2014	119	3	2014	1	2	1	1	1	1	1	3.26817	101.676	1	1	2	2	0	2	797348	361631	62.3681	0.901836	58.62	0.037273	0.002139	1010.19	75.5932	10.4088	28.477	1.18725	53.6417	0.623589	51.2094	0.025458	0.001607	1010.51	78.6466	16.8146	27.9948	1.13152	55.1028	0.589056	46.3742	0.024008	0.001434	1011.5	78.8484	17.3096
814	2014	120	3	2014	2	2	1	1	1	1	1	3.16983	101.745	1	1	2	1	4	1	805108	350770	66.0285	0.901836	58.5161	0.037273	0.002139	1010.17	75.5905	24.1031	28.4794	1.18759	56.3129	0.954007	50.7104	0.025458	0.002419	1010.49	78.6466	10.7588	27.9964	1.13148	59.9233	0.9027	46.3742	0.024008	0.002119	1011.48	78.8484	19.1396
816	2014	122	3	2014	2	2	1	1	1	1	1	3.21361	101.757	2	1	2	2	0	1	806377	355617	69.3001	0.905663	60.4172	0.037017	0.002229	1010.95	75.6825	15.6981	28.3203	0.993871	56.0874	0.831022	50.1419	0.025458	0.002452	1011.26	78.6471	15.6355	27.8652	0.956229	61.3409	0.772945	46.3742	0.024008	0.002499	1012.26	78.849	17.4271
817	2014	123	2	2014	4	2	1	1	1	1	1	3.2319	101.713	1	1	2	1	4	1	801510	357629	66.5201	0.901836	59.2023	0.037273	0.002139	1010.2	75.5949	20.5176	28.4741	1.18366	55.7498	0.853912	50.8424	0.025458	0.002293	1010.52	78.6466	12.3816	27.9924	1.12826	59.5492	0.803031	46.3742	0.024008	0.002139	1011.51	78.8484	17.7747
818	2014	124	2	2014	3	2	1	4	2	5	1	3.23306	101.494	1	2	2	2	0	2	777147	357695	63.1414	0.901836	58.6204	0.037273	0.002139	1010.83	75.668	10.4241	28.3458	1.02533	53.8968	0.644405	51.2094	0.025458	0.001698	1011.14	78.647	20.4002	27.8863	0.984744	55.7789	0.607265	46.3742	0.024008	0.001553	1012.14	78.8489	19.8427
819	2014	125	2	2014	4	2	1	4	2	2	1	3.24639	101.714	1	1	2	1	4	2	801618	359232	66.9613	0.901836	59.5689	0.037273	0.002139	1010.41	75.6196	16.1459	28.4306	1.13005	55.2292	0.758807	50.73	0.025458	0.002167	1010.73	78.6468	15.1861	27.9565	1.07966	59.1981	0.708559	46.3742	0.024008	0.002146	1011.72	78.8486	17.3113
820	2014	126	3	2014	2	2	1	1	1	1	1	3.20759	101.75	2	1	2	1	5	2	805612	354949	62.0768	0.901836	58.62	0.037273	0.002139	1010.16	75.5938	11.3853	28.4861	1.21001	53.464	0.60788	51.2094	0.025458	0.001566	1010.48	78.6466	12.3843	28.004	1.15361	54.7552	0.574214	46.3742	0.024008	0.001398	1011.47	78.8484	13.2732
821	2014	127	3	2014	1	2	1	1	1	1	1	3.21912	101.625	1	2	2	1	4	2	791714	356189	62.3681	0.901836	58.62	0.037273	0.002139	1010.19	75.5932	9.07259	28.477	1.18725	53.6417	0.623589	51.2094	0.025458	0.001607	1010.51	78.6466	15.7329	27.9948	1.13152	55.1028	0.589056	46.3742	0.024008	0.001434	1011.5	78.8484	17.4828
822	2014	128	3	2014	2	2	1	1	1	1	1	3.16983	101.745	1	1	2	1	4	1	805108	350770	64.5192	0.901836	59.6009	0.037273	0.002139	1012	75.8128	13.6625	28.1159	0.769087	53.6095	0.50238	51.3477	0.025458	0.001483	1012.29	78.6479	14.8813	27.7004	0.755972	56.1943	0.467245	46.3742	0.024008	0.001512	1013.29	78.8499	16.4326
823	2014	129	11	2013	1	2	1	4	2	2	1	3.26626	101.672	1	1	2	1	4	2	796992	361419	70.3137	0.910967	60.8369	0.036661	0.002354	1011.38	75.7318	15.1601	28.2338	0.887103	56.3904	0.844132	49.8402	0.025458	0.002535	1011.68	78.6474	16.1358	27.7937	0.859451	62.197	0.783391	46.3742	0.024008	0.002624	1012.68	78.8493	17.4212
824	2014	130	3	2014	1	2	2	1	1	1	1	3.25569	101.659	1	1	2	1	5	2	795551	360246	62.3747	0.901836	58.62	0.037273	0.002139	1010.26	75.6021	10.5504	28.4615	1.16815	53.6439	0.623767	51.2094	0.025458	0.001607	1010.58	78.6467	21.7194	27.982	1.1142	55.1086	0.589212	46.3742	0.024008	0.001435	1011.57	78.8485	21.1449
825	2014	131	3	2014	2	2	2	2	1	1	1	3.21154	101.78	2	1	2	2	5	2	809028	355395	64.7068	0.901836	58.1674	0.037273	0.002139	1010.19	75.5932	24.5314	28.477	1.18726	55.8806	0.922418	50.902	0.025458	0.002274	1010.51	78.6466	11.0718	27.9948	1.13152	58.7702	0.875312	46.3742	0.024008	0.001927	1011.5	78.8484	18.9837
826	2014	132	3	2014	3	1	1	1	1	1	1	3.28307	101.47	1	2	2	2	5	2	774533	363220	69.3558	0.905942	60.443	0.036998	0.002236	1011.03	75.6918	15.3685	28.304	0.973696	56.0785	0.827624	50.1235	0.025458	0.002449	1011.34	78.6472	15.8794	27.8517	0.937941	61.3597	0.769482	46.3742	0.024008	0.002504	1012.34	78.8491	17.3888
827	2014	133	2	2014	3	2	1	3	1	1	1	3.32407	101.572	1	1	2	1	4	2	785841	367786	62.0768	0.901836	58.62	0.037273	0.002139	1010.16	75.5938	11.3853	28.4861	1.21001	53.464	0.60788	51.2094	0.025458	0.001566	1010.48	78.6466	12.3843	28.004	1.15361	54.7552	0.574214	46.3742	0.024008	0.001398	1011.47	78.8484	13.2732
828	2014	134	2	2014	1	3	2	1	1	1	1	3.24436	101.654	1	2	2	2	0	2	794925	358990	62.1574	0.901836	58.62	0.037273	0.002139	1010.27	75.6052	10.4856	28.4619	1.17521	53.5009	0.605529	51.2094	0.025458	0.00156	1010.59	78.6467	10.6326	27.9833	1.12144	54.8404	0.572001	46.3742	0.024008	0.001392	1011.58	78.8485	15.1709
829	2014	135	3	2014	3	3	1	1	1	1	1	3.33198	101.573	2	2	2	2	0	1	785880	368662	66.5201	0.901836	59.2023	0.037273	0.002139	1010.2	75.5949	20.5176	28.4741	1.18366	55.7498	0.853912	50.8424	0.025458	0.002293	1010.52	78.6466	12.3816	27.9924	1.12826	59.5492	0.803031	46.3742	0.024008	0.002139	1011.51	78.8484	17.7747
830	2014	136	3	2014	3	2	1	2	1	1	2	3.31722	101.476	1	1	2	1	4	1	775132	367000	69.0969	0.90489	60.3419	0.037069	0.002211	1010.96	75.6836	15.3788	28.3184	0.991474	55.9861	0.821017	50.1956	0.025458	0.002421	1011.27	78.6471	15.8482	27.8636	0.954056	61.1248	0.763665	46.3742	0.024008	0.002468	1012.27	78.849	17.374
831	2014	137	2	2014	1	2	1	1	1	1	1	3.22903	101.702	2	1	2	1	4	2	800279	357307	62.0768	0.901836	58.62	0.037273	0.002139	1010.16	75.5938	11.3853	28.4861	1.21001	53.464	0.60788	51.2094	0.025458	0.001566	1010.48	78.6466	12.3843	28.004	1.15361	54.7552	0.574214	46.3742	0.024008	0.001398	1011.47	78.8484	13.2732
832	2014	138	3	2014	1	2	2	1	1	1	1	3.24092	101.707	1	2	2	2	4	2	800903	358625	64.7319	0.901836	58.8458	0.037273	0.002139	1010.19	75.5932	19.9426	28.477	1.18725	54.8114	0.749887	51.1519	0.025458	0.001989	1010.51	78.6466	13.1176	27.9948	1.13152	57.6005	0.706139	46.3742	0.024008	0.001833	1011.5	78.8484	17.2256
833	2014	139	3	2014	2	2	1	1	1	1	1	3.17098	101.747	1	2	2	1	4	2	805351	350898	66.2743	0.901836	58.6193	0.037273	0.002139	1010.17	75.5901	23.7892	28.4797	1.18755	56.358	0.953987	50.6754	0.025458	0.002436	1010.49	78.6466	10.8771	27.9966	1.13139	60.0988	0.902026	46.3742	0.024008	0.002151	1011.48	78.8484	19.065
834	2014	140	2	2014	2	2	1	1	1	1	1	3.1713	101.739	1	2	2	2	0	2	804489	350931	68.4726	0.903443	60.1761	0.037166	0.002177	1012.12	75.8177	12.1804	28.0831	0.701042	55.5761	0.759228	50.3129	0.025458	0.002257	1012.41	78.6479	18.6072	27.6691	0.690799	60.3598	0.705504	46.3742	0.024008	0.002316	1013.41	78.8499	17.3911
835	2014	141	2	2014	1	2	2	3	1	1	1	3.26626	101.672	1	2	2	2	4	2	796992	361419	62.0768	0.901836	58.62	0.037273	0.002139	1010.16	75.5938	11.3853	28.4861	1.21001	53.464	0.60788	51.2094	0.025458	0.001566	1010.48	78.6466	12.3843	28.004	1.15361	54.7552	0.574214	46.3742	0.024008	0.001398	1011.47	78.8484	13.2732
836	2014	142	2	2014	1	2	1	1	1	1	1	3.21003	101.61	2	1	2	1	4	1	790128	355179	66.0339	0.901836	58.8805	0.037273	0.002139	1010.19	75.5932	21.7554	28.477	1.18725	55.8443	0.881667	50.8838	0.025458	0.002303	1010.51	78.6466	11.6484	27.9948	1.13152	59.4062	0.83162	46.3742	0.024008	0.002087	1011.5	78.8484	18.002
837	2014	143	2	2014	3	2	2	2	1	1	2	3.27233	101.514	1	2	2	2	0	2	779433	362045	69.4313	0.906091	60.4542	0.036988	0.002239	1010.82	75.6671	16.7236	28.3473	1.02722	56.2474	0.852249	50.1139	0.025458	0.002495	1011.13	78.647	14.9192	27.8876	0.986457	61.5853	0.793433	46.3742	0.024008	0.002527	1012.13	78.8489	17.5831
838	2014	144	3	2014	4	2	1	1	1	1	1	3.23317	101.712	1	2	2	2	4	2	801371	357769	62.0768	0.901836	58.62	0.037273	0.002139	1010.16	75.5938	11.3853	28.4861	1.21001	53.464	0.60788	51.2094	0.025458	0.001566	1010.48	78.6466	12.3843	28.004	1.15361	54.7552	0.574214	46.3742	0.024008	0.001398	1011.47	78.8484	13.2732
839	2014	145	3	2014	1	2	1	1	1	1	1	3.25167	101.671	1	1	2	1	4	1	796878	359803	68.5426	0.9031	60.1287	0.037189	0.002169	1010.78	75.662	15.6678	28.3562	1.03822	55.8044	0.808665	50.3462	0.025458	0.002363	1011.09	78.647	15.5945	27.8949	0.996424	60.6403	0.753008	46.3742	0.024008	0.00239	1012.09	78.8489	17.3724
840	2014	146	3	2014	2	2	1	4	2	2	1	3.19491	101.757	1	1	2	1	4	2	806470	353548	62.4224	0.901836	58.62	0.037273	0.002139	1010.33	75.6105	10.8944	28.4468	1.14996	53.6596	0.625052	51.2094	0.025458	0.001613	1010.65	78.6467	21.1859	27.9698	1.09771	55.1504	0.590336	46.3742	0.024008	0.001442	1011.65	78.8485	20.8194
841	2014	147	2	2014	2	2	1	1	1	1	1	3.18689	101.758	1	2	2	2	0	2	806502	352661	68.6312	0.904238	60.2774	0.037112	0.002195	1012.43	75.8539	12.5269	28.0195	0.622535	55.5917	0.747897	50.2449	0.025458	0.002237	1012.71	78.6481	18.2099	27.6165	0.619638	60.463	0.694449	46.3742	0.024008	0.002307	1013.72	78.8501	17.4269
842	2014	148	2	2014	1	1	2	2	1	1	1	3.20979	101.611	1	2	2	2	1	2	790241	355152	70.4158	0.911246	60.8489	0.036643	0.00236	1011.09	75.6986	16.4206	28.292	0.958931	56.5658	0.870446	49.8261	0.025458	0.002587	1011.4	78.6472	15.2276	27.8418	0.924558	62.4426	0.808852	46.3742	0.024008	0.002655	1012.4	78.8491	17.6164
843	2014	149	3	2014	1	2	2	4	1	1	1	3.21902	101.592	2	2	2	2	3	2	788046	356168	66.9766	0.901836	58.7682	0.037273	0.002139	1010.15	75.5857	23.6294	28.4805	1.18054	56.6724	0.979367	50.4662	0.025458	0.00252	1010.47	78.6466	11.0833	27.996	1.12403	60.8078	0.925263	46.3742	0.024008	0.002246	1011.47	78.8484	19.2479
844	2014	150	3	2014	1	2	2	2	1	1	1	3.25858	101.652	1	2	2	2	0	2	794713	360563	67.8418	0.901995	59.9018	0.037263	0.002143	1011.58	75.7554	11.8655	28.1923	0.835913	55.4212	0.762403	50.5043	0.025458	0.002231	1011.88	78.6475	18.8202	27.7594	0.813051	59.8612	0.709806	46.3742	0.024008	0.00226	1012.88	78.8495	17.2983
845	2014	151	3	2014	2	2	2	4	2	2	1	3.19755	101.771	1	1	2	2	0	2	807945	353844	64.5192	0.901836	59.6009	0.037273	0.002139	1012	75.8128	13.6625	28.1159	0.769087	53.6095	0.50238	51.3477	0.025458	0.001483	1012.29	78.6479	14.8813	27.7004	0.755972	56.1943	0.467245	46.3742	0.024008	0.001512	1013.29	78.8499	16.4326
846	2014	152	2	2014	3	2	1	1	1	1	1	3.23807	101.538	2	1	2	2	0	2	782061	358261	62.3681	0.901836	58.62	0.037273	0.002139	1010.21	75.5955	9.48786	28.473	1.18229	53.6417	0.623589	51.2094	0.025458	0.001607	1010.53	78.6466	13.6992	27.9914	1.12702	55.1028	0.589056	46.3742	0.024008	0.001434	1011.52	78.8484	15.9904
847	2014	153	3	2014	1	2	1	1	1	1	1	3.24468	101.654	1	1	2	1	4	1	795011	359026	66.2239	0.901836	58.92	0.037273	0.002139	1010.19	75.5933	21.8262	28.4769	1.1871	55.9338	0.890691	50.8392	0.025458	0.002331	1010.51	78.6466	11.6335	27.9947	1.13138	59.6021	0.839947	46.3742	0.024008	0.002117	1011.5	78.8484	18.1063
849	2014	155	3	2014	3	2	2	1	1	1	1	3.3289	101.58	1	2	2	2	0	2	786667	368323	64.6068	0.901836	59.6249	0.037273	0.002139	1012.02	75.8147	13.6881	28.1113	0.76204	53.6473	0.505745	51.332	0.025458	0.001494	1012.31	78.6479	14.9448	27.6964	0.74941	56.2809	0.470317	46.3742	0.024008	0.001525	1013.31	78.8499	16.458
850	2014	156	2	2014	4	2	2	1	1	1	1	3.26776	101.727	1	1	2	2	0	2	803125	361601	61.9045	0.901836	58.6202	0.037273	0.002139	1010.47	75.6337	11.1268	28.4266	1.14842	53.2542	0.567503	51.2094	0.025458	0.001472	1010.78	78.6469	10.0469	27.9566	1.09928	54.4413	0.535704	46.3742	0.024008	0.001323	1011.78	78.8487	14.448
851	2014	157	3	2014	3	2	1	2	1	1	1	3.32452	101.531	1	1	2	1	4	2	781208	367824	66.5041	0.901836	59.4223	0.037273	0.002139	1010.44	75.6233	15.0074	28.4241	1.12204	55.0119	0.735816	50.826	0.025458	0.002095	1010.76	78.6468	15.9091	27.9511	1.07241	58.7249	0.687322	46.3742	0.024008	0.00207	1011.76	78.8486	17.2348
852	2014	158	4	2014	3	2	2	1	1	1	1	3.23306	101.494	2	1	2	1	4	2	777147	357695	70.11	0.910376	60.7957	0.036701	0.00234	1011.82	75.7828	14.1363	28.1443	0.776673	56.2173	0.815043	49.8704	0.025458	0.002463	1012.11	78.6477	16.9886	27.7198	0.759354	61.9053	0.755798	46.3742	0.024008	0.002563	1013.11	78.8497	17.3374
853	2014	159	3	2014	1	2	1	2	1	1	1	3.24766	101.657	1	0	2	2	4	2	795322	359356	68.6641	0.903452	60.1774	0.037165	0.002177	1010.87	75.6724	15.3071	28.338	1.01573	55.8224	0.807909	50.3119	0.025458	0.00237	1011.18	78.6471	15.8623	27.8799	0.976044	60.7224	0.751946	46.3742	0.024008	0.002406	1012.17	78.8489	17.34
854	2014	160	3	2014	4	2	2	1	1	1	2	3.26057	101.727	1	2	2	2	0	2	803040	360805	66.3563	0.901917	60.0288	0.037268	0.002141	1012.43	75.855	13.9185	28.0221	0.630922	54.4476	0.587467	50.9043	0.025458	0.001756	1012.71	78.6481	15.9293	27.6194	0.627898	58.0578	0.545515	46.3742	0.024008	0.001811	1013.71	78.8501	16.8922
855	2014	161	3	2014	3	2	1	3	1	1	1	3.27778	101.516	1	0	2	2	0	2	779571	362648	66.9884	0.901836	59.5738	0.037273	0.002139	1010.38	75.6155	16.6399	28.4379	1.13903	55.279	0.766107	50.7267	0.025458	0.002181	1010.7	78.6468	14.8605	27.9625	1.08781	59.267	0.715637	46.3742	0.024008	0.002154	1011.69	78.8486	17.3464
856	2014	162	2	2014	1	2	1	1	1	1	1	3.23862	101.676	2	2	2	2	0	2	797392	358361	68.9733	0.904623	60.3141	0.037087	0.002205	1011.34	75.7269	13.8106	28.2424	0.897679	55.8441	0.799532	50.2153	0.025458	0.002374	1011.64	78.6474	17.08	27.8008	0.869037	60.9058	0.743054	46.3742	0.024008	0.002434	1012.64	78.8493	17.2343
858	2014	164	3	2014	1	2	1	1	1	1	1	3.26274	101.678	2	1	2	1	4	2	797618	361031	66.7971	0.901836	58.609	0.037273	0.002139	1010.12	75.581	24.1698	28.4858	1.18385	56.7301	0.992381	50.4508	0.025458	0.002527	1010.44	78.6466	10.8955	27.9999	1.12661	60.7806	0.938576	46.3742	0.024008	0.002226	1011.43	78.8483	19.4666
859	2014	165	3	2014	1	2	2	1	1	1	1	3.24436	101.654	2	1	2	1	4	2	794925	358990	68.6641	0.903452	60.1774	0.037165	0.002177	1010.87	75.6724	15.3071	28.338	1.01573	55.8224	0.807909	50.3119	0.025458	0.00237	1011.18	78.6471	15.8623	27.8799	0.976044	60.7224	0.751946	46.3742	0.024008	0.002406	1012.17	78.8489	17.34
860	2014	166	4	2014	2	2	2	4	2	2	1	3.18304	101.757	1	1	2	2	1	2	806413	352234	68.6641	0.903452	60.1774	0.037165	0.002177	1010.87	75.6724	15.3071	28.338	1.01573	55.8224	0.807909	50.3119	0.025458	0.00237	1011.18	78.6471	15.8623	27.8799	0.976044	60.7224	0.751946	46.3742	0.024008	0.002406	1012.17	78.8489	17.34
861	2014	167	4	2014	2	1	1	1	1	1	1	3.17586	101.752	1	2	2	2	0	2	805927	351439	68.6641	0.903452	60.1774	0.037165	0.002177	1010.87	75.6724	15.3071	28.338	1.01573	55.8224	0.807909	50.3119	0.025458	0.00237	1011.18	78.6471	15.8623	27.8799	0.976044	60.7224	0.751946	46.3742	0.024008	0.002406	1012.17	78.8489	17.34
862	2014	168	3	2014	3	2	2	1	1	1	1	3.30403	101.524	1	2	2	2	4	2	780484	365555	52.9192	0.468617	51.4559	0.025458	0.001306	1011.61	78.6475	12.6745	27.8284	0.954264	54.3626	0.438845	46.3742	0.024008	0.001264	1012.62	78.8494	15.4135	28.1109	1.01211	56.0828	1.54776	0.003653	0.03915	0.003653	1010.82	83.6166	17.651
863	2014	169	2	2014	4	2	2	1	1	1	1	3.24873	101.71	2	1	2	1	4	2	801183	359490	54.5581	0.698353	51.0796	0.025458	0.001934	1010.62	78.6467	16.2435	27.9762	1.10632	57.5311	0.654456	46.3742	0.024008	0.001861	1011.61	78.8485	17.2699	28.2856	1.16593	57.0684	1.54776	0.003653	0.03915	0.003653	1009.82	83.6153	19.0554
864	2014	170	4	2014	4	2	1	4	2	2	1	3.24707	101.712	1	2	2	2	4	2	801430	359307	54.5581	0.698353	51.0796	0.025458	0.001934	1010.62	78.6467	16.2435	27.9762	1.10632	57.5311	0.654456	46.3742	0.024008	0.001861	1011.61	78.8485	17.2699	28.2856	1.16593	57.0684	1.54776	0.003653	0.03915	0.003653	1009.82	83.6153	19.0554
865	2014	171	3	2014	3	2	1	1	1	1	1	3.23306	101.494	1	2	2	2	0	2	777147	357695	56.2463	0.816998	49.8483	0.025458	0.002471	1012.11	78.6477	16.9351	27.7192	0.758608	61.9756	0.757541	46.3742	0.024008	0.002572	1013.12	78.8497	17.3463	28.0125	0.810944	59.8373	1.54776	0.003599	0.03915	0.003599	1011.33	83.6168	18.8512
866	2014	172	4	2014	2	2	2	1	1	1	1	3.21558	101.763	2	2	2	2	0	2	807041	355837	55.817	0.803031	50.2761	0.025458	0.002369	1011.36	78.6472	16.4279	27.8485	0.933563	60.7756	0.746891	46.3742	0.024008	0.002416	1012.36	78.8491	17.2658	28.15	0.989555	58.8963	1.54776	0.003653	0.03915	0.003653	1010.57	83.6161	19.0381
867	2014	173	4	2014	1	2	2	1	1	1	1	3.21465	101.583	2	1	1	1	4	2	787084	355682	54.8114	0.749887	51.1519	0.025458	0.001989	1010.51	78.6466	13.1176	27.9948	1.13152	57.6005	0.706139	46.3742	0.024008	0.001833	1011.5	78.8484	17.2256	28.3054	1.19165	56.9716	1.54776	0.003653	0.03915	0.003653	1009.72	83.6152	18.6251
868	2014	174	3	2014	1	2	1	4	1	1	1	3.21404	101.616	1	1	2	1	4	1	790712	355624	53.581	0.614135	51.2094	0.025458	0.001583	1010.64	78.6467	11.1975	27.9729	1.10322	54.9952	0.580116	46.3742	0.024008	0.001413	1011.63	78.8485	16.1956	28.2816	1.1628	55.6918	1.54776	0.003653	0.03915	0.003653	1009.85	83.6153	17.2786
869	2014	175	4	2014	2	2	1	1	1	1	1	3.21031	101.754	1	1	2	2	0	1	806135	355252	56.1006	0.822705	50.0535	0.025458	0.002453	1011.58	78.6473	16.429	27.8108	0.882596	61.497	0.764182	46.3742	0.024008	0.002525	1012.58	78.8493	17.3209	28.1099	0.937523	59.364	1.54776	0.003648	0.03915	0.003648	1010.79	83.6163	18.9484
870	2014	176	3	2014	3	2	1	2	1	1	1	3.32674	101.531	1	1	2	2	4	2	781262	368069	55.3794	0.761488	50.5478	0.025458	0.002221	1011.75	78.6474	18.708	27.7811	0.842428	59.7334	0.709272	46.3742	0.024008	0.002241	1012.75	78.8494	17.2783	28.0784	0.896515	58.3389	1.54776	0.003653	0.03915	0.003653	1010.96	83.6165	19.5044
871	2014	177	2	2014	1	2	2	4	2	2	1	3.21341	101.627	1	2	2	2	0	2	791913	355557	56.5365	0.972649	50.5724	0.025458	0.002482	1010.47	78.6466	10.8412	27.998	1.12995	60.4336	0.91972	46.3742	0.024008	0.002191	1011.46	78.8484	19.2859	28.3111	1.18988	58.2636	1.54776	0.003653	0.03915	0.003653	1009.68	83.6151	17.1287
872	2014	178	4	2014	1	2	1	4	2	2	1	3.21003	101.61	1	0	2	2	0	2	790128	355179	55.5008	0.816058	50.8721	0.025458	0.002224	1010.53	78.6466	12.9884	27.9913	1.12686	59.2338	0.766144	46.3742	0.024008	0.002107	1011.52	78.8484	17.5589	28.3018	1.1869	57.839	1.54776	0.003653	0.03915	0.003653	1009.74	83.6152	18.4638
873	2014	179	3	2014	1	2	1	1	1	1	1	3.25511	101.679	1	1	2	1	4	2	797702	360187	55.806	0.851344	50.758	0.025458	0.00232	1010.56	78.6467	12.7217	27.9864	1.12015	59.8334	0.799289	46.3742	0.024008	0.002197	1011.55	78.8485	17.7645	28.2965	1.18004	58.1312	1.54776	0.003653	0.03915	0.003653	1009.77	83.6153	18.3272
876	2014	182	4	2014	1	2	1	4	2	3	1	3.21323	101.616	1	2	2	2	0	1	790761	355534	54.4818	0.597962	50.8411	0.025458	0.001781	1012.88	78.6482	16.0926	27.5899	0.589382	58.0964	0.555514	46.3742	0.024008	0.001831	1013.89	78.8503	16.9338	27.873	0.63835	58.3479	1.54776	0.003653	0.03915	0.003653	1012.1	83.6176	18.2622
877	2014	183	4	2014	1	2	2	1	1	1	1	3.23193	101.673	1	2	2	2	0	2	797060	357620	56.5365	0.972649	50.5724	0.025458	0.002482	1010.47	78.6466	10.8412	27.998	1.12995	60.4336	0.91972	46.3742	0.024008	0.002191	1011.46	78.8484	19.2859	28.3111	1.18988	58.2636	1.54776	0.003653	0.03915	0.003653	1009.68	83.6151	17.1287
878	2014	184	4	2014	1	2	2	2	1	1	1	3.25148	101.686	1	2	2	2	0	2	798478	359787	55.4852	0.754629	50.393	0.025458	0.002232	1012.36	78.6478	18.9169	27.6772	0.701762	60.1116	0.701682	46.3742	0.024008	0.00228	1013.36	78.8498	17.4329	27.9679	0.752909	58.7231	1.54776	0.003653	0.03915	0.003653	1011.57	83.6171	19.3502
879	2014	185	4	2014	2	2	1	4	2	2	2	3.20406	101.763	1	1	2	2	0	1	807062	354563	54.7848	0.745763	51.1517	0.025458	0.001982	1010.51	78.6466	13.1983	27.9948	1.13152	57.5681	0.702113	46.3742	0.024008	0.00183	1011.5	78.8484	17.2155	28.3054	1.19165	56.9621	1.54776	0.003653	0.03915	0.003653	1009.72	83.6152	18.6295
880	2014	186	3	2014	2	2	1	1	1	1	1	3.21013	101.752	1	1	2	2	0	2	805842	355231	53.6417	0.623589	51.2094	0.025458	0.001607	1010.51	78.6466	17.6964	27.9948	1.13152	55.1028	0.589056	46.3742	0.024008	0.001434	1011.5	78.8484	15.2265	28.3054	1.19165	55.7142	1.54776	0.003653	0.03915	0.003653	1009.72	83.6152	18.0058
881	2014	187	3	2014	1	1	1	1	1	1	1	3.25393	101.7	1	2	2	2	0	2	800112	360062	53.6447	0.623836	51.2094	0.025458	0.001608	1010.59	78.6467	21.8286	27.9813	1.11327	55.1109	0.589272	46.3742	0.024008	0.001435	1011.58	78.8485	21.1926	28.2911	1.17302	55.7187	1.54776	0.003653	0.03915	0.003653	1009.79	83.6153	19.9797
882	2014	188	4	2014	4	2	2	1	1	1	2	3.22355	101.71	1	2	2	2	0	2	801184	356703	53.6417	0.623589	51.2094	0.025458	0.001607	1010.51	78.6466	17.1406	27.9948	1.13152	55.1028	0.589056	46.3742	0.024008	0.001434	1011.5	78.8484	16.3627	28.3054	1.19165	55.7142	1.54776	0.003653	0.03915	0.003653	1009.72	83.6152	18.096
883	2014	189	4	2014	3	2	1	1	1	1	1	3.29724	101.588	1	1	2	2	1	1	787621	364822	56.1158	0.83368	50.1257	0.025458	0.00246	1011.26	78.6471	15.5912	27.8649	0.955723	61.4032	0.775396	46.3742	0.024008	0.002509	1012.26	78.849	17.4403	28.1674	1.01218	59.2404	1.54776	0.003653	0.03915	0.003653	1010.47	83.616	18.817
884	2014	190	4	2014	3	2	1	1	1	1	2	3.23306	101.494	1	2	2	2	0	1	777147	357695	56.4747	0.965869	50.6081	0.025458	0.002467	1010.48	78.6466	10.8578	27.9974	1.13056	60.3257	0.913233	46.3742	0.024008	0.002179	1011.47	78.8484	19.2038	28.3099	1.19054	58.1997	1.54776	0.003653	0.03915	0.003653	1009.69	83.6151	17.1956
885	2014	191	3	2014	3	2	1	1	1	1	1	3.25603	101.522	1	2	2	2	0	2	780298	360243	56.2574	0.851386	50.09	0.025458	0.002499	1011.17	78.6471	15.0386	27.8809	0.977376	61.6373	0.792379	46.3742	0.024008	0.002537	1012.17	78.8489	17.5653	28.1844	1.03428	59.3548	1.54776	0.003652	0.03915	0.003652	1010.38	83.6159	18.6752
886	2014	192	4	2014	3	2	2	1	1	1	1	3.30528	101.596	1	2	2	2	0	2	788507	365714	55.7769	0.782061	50.1972	0.025458	0.002334	1012.13	78.6477	17.9937	27.716	0.754208	60.8265	0.726346	46.3742	0.024008	0.002404	1013.14	78.8497	17.265	28.0091	0.806452	59.0991	1.54776	0.003653	0.03915	0.003653	1011.34	83.6168	19.1753
887	2014	193	3	2014	1	2	1	1	1	1	1	3.2511	101.672	1	2	2	1	4	2	797004	359741	55.8009	0.866866	50.8601	0.025458	0.002301	1010.51	78.6466	12.0524	27.994	1.13053	59.5118	0.816256	46.3742	0.024008	0.002121	1011.5	78.8484	17.8662	28.3047	1.19064	57.8807	1.54776	0.003653	0.03915	0.003653	1009.72	83.6152	18.2337
889	2014	195	4	2014	1	2	2	1	1	1	1	3.23643	101.65	2	1	1	1	5	2	794490	358111	53.2994	0.499215	51.3545	0.025458	0.001417	1011.98	78.6477	13.6249	27.759	0.846586	55.2624	0.466498	46.3742	0.024008	0.001396	1012.98	78.8497	16.0325	28.0423	0.90177	56.6461	1.54776	0.003653	0.03915	0.003653	1011.19	83.6169	17.8944
890	2014	196	3	2014	1	2	2	2	1	1	1	3.21739	101.631	1	0	2	2	1	2	792460	355999	55.3089	0.739664	50.5207	0.025458	0.002169	1012.45	78.6479	19.3963	27.6614	0.680398	59.6557	0.688468	46.3742	0.024008	0.0022	1013.46	78.8499	17.6269	27.9511	0.731099	58.4715	1.54776	0.003653	0.03915	0.003653	1011.66	83.6172	19.4624
891	2014	197	4	2014	3	2	1	2	1	1	2	3.23306	101.494	1	2	2	2	3	2	777147	357695	55.3037	0.812079	51.0603	0.025458	0.00214	1010.51	78.6466	12.341	27.9948	1.13152	58.4758	0.765252	46.3742	0.024008	0.001958	1011.5	78.8484	17.4469	28.3054	1.19165	57.3631	1.54776	0.003653	0.03915	0.003653	1009.72	83.6152	18.521
892	2014	198	4	2014	2	2	1	1	1	1	1	3.15544	101.781	1	1	2	1	5	2	809135	349187	55.6151	0.750533	50.2311	0.025458	0.002246	1012.69	78.648	18.1867	27.6209	0.625632	60.5179	0.696851	46.3742	0.024008	0.002317	1013.69	78.8501	17.4182	27.9081	0.675188	59.13	1.54776	0.003653	0.03915	0.003653	1011.9	83.6174	19.0492
893	2014	199	4	2014	3	2	1	3	1	1	1	3.23306	101.494	1	2	2	2	0	2	777147	357695	53.6661	0.62558	51.2094	0.025458	0.001615	1010.65	78.6467	22.4346	27.9698	1.09773	55.1675	0.590797	46.3742	0.024008	0.001445	1011.65	78.8485	21.3895	28.2789	1.15715	55.7502	1.54776	0.003653	0.03915	0.003653	1009.86	83.6153	20.0328
894	2014	200	3	2014	1	2	2	1	1	1	1	3.25908	101.658	1	2	2	2	0	2	795446	360620	53.6417	0.623589	51.2094	0.025458	0.001607	1010.51	78.6466	15.0916	27.9948	1.13152	55.1028	0.589056	46.3742	0.024008	0.001434	1011.5	78.8484	17.0621	28.3054	1.19165	55.7142	1.54776	0.003653	0.03915	0.003653	1009.72	83.6152	19.3664
895	2014	201	2	2013	1	2	2	2	1	1	1	3.23781	101.646	1	1	2	1	4	2	794118	358263	55.6124	0.756081	50.2583	0.025458	0.002257	1012.55	78.648	18.3768	27.6435	0.656183	60.4836	0.702217	46.3742	0.024008	0.002324	1013.56	78.85	17.4093	27.9321	0.706378	59.0415	1.54776	0.003653	0.03915	0.003653	1011.77	83.6173	19.1409
896	2014	202	3	2014	1	2	1	1	1	1	1	3.23388	101.704	2	2	2	1	5	1	800576	357845	55.1956	0.752836	50.7221	0.025458	0.002159	1010.81	78.6468	15.6929	27.9431	1.06156	59.172	0.702644	46.3742	0.024008	0.002146	1011.8	78.8487	17.2656	28.2505	1.12023	57.9727	1.54776	0.003653	0.03915	0.003653	1010.02	83.6155	18.9518
897	2014	203	4	2014	3	2	1	2	1	1	1	3.31681	101.478	1	2	2	1	4	1	775421	366956	53.6417	0.623589	51.2094	0.025458	0.001607	1010.52	78.6466	14.1926	27.9921	1.12791	55.1028	0.589056	46.3742	0.024008	0.001434	1011.51	78.8484	16.2003	28.3026	1.18796	55.7142	1.54776	0.003653	0.03915	0.003653	1009.73	83.6152	18.2461
898	2014	204	2	2014	4	2	1	4	2	5	1	3.24781	101.737	2	2	2	2	0	2	804218	359396	55.5276	0.77176	50.4293	0.025458	0.002269	1011.78	78.6475	18.2357	27.7761	0.835578	60.1335	0.718105	46.3742	0.024008	0.002308	1012.78	78.8494	17.2314	28.073	0.889522	58.5846	1.54776	0.003653	0.03915	0.003653	1010.99	83.6165	19.3808
900	2014	206	3	2014	3	2	1	3	1	1	1	3.33623	101.586	1	1	2	2	4	2	787410	369135	55.5917	0.747897	50.2449	0.025458	0.002237	1012.71	78.6481	18.2099	27.6165	0.619638	60.463	0.694449	46.3742	0.024008	0.002307	1013.72	78.8501	17.4269	27.9034	0.669069	59.1062	1.54776	0.003653	0.03915	0.003653	1011.92	83.6174	19.051
901	2014	207	4	2014	1	2	2	1	1	1	1	3.24925	101.707	1	2	2	2	0	1	800847	359546	53.6417	0.623589	51.2094	0.025458	0.001607	1010.51	78.6466	14.591	27.9942	1.13081	55.1028	0.589056	46.3742	0.024008	0.001434	1011.5	78.8484	17.3486	28.3049	1.19092	55.7142	1.54776	0.003653	0.03915	0.003653	1009.72	83.6152	19.3788
902	2014	208	4	2014	3	2	2	4	2	5	1	3.32612	101.534	1	2	2	2	0	2	781632	368002	53.464	0.60788	51.2094	0.025458	0.001566	1010.48	78.6466	12.3843	28.004	1.15361	54.7552	0.574214	46.3742	0.024008	0.001398	1011.47	78.8484	13.2732	28.3118	1.21448	55.4742	1.54776	0.003653	0.03915	0.003653	1009.69	83.6152	16.9809
903	2014	209	3	2014	1	2	1	1	1	1	1	3.25497	101.67	1	1	2	1	4	2	796719	360169	53.9521	0.539462	51.1535	0.025458	0.001598	1012.52	78.648	15.352	27.6563	0.688538	56.9387	0.501512	46.3742	0.024008	0.001635	1013.53	78.85	16.6462	27.9401	0.739855	57.7963	1.54776	0.003653	0.03915	0.003653	1011.74	83.6173	18.0587
904	2014	210	3	2014	1	2	1	1	1	1	1	3.24884	101.647	1	2	2	2	1	2	794130	359483	53.6417	0.623589	51.2094	0.025458	0.001607	1010.51	78.6466	15.1561	27.9948	1.13152	55.1028	0.589056	46.3742	0.024008	0.001434	1011.5	78.8484	16.9715	28.3054	1.19165	55.7142	1.54776	0.003653	0.03915	0.003653	1009.72	83.6152	19.3384
905	2014	211	4	2014	1	2	1	4	2	2	1	3.21942	101.569	1	1	2	1	4	2	785541	356206	55.7511	0.78639	50.2486	0.025458	0.002337	1011.9	78.6475	17.7891	27.7566	0.809165	60.7222	0.730756	46.3742	0.024008	0.002398	1012.9	78.8495	17.2349	28.0522	0.862557	58.9667	1.54776	0.003653	0.03915	0.003653	1011.11	83.6166	19.2195
907	2014	213	4	2014	1	2	1	1	1	1	1	3.21708	101.625	1	1	2	1	4	1	791698	355963	55.6972	0.837983	50.7944	0.025458	0.002287	1010.55	78.6467	12.8537	27.9877	1.122	59.6379	0.786597	46.3742	0.024008	0.00217	1011.54	78.8485	17.6814	28.298	1.18193	58.039	1.54776	0.003653	0.03915	0.003653	1009.76	83.6152	18.3864
908	2014	214	4	2014	3	2	2	3	1	1	1	3.30287	101.592	1	1	2	2	0	2	788044	365446	55.7604	0.798152	50.3134	0.025458	0.002352	1011.35	78.6472	16.5105	27.8506	0.936418	60.6405	0.742483	46.3742	0.024008	0.002395	1012.35	78.8491	17.2483	28.1522	0.99247	58.817	1.54776	0.003653	0.03915	0.003653	1010.56	83.616	19.0663
909	2014	215	4	2014	3	2	2	1	1	1	2	3.28076	101.465	1	2	2	2	0	2	773932	362964	53.5779	0.614579	51.2094	0.025458	0.001583	1010.6	78.6467	11.2408	27.9801	1.11335	54.9857	0.580548	46.3742	0.024008	0.001413	1011.59	78.8485	15.8086	28.2892	1.17315	55.677	1.54776	0.003653	0.03915	0.003653	1009.81	83.6153	17.2103
910	2014	216	4	2014	3	2	1	3	1	1	1	3.31789	101.477	1	0	2	2	0	2	775269	367075	55.7889	0.783658	50.1916	0.025458	0.002339	1012.11	78.6477	17.9431	27.7201	0.759875	60.8527	0.727823	46.3742	0.024008	0.002409	1013.11	78.8497	17.2617	28.0135	0.812237	59.1078	1.54776	0.003653	0.03915	0.003653	1011.32	83.6168	19.1717
911	2014	217	4	2014	1	2	1	4	2	3	1	3.21191	101.609	1	2	2	2	0	2	790014	355387	54.7379	0.621297	50.7137	0.025458	0.001861	1012.88	78.6482	16.2599	27.5875	0.58151	58.6882	0.576781	46.3742	0.024008	0.001922	1013.89	78.8503	17.0271	27.8721	0.630178	58.6875	1.54776	0.003653	0.03915	0.003653	1012.1	83.6176	18.2566
912	2014	218	3	2014	3	2	1	1	1	1	1	3.23306	101.494	1	2	2	2	0	2	777147	357695	55.4168	0.751169	50.4538	0.025458	0.002212	1012.32	78.6478	19.1637	27.6835	0.710311	59.9214	0.698837	46.3742	0.024008	0.002251	1013.33	78.8498	17.4771	27.9746	0.761637	58.5911	1.54776	0.003653	0.03915	0.003653	1011.53	83.617	19.4268
913	2014	219	3	2014	1	2	1	4	2	2	1	3.25243	101.646	1	1	2	2	0	1	794016	359881	56.3558	0.853758	49.9683	0.025458	0.002529	1011.34	78.6472	15.3895	27.8525	0.93903	61.9574	0.793673	46.3742	0.024008	0.002588	1012.33	78.8491	17.5314	28.1542	0.995136	59.5843	1.54776	0.003633	0.03915	0.003633	1010.55	83.616	18.7135
914	2014	220	4	2014	4	3	2	1	1	1	1	3.22546	101.717	1	2	2	1	4	2	801965	356917	53.6598	0.625067	51.2094	0.025458	0.001613	1010.61	78.6467	23.2623	27.9769	1.10729	55.1508	0.590349	46.3742	0.024008	0.001442	1011.6	78.8485	21.6493	28.2864	1.16691	55.741	1.54776	0.003653	0.03915	0.003653	1009.82	83.6153	20.08
915	2014	221	4	2014	1	2	1	2	1	1	1	3.25007	101.567	1	2	2	2	0	2	785316	359597	55.6698	0.775047	50.2833	0.025458	0.002303	1012.11	78.6477	18.2746	27.7206	0.760477	60.5495	0.720241	46.3742	0.024008	0.002362	1013.11	78.8497	17.2691	28.014	0.812852	58.9165	1.54776	0.003653	0.03915	0.003653	1011.32	83.6168	19.2626
916	2014	222	4	2014	1	2	1	1	1	1	2	3.23628	101.672	1	2	2	2	1	2	796932	358101	55.34	0.727658	50.4289	0.025458	0.002154	1012.81	78.6481	18.6803	27.6003	0.597754	59.8256	0.676509	46.3742	0.024008	0.002203	1013.81	78.8502	17.5667	27.8862	0.646728	58.7311	1.54776	0.003653	0.03915	0.003653	1012.02	83.6175	19.1902
917	2014	223	5	2014	4	2	1	1	1	1	1	3.26057	101.727	1	1	2	2	0	2	803040	360805	53.464	0.60788	51.2094	0.025458	0.001566	1010.48	78.6466	12.3843	28.004	1.15361	54.7552	0.574214	46.3742	0.024008	0.001398	1011.47	78.8484	13.2732	28.3118	1.21448	55.4742	1.54776	0.003653	0.03915	0.003653	1009.69	83.6152	16.9809
918	2014	224	3	2014	1	2	1	4	2	5	1	3.24599	101.652	1	1	2	2	0	1	794773	359170	55.2721	0.726258	50.4976	0.025458	0.002139	1012.73	78.6481	18.9746	27.6133	0.61526	59.626	0.675656	46.3742	0.024008	0.002177	1013.74	78.8501	17.6424	27.8999	0.664599	58.5703	1.54776	0.003653	0.03915	0.003653	1011.94	83.6174	19.2979
919	2014	225	4	2014	3	2	1	4	2	3	1	3.31722	101.476	1	2	2	2	0	2	775132	367000	55.5149	0.74225	50.3032	0.025458	0.002213	1012.73	78.6481	18.3928	27.6131	0.614974	60.2679	0.689467	46.3742	0.024008	0.002277	1013.74	78.8501	17.462	27.8997	0.664307	58.984	1.54776	0.003653	0.03915	0.003653	1011.95	83.6174	19.1049
920	2014	226	4	2014	4	2	1	1	1	1	1	3.22304	101.714	2	2	2	2	5	2	801586	356648	53.6417	0.623589	51.2094	0.025458	0.001607	1010.51	78.6466	15.4823	27.9948	1.13152	55.1028	0.589056	46.3742	0.024008	0.001434	1011.5	78.8484	17.2688	28.3054	1.19165	55.7142	1.54776	0.003653	0.03915	0.003653	1009.72	83.6152	19.4076
921	2014	227	4	2014	1	2	2	1	1	1	1	3.23608	101.675	2	1	2	1	5	2	797345	358079	56.0133	0.815	50.1092	0.025458	0.002427	1011.59	78.6473	16.6129	27.8095	0.88077	61.2962	0.757157	46.3742	0.024008	0.002495	1012.59	78.8493	17.2872	28.1085	0.935659	59.2447	1.54776	0.003653	0.03915	0.003653	1010.8	83.6163	19.0028
922	2014	228	4	2014	2	2	1	1	1	1	1	3.20837	101.749	1	2	2	2	5	2	805555	355035	55.6903	0.835227	50.7812	0.025458	0.002287	1010.56	78.6467	12.9479	27.9864	1.12019	59.6624	0.783716	46.3742	0.024008	0.002177	1011.55	78.8485	17.6665	28.2965	1.18008	58.0622	1.54776	0.003653	0.03915	0.003653	1009.76	83.6152	18.4023
923	2014	229	4	2014	1	3	2	3	1	1	1	3.24759	101.706	1	2	2	2	0	2	800745	359363	54.7552	0.574214	46.3742	0.024008	0.001398	1011.47	78.8484	13.2732	28.3118	1.21448	55.4742	1.54776	0.003653	0.03915	0.003653	1009.69	83.6152	16.9809	27.9699	0.941775	53.5403	0.759615	36.4164	0.030417	0.003099	1010.22	84.0033	17.4539
924	2014	230	4	2014	3	2	1	1	1	1	1	3.23306	101.494	1	2	2	2	0	2	777147	357695	59.6307	0.850436	46.3742	0.024008	0.002114	1011.5	78.8484	18.247	28.3054	1.19164	57.871	1.54776	0.003653	0.03915	0.003653	1009.72	83.6152	17.9462	27.9652	0.925454	53.5403	1.13109	33.9669	0.030417	0.003099	1010.25	84.0033	10.9184
925	2014	231	4	2014	1	2	2	1	1	1	1	3.23542	101.705	1	2	2	2	0	2	800579	358016	59.9756	0.884181	46.3742	0.024008	0.002146	1011.49	78.8484	18.7594	28.3064	1.19146	58.0205	1.54776	0.003653	0.03915	0.003653	1009.71	83.6152	17.5472	27.9656	0.925458	53.5403	1.1688	33.7811	0.030417	0.003099	1010.24	84.0033	10.8282
926	2014	232	4	2014	1	3	1	4	2	2	1	3.25242	101.673	1	2	2	2	0	1	797021	359887	61.8966	0.791215	46.3742	0.024008	0.00258	1012.33	78.8491	17.5164	28.1543	0.995242	59.5476	1.54776	0.003637	0.03915	0.003637	1010.55	83.616	18.7302	27.882	0.772491	53.5403	1.13862	33.2765	0.029582	0.003099	1011.09	84.0046	12.4102
927	2014	233	4	2014	1	2	1	3	1	1	1	3.2102	101.632	1	2	2	2	0	1	792485	355204	60.8125	0.727939	46.3742	0.024008	0.002405	1013.08	78.8496	17.2568	28.0201	0.82072	59.0714	1.54776	0.003653	0.03915	0.003653	1011.28	83.6168	19.1883	27.8081	0.636567	53.5403	1.05195	33.8743	0.03004	0.003099	1011.83	84.0057	13.3579
928	2014	234	4	2014	3	3	1	1	1	1	1	3.28017	101.482	1	1	2	2	0	1	775835	362904	58.3885	0.555012	46.3742	0.024008	0.001854	1013.6	78.85	16.9833	27.9251	0.696394	58.6366	1.54776	0.003653	0.03915	0.003653	1011.81	83.6173	18.083	27.7558	0.539829	53.5403	0.804893	35.7963	0.030347	0.003099	1012.35	84.0065	13.2821
929	2014	235	4	2014	3	2	2	3	1	1	1	3.32595	101.536	1	2	2	2	0	2	781824	367984	55.1028	0.589056	46.3742	0.024008	0.001434	1011.5	78.8484	15.0979	28.3054	1.19165	55.7142	1.54776	0.003653	0.03915	0.003653	1009.72	83.6152	18.1108	27.9652	0.925458	53.5403	0.779228	36.3053	0.030417	0.003099	1010.25	84.0033	21.2902
930	2014	236	4	2014	1	2	1	4	2	3	1	3.2565	101.642	1	1	2	1	3	1	793567	360330	55.1028	0.589056	46.3742	0.024008	0.001434	1011.5	78.8484	17.4828	28.3054	1.19165	55.7142	1.54776	0.003653	0.03915	0.003653	1009.72	83.6152	19.4386	27.9652	0.925457	53.5403	0.779228	36.3053	0.030417	0.003099	1010.25	84.0033	18.9521
931	2014	237	4	2014	3	2	1	2	1	1	1	3.32767	101.589	1	2	2	2	0	2	787720	368190	59.2067	0.66908	46.3742	0.024008	0.002111	1013.67	78.8501	17.7944	27.9121	0.680399	58.2897	1.54776	0.003653	0.03915	0.003653	1011.88	83.6174	19.4388	27.7487	0.52728	53.5403	0.9529	34.7035	0.030417	0.003099	1012.43	84.0066	14.2016
933	2014	239	4	2014	1	2	1	2	1	1	1	3.23516	101.647	1	2	2	2	1	2	794151	357970	55.2692	0.593537	46.3742	0.024008	0.001463	1011.71	78.8486	21.4801	28.2668	1.14145	55.807	1.54776	0.003653	0.03915	0.003653	1009.93	83.6154	20.1193	27.9439	0.886362	53.5403	0.787735	36.2298	0.030417	0.003099	1010.46	84.0036	16.7238
934	2014	240	4	2014	1	2	2	2	1	1	1	3.20821	101.613	1	2	2	2	0	2	790457	354978	60.2874	0.670817	46.3742	0.024008	0.002243	1014.04	78.8504	17.3804	27.8451	0.593372	59.2024	1.54776	0.003653	0.03915	0.003653	1012.24	83.6177	18.7991	27.7119	0.4595	53.5403	0.973187	34.496	0.030092	0.003099	1012.8	84.0072	13.5569
935	2014	241	4	2014	1	2	1	3	1	1	1	3.24453	101.677	1	2	2	2	0	2	797508	359016	56.3398	0.468829	46.3742	0.024008	0.001529	1013.29	78.8499	16.4781	27.984	0.804462	57.5473	1.54776	0.003653	0.03915	0.003653	1011.5	83.6171	17.915	27.7909	0.620833	53.5403	0.674748	36.7613	0.030417	0.003099	1012.05	84.0062	13.5831
937	2014	243	4	2014	1	2	1	1	1	1	1	3.23622	101.705	1	2	2	1	4	1	800656	358104	61.5323	0.748916	46.3742	0.024008	0.002515	1013.03	78.8496	17.293	28.0282	0.831253	59.5133	1.54776	0.003639	0.03915	0.003639	1011.24	83.6167	18.9901	27.8126	0.644771	53.5403	1.088	33.5872	0.029604	0.003099	1011.78	84.0056	13.0914
938	2014	244	5	2014	1	2	2	1	1	1	1	3.25416	101.68	2	1	2	1	4	2	797836	360082	61.7937	0.78846	46.3742	0.024008	0.002565	1012.31	78.8491	17.5047	28.1584	1.00049	59.4808	1.54776	0.003643	0.03915	0.003643	1010.52	83.616	18.744	27.8842	0.776577	53.5403	1.13382	33.3142	0.029653	0.003099	1011.06	84.0045	12.4141
939	2014	245	4	2014	1	2	1	1	1	1	1	3.24436	101.681	1	1	2	2	0	2	797963	358998	61.5986	0.754623	46.3742	0.024008	0.00253	1012.93	78.8495	17.2971	28.0468	0.855494	59.5209	1.54776	0.003637	0.03915	0.003637	1011.14	83.6166	18.9784	27.8229	0.66365	53.5403	1.09568	33.5311	0.029584	0.003099	1011.68	84.0055	13.0187
940	2014	246	4	2014	1	2	1	2	1	1	1	3.24082	101.646	2	2	2	2	5	2	794112	358596	60.1331	0.673782	46.3742	0.024008	0.002233	1013.98	78.8503	17.4414	27.8555	0.606828	59.0311	1.54776	0.003653	0.03915	0.003653	1012.19	83.6177	18.9534	27.7176	0.46998	53.5403	0.974617	34.488	0.030202	0.003099	1012.74	84.0071	13.685
941	2014	247	5	2014	1	2	1	1	1	1	1	3.23142	101.698	1	1	2	2	0	2	799840	357571	60.463	0.694449	46.3742	0.024008	0.002307	1013.72	78.8501	17.4269	27.9034	0.669069	59.1062	1.54776	0.003653	0.03915	0.003653	1011.92	83.6174	19.051	27.7439	0.518456	53.5403	1.00537	34.2403	0.030104	0.003099	1012.47	84.0067	13.6018
943	2014	249	3	2014	3	1	2	1	1	1	1	3.32612	101.534	1	2	2	2	0	2	781632	368002	56.9262	0.49764	46.3742	0.024008	0.001628	1013.49	78.85	16.6332	27.9475	0.748702	57.8201	1.54776	0.003653	0.03915	0.003653	1011.69	83.6173	18.0251	27.7701	0.578237	53.5403	0.716913	36.4499	0.030417	0.003099	1012.24	84.0064	13.6088
944	2014	250	4	2014	1	2	2	1	1	1	1	3.24436	101.654	2	1	2	2	5	2	794925	358990	60.0679	0.671091	46.3742	0.024008	0.002221	1014.01	78.8503	17.446	27.8508	0.600705	59.0009	1.54776	0.003653	0.03915	0.003653	1012.21	83.6177	18.9528	27.715	0.465212	53.5403	0.970303	34.523	0.030225	0.003099	1012.77	84.0071	13.7061
945	2014	251	4	2014	1	2	1	4	1	1	1	3.21169	101.617	1	2	2	2	0	2	790907	355364	54.7552	0.574214	46.3742	0.024008	0.001398	1011.47	78.8484	13.2732	28.3118	1.21448	55.4742	1.54776	0.003653	0.03915	0.003653	1009.69	83.6152	16.9809	27.9699	0.941775	53.5403	0.759615	36.4164	0.030417	0.003099	1010.22	84.0033	17.4539
946	2014	252	4	2014	1	2	1	2	1	1	1	3.24045	101.646	1	2	2	2	0	2	794032	358555	59.7301	0.669345	46.3742	0.024008	0.002179	1013.92	78.8503	17.5663	27.8677	0.622631	58.7219	1.54776	0.003653	0.03915	0.003653	1012.12	83.6176	19.1373	27.7243	0.482288	53.5403	0.962767	34.5934	0.030356	0.003099	1012.67	84.007	13.8994
947	2014	253	5	2014	3	2	1	4	2	3	1	3.31985	101.476	1	0	2	2	0	1	775133	367292	60.5708	0.707895	46.3742	0.024008	0.002344	1013.47	78.8499	17.3748	27.9482	0.727305	59.0598	1.54776	0.003653	0.03915	0.003653	1011.68	83.6172	19.155	27.7686	0.563812	53.5403	1.02373	34.0949	0.030099	0.003099	1012.23	84.0063	13.5589
948	2014	254	5	2014	1	2	1	2	1	1	1	3.24939	101.659	1	1	2	2	0	1	795461	359548	53.6008	0.474372	46.3742	0.024008	0.001195	1011.81	78.8488	13.0784	28.2563	1.20125	55.1806	1.54776	0.003653	0.03915	0.003653	1010.03	83.6158	16.9294	27.9444	0.92556	53.5403	0.633203	37.2411	0.030417	0.003099	1010.56	84.0041	15.0009
949	2014	255	5	2014	1	3	1	2	1	1	1	3.20662	101.609	1	2	2	2	0	2	789999	354801	54.7552	0.574214	46.3742	0.024008	0.001398	1011.47	78.8484	13.2732	28.3118	1.21448	55.4742	1.54776	0.003653	0.03915	0.003653	1009.69	83.6152	16.9809	27.9699	0.941775	53.5403	0.759615	36.4164	0.030417	0.003099	1010.22	84.0033	17.4539
950	2014	256	4	2014	3	3	1	3	1	1	1	3.23306	101.494	1	2	2	2	0	1	777147	357695	61.1274	0.746401	46.3742	0.024008	0.002465	1012.76	78.8494	17.251	28.078	0.895994	59.1807	1.54776	0.003653	0.03915	0.003653	1010.97	83.6165	19.0898	27.84	0.695193	53.5403	1.07857	33.6731	0.029918	0.003099	1011.51	84.0052	13.0618
951	2014	257	5	2014	1	2	1	1	1	1	1	3.25276	101.641	1	2	2	2	0	2	793557	359916	60.171	0.744548	46.3742	0.024008	0.002309	1011.88	78.8487	17.3998	28.2357	1.10102	58.491	1.54776	0.003653	0.03915	0.003653	1010.1	83.6156	18.797	27.9268	0.854873	53.5403	1.05475	33.969	0.030391	0.003099	1010.64	84.0039	12.3188
952	2014	258	5	2014	3	2	1	2	1	1	1	3.3079	101.584	1	2	2	2	4	1	787138	366000	62.6541	0.805622	46.3742	0.024008	0.002688	1012.56	78.8492	17.5693	28.1135	0.942185	60.0755	1.54776	0.003553	0.03915	0.003553	1010.77	83.6163	18.6428	27.8596	0.731168	53.5403	1.16791	33.0307	0.02894	0.003099	1011.31	84.0049	12.4508
955	2014	261	5	2014	2	2	1	4	2	2	1	3.20056	101.764	1	2	2	2	0	1	807212	354175	56.971	0.639373	46.3742	0.024008	0.001762	1012.46	78.8492	18.7975	28.1307	0.96453	56.7561	1.54776	0.003653	0.03915	0.003653	1010.68	83.6162	20.6438	27.869	0.748572	53.5403	0.874756	35.4582	0.030417	0.003099	1011.22	84.0048	15.3268
956	2014	262	4	2014	1	2	2	1	1	1	1	3.24663	101.644	2	1	1	2	5	2	793814	359238	60.5179	0.696851	46.3742	0.024008	0.002317	1013.69	78.8501	17.4182	27.9081	0.675188	59.13	1.54776	0.003653	0.03915	0.003653	1011.9	83.6174	19.0492	27.7465	0.523221	53.5403	1.00918	34.2094	0.030081	0.003099	1012.45	84.0066	13.5811
957	2014	263	4	2014	1	2	1	1	1	1	1	3.24868	101.66	1	2	2	2	0	1	795678	359470	60.0342	0.717946	46.3742	0.024008	0.002294	1012.65	78.8493	17.2101	28.0968	0.920432	58.5044	1.54776	0.003653	0.03915	0.003653	1010.86	83.6164	19.3767	27.8503	0.714226	53.5403	1.02658	34.1057	0.030372	0.003099	1011.4	84.0051	13.4101
958	2014	264	5	2014	1	2	1	1	2	1	1	3.24491	101.683	1	1	2	2	4	2	798176	359059	59.9963	0.800818	46.3742	0.024008	0.002227	1011.57	78.8485	17.7779	28.2924	1.17477	58.2325	1.54776	0.003653	0.03915	0.003653	1009.79	83.6153	18.3275	27.958	0.912311	53.5403	1.09844	33.9235	0.030417	0.003099	1010.32	84.0034	11.4166
959	2014	265	5	2014	1	2	2	1	1	1	1	3.21564	101.581	2	1	1	1	4	2	786900	355792	60.9102	0.734252	46.3742	0.024008	0.002425	1012.95	78.8495	17.2459	28.042	0.84927	59.0975	1.54776	0.003653	0.03915	0.003653	1011.16	83.6167	19.1674	27.8202	0.658803	53.5403	1.06101	33.8047	0.030006	0.003099	1011.71	84.0055	13.2628
960	2014	266	5	2014	1	2	1	1	1	1	1	3.21661	101.706	1	2	2	2	0	2	800751	355935	59.8535	0.699395	46.3742	0.024008	0.002243	1013.27	78.8498	17.4716	27.9854	0.775644	58.5297	1.54776	0.003653	0.03915	0.003653	1011.47	83.617	19.4676	27.789	0.60146	53.5403	1.00124	34.3013	0.030382	0.003099	1012.02	84.006	13.8366
961	2014	267	5	2014	3	2	1	2	1	1	1	3.29911	101.588	1	1	2	2	3	1	787645	365029	61.7395	0.748024	46.3742	0.024008	0.002534	1013.19	78.8497	17.3245	27.9991	0.793538	59.7129	1.54776	0.003619	0.03915	0.003619	1011.4	83.6169	18.8975	27.7966	0.615397	53.5403	1.08981	33.5703	0.029409	0.003099	1011.94	84.0059	13.0877
962	2014	268	3	2014	1	2	1	1	1	1	1	3.24745	101.692	1	1	2	2	0	2	799214	359343	59.6216	0.707465	46.3742	0.024008	0.002224	1012.7	78.8493	17.2816	28.0877	0.908577	58.2652	1.54776	0.003653	0.03915	0.003653	1010.91	83.6164	19.5281	27.8453	0.704993	53.5403	1.00638	34.2845	0.030417	0.003099	1011.46	84.0051	13.6501
963	2014	269	5	2014	1	2	1	2	1	1	1	3.22826	101.576	1	1	2	2	0	2	786236	357186	57.9727	1.54776	0.003653	0.03915	0.003653	1010.02	83.6155	18.9518	27.9349	0.869833	53.5403	0.990761	34.4519	0.030417	0.003099	1010.55	84.0038	12.6005	27.6526	0.85168	54.4834	0.807546	41.3824	0.035568	0.002583	1012.57	76.388	16.2645
964	2014	270	4	2014	1	2	1	1	1	1	1	3.22128	101.545	1	2	2	2	0	1	782874	356405	59.0136	1.54776	0.003653	0.03915	0.003653	1011.07	83.6166	19.1909	27.8294	0.67577	53.5403	1.05936	33.822	0.03007	0.003099	1011.61	84.0054	13.2447	27.436	0.649828	54.4831	0.831685	41.1962	0.034471	0.002255	1013.64	76.8117	16.4665
965	2014	271	4	2014	3	2	1	1	1	1	1	3.23306	101.494	1	2	2	2	4	2	777147	357695	59.9087	1.54776	0.003586	0.03915	0.003586	1010.7	83.6162	18.6752	27.8664	0.743689	53.5403	1.15929	33.1027	0.029152	0.003099	1011.24	84.0048	12.441	27.5118	0.720473	54.483	0.89571	40.4025	0.033306	0.00198	1013.26	76.6635	16.5425
966	2014	272	4	2014	1	2	2	1	1	1	1	3.25067	101.686	2	1	2	2	5	2	798507	359698	55.7142	1.54776	0.003653	0.03915	0.003653	1009.72	83.6152	18.0938	27.9652	0.925458	53.5403	0.779228	36.3053	0.030417	0.003099	1010.25	84.0033	21.1078	27.7147	0.909537	54.4839	0.807546	42.1264	0.038399	0.002891	1012.26	76.2666	16.0628
967	2014	273	5	2014	1	2	1	1	1	1	2	3.25373	101.675	1	2	2	2	0	2	797237	360033	58.9822	1.54776	0.003653	0.03915	0.003653	1011.71	83.6172	19.1864	27.7652	0.557572	53.5403	1.01593	34.1592	0.030162	0.003099	1012.26	84.0063	13.6202	27.304	0.526887	54.4831	0.825332	41.4345	0.034799	0.002292	1014.29	77.0698	16.5007
968	2014	274	5	2014	1	2	1	1	1	1	1	3.22203	101.632	1	2	2	1	4	2	792492	356512	57.2465	1.54776	0.003653	0.03915	0.003653	1011.34	83.617	17.8368	27.8078	0.657465	53.5403	0.638513	37.0281	0.030417	0.003099	1011.89	84.006	13.6174	27.3845	0.630078	54.4834	0.807546	43.8273	0.038401	0.003051	1013.92	76.945	16.5342
969	2014	275	4	2014	4	2	1	1	1	1	1	3.24539	101.725	1	2	2	2	4	2	802823	359125	58.4502	1.54776	0.003653	0.03915	0.003653	1012.01	83.6175	19.3	27.7351	0.502156	53.5403	0.952827	34.6898	0.030415	0.003099	1012.56	84.0068	14.0951	27.2422	0.469246	54.4832	0.807654	41.7083	0.035557	0.002478	1014.6	77.1908	16.452
970	2014	276	5	2014	1	2	1	3	1	1	1	3.21253	101.613	1	1	2	2	4	1	790419	355456	55.9421	1.54776	0.003653	0.03915	0.003653	1010.16	83.6156	19.9316	27.9204	0.843002	53.5403	0.800128	36.12	0.030417	0.003099	1010.7	84.004	16.9774	27.6227	0.823772	54.4838	0.807546	42.0589	0.038115	0.002891	1012.71	76.4466	15.3608
971	2014	277	5	2014	1	2	1	2	1	1	1	3.21253	101.613	1	1	2	2	0	1	790419	355456	57.5907	1.54776	0.003653	0.03915	0.003653	1009.72	83.6152	18.4423	27.9652	0.925458	53.5403	1.04826	34.4033	0.030417	0.003099	1010.25	84.0033	11.2037	27.7147	0.909537	54.4836	0.807546	39.94	0.035563	0.002756	1012.26	76.2666	16.1461
972	2014	278	5	2014	3	2	1	1	1	1	1	3.23306	101.494	1	2	2	2	0	2	777147	357695	59.4705	1.54776	0.003641	0.03915	0.003641	1011.08	83.6166	18.9912	27.8285	0.674026	53.5403	1.09544	33.5354	0.029634	0.003099	1011.62	84.0054	13.002	27.434	0.648014	54.483	0.862122	40.9757	0.033965	0.00211	1013.65	76.8155	16.5064
973	2014	279	4	2014	1	2	2	1	1	1	1	3.22973	101.695	2	1	2	2	5	2	799578	357384	56.0828	1.54776	0.003653	0.03915	0.003653	1010.82	83.6166	17.651	27.8644	0.778274	53.5403	0.608066	37.3241	0.030417	0.003099	1011.37	84.0054	14.3659	27.495	0.755181	54.4836	0.807546	43.929	0.039271	0.003037	1013.39	76.7542	16.3272
974	2014	280	5	2014	2	2	2	4	2	2	1	3.20406	101.763	1	1	2	2	0	2	807062	354563	60.0623	1.54776	0.003582	0.03915	0.003582	1010.46	83.6159	18.3691	27.8906	0.78783	53.5403	1.19689	32.9396	0.029126	0.003099	1011	84.0044	12.0209	27.5617	0.766399	54.483	0.897557	39.806	0.03302	0.001973	1013.02	76.5653	16.6105
975	2014	281	5	2014	2	1	2	1	1	1	1	3.24301	101.765	1	2	2	2	5	2	807328	358874	56.0912	1.54776	0.003653	0.03915	0.003653	1010.35	83.6158	19.883	27.9017	0.808756	53.5403	0.813799	35.9987	0.030417	0.003099	1010.89	84.0043	16.7341	27.5844	0.788152	54.4838	0.807546	42.0147	0.03793	0.002891	1012.9	76.5214	15.5384
976	2014	282	5	2014	3	2	1	2	1	1	1	3.3269	101.478	1	2	2	2	0	2	775379	368072	56.177	1.54776	0.003653	0.03915	0.003653	1010.8	83.6165	17.7714	27.8627	0.760753	53.5403	0.673989	36.9049	0.030417	0.003099	1011.34	84.0052	14.9647	27.4965	0.737435	54.4837	0.807546	43.2907	0.038795	0.002922	1013.36	76.7295	16.1842
977	2014	283	5	2014	2	2	1	1	1	1	1	3.20485	101.778	1	2	2	1	4	2	808795	354655	58.9958	1.54776	0.003653	0.03915	0.003653	1011.21	83.6167	19.2196	27.8153	0.649714	53.5403	1.05039	33.8899	0.030095	0.003099	1011.76	84.0056	13.3575	27.4069	0.622726	54.4831	0.829952	41.2516	0.034544	0.002265	1013.78	76.8686	16.4756
978	2014	284	5	2014	3	2	1	4	2	2	1	3.32479	101.531	1	2	2	1	3	2	781305	367854	58.6905	1.54776	0.003653	0.03915	0.003653	1012.27	83.6178	18.3724	27.7095	0.456375	53.5403	0.852626	35.4288	0.03036	0.003099	1012.82	84.0072	13.5672	27.1892	0.421585	54.4831	0.811462	42.3429	0.036127	0.002514	1014.86	77.2963	16.5519
979	2014	285	5	2014	1	2	1	4	2	5	1	3.23995	101.65	1	1	2	2	4	2	794527	358500	57.6307	1.54776	0.003653	0.03915	0.003653	1011.65	83.6173	18.0136	27.7757	0.591661	53.5403	0.701434	36.5674	0.030417	0.003099	1012.19	84.0064	13.7024	27.3208	0.561857	54.4833	0.807546	43.3677	0.037759	0.002889	1014.22	77.0592	16.5169
981	2014	287	5	2014	4	2	2	1	1	1	1	3.25048	101.735	1	2	2	2	0	2	803929	359691	57.6307	1.54776	0.003653	0.03915	0.003653	1011.65	83.6173	18.0136	27.7757	0.591661	53.5403	0.701434	36.5674	0.030417	0.003099	1012.19	84.0064	13.7024	27.3208	0.561857	54.4833	0.807546	43.3677	0.037759	0.002889	1014.22	77.0592	16.5169
982	2014	288	5	2014	1	2	1	1	1	1	1	3.25228	101.664	1	1	2	2	4	1	796091	359869	55.4742	1.54776	0.003653	0.03915	0.003653	1009.69	83.6152	16.9809	27.9699	0.941775	53.5403	0.759615	36.4164	0.030417	0.003099	1010.22	84.0033	17.4539	27.7219	0.926257	54.4839	0.807546	42.3765	0.038646	0.002891	1012.23	76.2641	16.2744
983	2014	289	5	2014	1	2	2	1	1	1	1	3.24632	101.703	1	1	2	2	0	2	800390	359221	57.6466	1.54776	0.003653	0.03915	0.003653	1009.72	83.6152	18.4467	27.9651	0.925392	53.5403	1.0462	34.3857	0.030417	0.003099	1010.25	84.0033	11.2697	27.7147	0.909469	54.4836	0.807546	40.0443	0.035531	0.002741	1012.26	76.2667	16.164
984	2014	290	4	2014	1	2	1	4	2	5	1	3.29916	101.632	1	2	2	2	0	2	792484	365047	57.1562	1.54776	0.003653	0.03915	0.003653	1009.72	83.6152	18.709	27.9651	0.925385	53.5403	0.924868	35.0808	0.030417	0.003099	1010.25	84.0033	12.0061	27.7146	0.909462	54.4836	0.807546	41.4735	0.036537	0.002805	1012.26	76.2668	16.1004
985	2014	291	5	2014	1	2	1	1	1	1	1	3.2401	101.673	2	1	2	2	4	2	797096	358524	55.7142	1.54776	0.003653	0.03915	0.003653	1009.72	83.6152	18.1028	27.9652	0.925458	53.5403	0.779228	36.3053	0.030417	0.003099	1010.25	84.0033	20.7989	27.7147	0.909537	54.4839	0.807546	42.1264	0.038399	0.002891	1012.26	76.2666	15.8859
987	2014	293	5	2014	1	2	1	1	1	1	1	3.20982	101.628	1	1	2	1	4	2	792096	355160	57.0839	1.54776	0.003653	0.03915	0.003653	1009.72	83.6152	18.6027	27.9652	0.925458	53.5403	0.973148	34.9265	0.030417	0.003099	1010.25	84.0033	11.3446	27.7147	0.909537	54.4837	0.807546	40.5718	0.036342	0.002848	1012.26	76.2666	16.0204
989	2014	295	4	2014	1	2	2	1	1	1	1	3.24467	101.654	2	1	1	1	4	2	795010	359025	55.7142	1.54776	0.003653	0.03915	0.003653	1009.72	83.6152	19.3641	27.9652	0.925458	53.5403	0.779228	36.3053	0.030417	0.003099	1010.25	84.0033	19.2273	27.7147	0.909537	54.4839	0.807546	42.1264	0.038399	0.002891	1012.26	76.2666	15.0267
990	2014	296	6	2014	1	2	1	1	1	1	1	3.21404	101.616	2	2	2	2	4	2	790712	355624	59.1809	1.54776	0.003653	0.03915	0.003653	1012.09	83.6176	18.9281	27.7271	0.487593	53.5403	0.992132	34.346	0.030083	0.003099	1012.64	84.0069	13.5806	27.2259	0.454099	54.4831	0.830828	41.5386	0.034865	0.00226	1014.68	77.2226	16.5298
991	2014	297	5	2014	2	2	1	1	1	1	1	3.16978	101.747	1	1	2	2	4	1	805279	350764	58.0167	1.54776	0.003653	0.03915	0.003653	1009.93	83.6154	18.8163	27.9433	0.88523	53.5403	1.00352	34.3822	0.030417	0.003099	1010.47	84.0036	12.3188	27.6698	0.867695	54.4834	0.807546	41.2227	0.035468	0.002578	1012.48	76.3544	16.2605
993	2014	299	6	2014	2	2	1	1	1	1	1	3.20794	101.755	1	1	2	2	0	1	806206	354989	58.9611	1.54776	0.003653	0.03915	0.003653	1011.52	83.617	19.2314	27.7841	0.592286	53.5403	1.02844	34.0612	0.030153	0.003099	1012.07	84.0061	13.5564	27.3428	0.562994	54.4831	0.825914	41.371	0.03472	0.002289	1014.1	76.994	16.4916
994	2014	300	5	2014	3	2	1	4	2	4	1	3.32893	101.478	1	2	2	2	0	2	775389	368297	59.1359	1.54776	0.003653	0.03915	0.003653	1010.56	83.6161	18.9265	27.8804	0.769528	53.5403	1.09639	33.5729	0.029965	0.003099	1011.1	84.0046	12.6601	27.5407	0.747349	54.4831	0.839022	40.8707	0.03416	0.002216	1013.12	76.607	16.4428
996	2014	302	5	2014	4	2	1	1	1	1	1	3.25048	101.735	2	2	2	2	0	2	803929	359691	59.7129	1.54776	0.003619	0.03915	0.003619	1011.4	83.6169	18.8975	27.7966	0.615397	53.5403	1.08981	33.5703	0.029409	0.003099	1011.94	84.0059	13.0877	27.3686	0.587032	54.483	0.877763	41.0089	0.033872	0.002047	1013.97	76.9436	16.5475
997	2014	303	5	2014	1	3	2	1	1	1	1	3.24436	101.654	1	2	2	2	0	2	794925	358990	58.4239	1.54776	0.003653	0.03915	0.003653	1011.78	83.6173	18.0624	27.7586	0.547833	53.5403	0.778491	35.9921	0.030399	0.003099	1012.33	84.0065	13.3529	27.2898	0.516679	54.4832	0.808786	42.8065	0.036794	0.002717	1014.36	77.1011	16.6019
998	2014	304	4	2014	1	2	1	1	1	2	1	3.26503	101.683	1	1	2	2	0	1	798146	361286	58.2283	1.54776	0.003653	0.03915	0.003653	1009.68	83.6151	17.1411	27.9674	0.925258	53.5403	1.20705	33.5925	0.030417	0.003099	1010.22	84.0032	10.7678	27.7207	0.909472	54.4837	0.807546	37.7795	0.0343	0.00253	1012.22	76.2483	16.9539
999	2014	305	5	2014	4	2	2	1	1	1	1	3.244	101.723	2	1	2	2	0	2	802613	358970	55.7142	1.54776	0.003653	0.03915	0.003653	1009.72	83.6152	18.0921	27.9652	0.925458	53.5403	0.779228	36.3053	0.030417	0.003099	1010.25	84.0033	20.7086	27.7147	0.909537	54.4839	0.807546	42.1264	0.038399	0.002891	1012.26	76.2666	15.844
1000	2014	306	5	2014	4	2	1	1	1	1	1	3.23126	101.712	1	2	2	2	0	2	801380	357557	58.0167	1.54776	0.003653	0.03915	0.003653	1009.93	83.6154	18.8163	27.9433	0.88523	53.5403	1.00352	34.3822	0.030417	0.003099	1010.47	84.0036	12.3188	27.6698	0.867695	54.4834	0.807546	41.2227	0.035468	0.002578	1012.48	76.3544	16.2605
1001	2014	307	6	2014	1	2	1	1	1	1	1	3.22099	101.593	2	2	2	2	0	2	788230	356387	59.1062	1.54776	0.003653	0.03915	0.003653	1011.92	83.6174	19.051	27.7439	0.518456	53.5403	1.00537	34.2403	0.030104	0.003099	1012.47	84.0067	13.6018	27.2604	0.4862	54.4831	0.829316	41.4826	0.034808	0.002268	1014.51	77.1552	16.5175
1002	2014	308	1	2014	1	2	1	2	1	1	1	3.24242	101.705	2	1	2	2	1	2	800685	358790	58.5789	1.54776	0.003653	0.03915	0.003653	1010.13	83.6156	18.7934	27.9234	0.848657	53.5403	1.06346	33.8984	0.030362	0.003099	1010.67	84.004	12.3226	27.629	0.829654	54.4833	0.811327	40.8981	0.034729	0.002406	1012.68	76.4343	16.3535
1003	2014	309	5	2014	3	2	2	4	2	5	1	3.28784	101.47	1	2	2	2	4	2	774467	363748	59.4156	1.54776	0.003649	0.03915	0.003649	1010.38	83.6159	18.6428	27.8986	0.802971	53.5403	1.14044	33.3081	0.029763	0.003099	1010.92	84.0043	12.2263	27.578	0.782134	54.4831	0.853137	40.3787	0.033734	0.002149	1012.93	76.534	16.4858
1004	2014	310	3	2014	2	2	1	2	1	1	1	3.21272	101.751	1	2	2	2	0	2	805719	355518	55.7142	1.54776	0.003653	0.03915	0.003653	1009.72	83.6152	18.0525	27.9652	0.925458	53.5403	0.779228	36.3053	0.030417	0.003099	1010.25	84.0033	21.3272	27.7147	0.909537	54.4839	0.807546	42.1264	0.038399	0.002891	1012.26	76.2666	16.4746
1005	2014	311	6	2014	1	2	1	2	1	1	1	3.23325	101.675	1	2	2	2	0	2	797331	357767	59.1536	1.54776	0.003653	0.03915	0.003653	1012.16	83.6177	18.9026	27.7206	0.475487	53.5403	0.983424	34.4158	0.030114	0.003099	1012.71	84.007	13.6008	27.2124	0.441507	54.4831	0.828614	41.5821	0.034943	0.002272	1014.75	77.249	16.5294
1006	2014	312	6	2014	1	2	1	2	1	1	1	3.2102	101.613	1	2	2	2	0	2	790403	355199	59.8289	1.54776	0.003603	0.03915	0.003603	1010.59	83.6161	18.6317	27.8778	0.764734	53.5403	1.16201	33.1091	0.029276	0.003099	1011.13	84.0046	12.3294	27.5353	0.742363	54.483	0.887062	40.3147	0.033343	0.002012	1013.15	76.6175	16.5374
1008	2014	314	5	2014	1	2	1	2	1	1	1	3.23912	101.649	1	1	2	2	0	2	794380	358409	58.903	1.54776	0.003653	0.03915	0.003653	1011.68	83.6172	19.2349	27.7684	0.563499	53.5403	1.01312	34.1845	0.030212	0.003099	1012.23	84.0063	13.6604	27.3107	0.533051	54.4832	0.821819	41.4471	0.034864	0.002315	1014.26	77.0569	16.4933
1009	2014	315	6	2014	1	2	2	1	1	1	1	3.25844	101.685	1	1	2	2	0	2	798379	360557	57.3314	1.54776	0.003653	0.03915	0.003653	1011.52	83.6172	17.9603	27.7902	0.623136	53.5403	0.673581	36.7783	0.030417	0.003099	1012.06	84.0062	13.8057	27.3488	0.594432	54.4834	0.807546	43.5631	0.038115	0.002949	1014.09	77.012	16.4887
1010	2014	316	4	2014	2	2	1	4	2	5	2	3.2098	101.747	1	1	2	1	3	2	805360	355193	55.4742	1.54776	0.003653	0.03915	0.003653	1009.69	83.6152	16.9809	27.9699	0.941775	53.5403	0.759615	36.4164	0.030417	0.003099	1010.22	84.0033	17.4539	27.7219	0.926257	54.4839	0.807546	42.3765	0.038646	0.002891	1012.23	76.2641	16.2744
1011	2014	317	7	2014	1	2	1	1	1	1	1	3.22929	101.703	1	2	2	1	5	2	800364	357337	55.4742	1.54776	0.003653	0.03915	0.003653	1009.69	83.6152	16.9809	27.9699	0.941775	53.5403	0.759615	36.4164	0.030417	0.003099	1010.22	84.0033	17.4539	27.7219	0.926257	54.4839	0.807546	42.3765	0.038646	0.002891	1012.23	76.2641	16.2744
1012	2014	318	5	2014	1	2	1	1	1	1	1	3.22929	101.703	1	1	2	2	0	2	800364	357337	57.4135	1.54776	0.003653	0.03915	0.003653	1011.53	83.6172	17.9588	27.788	0.617831	53.5403	0.677072	36.7494	0.030417	0.003099	1012.08	84.0062	13.7467	27.3447	0.588956	54.4833	0.807546	43.5416	0.038046	0.002945	1014.11	77.0181	16.504
1013	2014	319	6	2014	2	2	1	1	1	1	1	3.2174	101.759	1	2	2	2	0	2	806655	356038	58.9463	1.54776	0.003653	0.03915	0.003653	1011.55	83.617	19.2363	27.7817	0.587934	53.5403	1.02577	34.0829	0.030167	0.003099	1012.09	84.0061	13.5768	27.3379	0.558467	54.4831	0.824977	41.3844	0.034748	0.002295	1014.12	77.0035	16.4916
1014	2014	320	6	2014	2	3	1	2	1	1	1	3.2174	101.759	1	2	2	1	4	2	806655	356038	59.1555	1.54776	0.003653	0.03915	0.003653	1011.98	83.6175	19.002	27.7387	0.50886	53.5403	1.00307	34.2581	0.030077	0.003099	1012.53	84.0067	13.5812	27.2497	0.476219	54.4831	0.8312	41.4904	0.034799	0.002258	1014.56	77.1761	16.5237
1015	2014	321	6	2014	1	2	2	1	1	1	1	3.24889	101.663	1	2	2	1	4	2	795982	359494	55.4742	1.54776	0.003653	0.03915	0.003653	1009.69	83.6152	16.9809	27.9699	0.941775	53.5403	0.759615	36.4164	0.030417	0.003099	1010.22	84.0033	17.4539	27.7219	0.926257	54.4839	0.807546	42.3765	0.038646	0.002891	1012.23	76.2641	16.2744
1016	2014	322	6	2014	4	2	1	1	1	1	1	3.23033	101.718	1	2	2	2	3	2	802047	357456	55.7142	1.54776	0.003653	0.03915	0.003653	1009.72	83.6152	18.0678	27.9652	0.925458	53.5403	0.779228	36.3053	0.030417	0.003099	1010.25	84.0033	21.2493	27.7147	0.909537	54.4839	0.807546	42.1264	0.038399	0.002891	1012.26	76.2666	16.1676
1017	2014	323	6	2014	1	2	2	4	2	2	1	3.23783	101.675	1	1	2	2	4	2	797289	358273	55.8568	1.54776	0.003653	0.03915	0.003653	1010.04	83.6155	19.9864	27.9326	0.865582	53.5403	0.792304	36.1893	0.030417	0.003099	1010.58	84.0038	17.0641	27.6479	0.847258	54.4839	0.807546	42.0842	0.038221	0.002891	1012.59	76.3973	15.2227
1018	2014	324	6	2014	2	2	2	1	1	1	1	3.17207	101.751	1	2	2	2	0	2	805762	351019	55.7142	1.54776	0.003653	0.03915	0.003653	1009.72	83.6152	19.3079	27.9652	0.925458	53.5403	0.779228	36.3053	0.030417	0.003099	1010.25	84.0033	18.8247	27.7147	0.909537	54.4839	0.807546	42.1264	0.038399	0.002891	1012.26	76.2666	14.9224
1019	2014	325	6	2014	3	2	1	1	1	1	1	3.29174	101.471	1	2	2	2	0	2	774546	364180	55.7142	1.54776	0.003653	0.03915	0.003653	1009.72	83.6152	18.1121	27.9652	0.925458	53.5403	0.779228	36.3053	0.030417	0.003099	1010.25	84.0033	21.2064	27.7147	0.909537	54.4839	0.807546	42.1264	0.038399	0.002891	1012.26	76.2666	16.1026
1020	2014	326	5	2014	1	2	2	1	1	1	1	3.25135	101.658	1	2	2	2	4	2	795423	359764	59.3667	1.54776	0.003653	0.03915	0.003653	1012.13	83.6176	18.7769	27.7234	0.480723	53.5403	0.992884	34.3395	0.029944	0.003099	1012.68	84.007	13.4546	27.2182	0.446953	54.483	0.840504	41.5186	0.03476	0.00221	1014.72	77.2376	16.5547
1021	2014	327	6	2014	1	3	1	1	1	1	1	3.24181	101.654	1	2	2	2	0	2	795011	358708	55.4742	1.54776	0.003653	0.03915	0.003653	1009.69	83.6152	16.9809	27.9699	0.941775	53.5403	0.759615	36.4164	0.030417	0.003099	1010.22	84.0033	17.4539	27.7219	0.926257	54.4839	0.807546	42.3765	0.038646	0.002891	1012.23	76.2641	16.2744
1022	2014	328	6	2014	3	2	1	1	1	1	1	3.33788	101.53	2	0	1	1	4	2	781170	369302	57.638	1.54776	0.003653	0.03915	0.003653	1009.72	83.6152	18.299	27.9652	0.925458	53.5403	1.08383	34.2436	0.030417	0.003099	1010.25	84.0033	11.011	27.7147	0.909537	54.4837	0.807546	39.4009	0.035343	0.00274	1012.26	76.2666	16.2013
1023	2014	329	6	2014	3	3	2	2	1	1	1	3.3091	101.589	1	2	2	2	0	2	787749	366135	55.7142	1.54776	0.003653	0.03915	0.003653	1009.72	83.6152	18.0058	27.9652	0.925458	53.5403	0.779228	36.3053	0.030417	0.003099	1010.25	84.0033	21.1437	27.7147	0.909537	54.4839	0.807546	42.1264	0.038399	0.002891	1012.26	76.2666	16.4754
1024	2014	330	6	2014	3	2	1	3	1	1	2	3.32595	101.536	1	1	2	2	4	1	781824	367984	53.5403	0.721627	36.4166	0.030417	0.003099	1012.28	84.0065	13.6739	27.3019	0.540738	54.4833	0.807546	43.2248	0.037528	0.002841	1014.31	77.0922	16.5251	26.8927	0.550747	73.3909	0.701663	61.7529	0.035179	0.004403	1012.68	68.6308	11.9844
1025	2014	331	5	2014	1	2	1	1	1	1	1	3.21274	101.608	1	1	2	1	4	1	789869	355478	53.5403	1.07289	34.1451	0.030417	0.003099	1010.27	84.0034	11.3501	27.7098	0.904991	54.4835	0.807546	39.9689	0.035162	0.002661	1012.28	76.2761	16.2576	27.271	0.912903	73.5074	0.701663	58.5995	0.035179	0.004403	1010.63	67.6977	11.9844
1026	2014	332	6	2014	3	3	1	2	1	1	1	3.29791	101.591	1	2	2	2	0	2	787887	364897	53.5403	0.669505	36.8616	0.030417	0.003099	1011.82	84.0059	14.3313	27.4003	0.64841	54.4835	0.807546	43.4878	0.038473	0.002946	1013.84	76.9181	16.351	26.9783	0.650822	73.5022	0.701663	61.4257	0.035179	0.004403	1012.2	68.4265	11.9844
1027	2014	333	6	2014	3	2	1	3	1	1	1	3.32198	101.476	1	2	2	2	0	2	775167	367528	53.5403	1.11995	33.3423	0.028959	0.003099	1011.88	84.0058	12.8978	27.3822	0.599684	54.4829	0.909198	40.7925	0.033462	0.001931	1013.9	76.917	16.5789	26.9707	0.613843	73.4536	0.769482	61.0716	0.031883	0.003746	1012.26	68.4337	11.9844
1028	2014	334	6	2014	1	2	1	1	1	1	1	3.21404	101.616	1	1	2	1	4	2	790712	355624	53.5403	0.680587	36.7196	0.030417	0.003099	1012.09	84.0062	13.6472	27.3431	0.584852	54.4833	0.807546	43.5184	0.037956	0.002945	1014.12	77.0183	16.5293	26.9288	0.59202	73.3105	0.701663	61.8759	0.035179	0.004403	1012.48	68.5443	11.9844
1030	2014	336	5	2014	3	2	1	1	1	1	2	3.23306	101.494	1	2	2	2	0	2	777147	357695	53.5403	1.04864	33.9174	0.030228	0.003099	1011.45	84.0051	13.2464	27.4704	0.681868	54.4832	0.820688	41.2399	0.034674	0.002323	1013.47	76.7445	16.4345	27.0516	0.694346	73.4842	0.710431	60.8122	0.034893	0.004272	1011.82	68.2356	11.9844
1031	2014	337	6	2014	1	2	2	1	1	1	1	3.25239	101.687	1	2	2	2	0	2	798621	359888	53.5403	1.02142	34.4596	0.030417	0.003099	1010.26	84.0033	11.5315	27.7122	0.907219	54.4835	0.807546	40.5216	0.035622	0.00271	1012.27	76.2715	16.1779	27.2732	0.915086	73.5098	0.701663	59.074	0.035179	0.004403	1010.62	67.6923	11.9844
1032	2014	338	6	2014	2	2	1	1	1	1	1	3.21031	101.754	2	1	2	2	0	2	806135	355252	53.5403	1.02142	34.4596	0.030417	0.003099	1010.26	84.0033	11.5315	27.7122	0.907219	54.4835	0.807546	40.5216	0.035622	0.00271	1012.27	76.2715	16.1779	27.2732	0.915086	73.5098	0.701663	59.074	0.035179	0.004403	1010.62	67.6923	11.9844
1033	2014	339	6	2014	3	2	1	3	1	1	1	3.23306	101.494	1	2	2	2	0	2	777147	357695	53.5403	1.03302	34.0201	0.030046	0.003099	1012.15	84.0062	13.4977	27.3263	0.547674	54.4831	0.833412	41.3484	0.034604	0.002245	1014.18	77.0262	16.507	26.9196	0.562898	73.4783	0.71892	61.046	0.034498	0.004188	1012.54	68.5591	11.9844
1034	2014	340	7	2014	1	2	1	1	1	1	1	3.24062	101.705	1	1	2	1	4	2	800621	358591	53.5403	1.12954	33.424	0.030002	0.003099	1010.79	84.0041	12.1195	27.6053	0.807621	54.4832	0.836479	40.368	0.03395	0.002229	1012.8	76.4805	16.4574	27.1753	0.817526	73.4771	0.720966	60.0631	0.034399	0.004169	1011.15	67.9324	11.9844
1035	2014	341	10	2013	1	2	1	1	1	1	1	3.22407	101.706	1	2	2	2	0	2	800701	356760	53.5403	1.10162	33.4801	0.029266	0.003099	1011.9	84.0058	13.0121	27.3782	0.595971	54.483	0.887751	40.9295	0.033726	0.002009	1013.92	76.9248	16.5554	26.9671	0.610207	73.4598	0.755173	61.0748	0.032643	0.003867	1012.28	68.4427	11.9844
1036	2014	342	6	2014	3	2	1	4	1	1	1	3.31722	101.476	1	1	2	1	3	2	775132	367000	53.5403	1.18697	33.7089	0.030417	0.003099	1010.23	84.0033	10.7747	27.718	0.909852	54.4837	0.807546	38.0202	0.034511	0.002582	1012.24	76.2572	16.8361	27.2792	0.918576	73.813	0.701663	56.2356	0.035179	0.004403	1010.59	67.6766	11.9844
1037	2014	343	6	2014	3	3	1	2	1	1	1	3.33166	101.572	1	2	2	2	5	2	785821	368625	53.5403	0.779228	36.3053	0.030417	0.003099	1010.25	84.0033	21.472	27.7147	0.909537	54.4839	0.807546	42.1264	0.038399	0.002891	1012.26	76.2666	16.4724	27.2755	0.917357	73.514	0.701663	59.4139	0.035179	0.004403	1010.61	67.6867	11.9844
1038	2014	344	6	2014	1	2	1	4	2	3	1	3.2231	101.632	1	1	2	2	0	2	792542	356631	53.5403	1.01199	34.1858	0.029999	0.003099	1012.48	84.0067	13.5194	27.2584	0.484378	54.4831	0.836663	41.4426	0.034686	0.002228	1014.52	77.159	16.5308	26.8573	0.500897	73.477	0.721089	61.1433	0.034393	0.004168	1012.88	68.7117	11.9844
1039	2014	345	6	2014	3	2	2	3	1	1	1	3.31588	101.523	1	2	2	1	5	2	780402	366866	53.5403	0.779228	36.3053	0.030417	0.003099	1010.25	84.0033	18.9588	27.7147	0.909537	54.4839	0.807546	42.1264	0.038399	0.002891	1012.26	76.2666	14.9512	27.2755	0.917357	73.514	0.701663	59.4139	0.035179	0.004403	1010.61	67.6867	11.9844
1040	2014	346	6	2014	3	2	1	1	1	1	1	3.23306	101.494	1	2	2	2	0	2	777147	357695	53.5403	0.803757	36.0878	0.030417	0.003099	1010.73	84.004	16.7578	27.6175	0.818931	54.4838	0.807546	42.0472	0.038066	0.002891	1012.74	76.4568	15.3894	27.1864	0.828605	73.514	0.701663	59.5378	0.035179	0.004403	1011.09	67.9051	11.9844
1042	2014	348	6	2014	1	2	2	1	1	1	1	3.25109	101.678	1	1	2	2	0	2	797580	359742	53.5403	0.779228	36.3053	0.030417	0.003099	1010.25	84.0033	18.9521	27.7147	0.909537	54.4839	0.807546	42.1264	0.038399	0.002891	1012.26	76.2666	14.9804	27.2755	0.917356	73.514	0.701663	59.4139	0.035179	0.004403	1010.61	67.6867	11.9844
1043	2014	349	6	2014	1	2	1	4	1	1	2	3.25029	101.639	1	1	2	2	0	1	793292	359642	53.5403	0.818312	35.9587	0.030417	0.003099	1010.94	84.0044	16.6419	27.5732	0.777644	54.4838	0.807546	42.0001	0.037869	0.002891	1012.96	76.5434	15.5869	27.1458	0.788162	73.514	0.701663	59.6113	0.035179	0.004403	1011.31	68.0047	11.9844
1044	2014	350	6	2014	1	2	1	1	1	1	1	3.24944	101.689	2	2	2	1	4	2	798846	359562	53.5403	0.779228	36.3053	0.030417	0.003099	1010.25	84.0033	20.9864	27.7147	0.909537	54.4839	0.807546	42.1264	0.038399	0.002891	1012.26	76.2666	16	27.2755	0.917357	73.514	0.701663	59.4139	0.035179	0.004403	1010.61	67.6867	11.9844
1045	2014	351	7	2014	3	2	2	1	1	1	1	3.3014	101.593	2	1	1	1	5	2	788128	365284	53.5403	0.721627	36.4166	0.030417	0.003099	1012.28	84.0065	13.6739	27.3019	0.540738	54.4833	0.807546	43.2248	0.037528	0.002841	1014.31	77.0922	16.5251	26.8927	0.550747	73.3909	0.701663	61.7529	0.035179	0.004403	1012.68	68.6308	11.9844
1046	2014	352	1	2013	3	2	1	4	2	3	1	3.3269	101.478	1	1	2	2	1	2	775379	368072	53.5403	1.07329	33.7183	0.030006	0.003099	1011.45	84.0051	13.064	27.4706	0.682091	54.4831	0.836148	41.1011	0.034338	0.002231	1013.47	76.744	16.4591	27.0518	0.694565	73.4772	0.720745	60.8556	0.03441	0.004171	1011.82	68.2351	11.9844
1047	2014	353	6	2014	1	2	2	2	1	1	1	3.2211	101.63	2	2	2	2	4	2	792345	356409	53.5403	1.0643	34.1859	0.030417	0.003099	1010.28	84.0034	11.4023	27.7093	0.904508	54.4835	0.807546	40.093	0.03522	0.002662	1012.28	76.2772	16.2465	27.2706	0.912431	73.5073	0.701663	58.739	0.035179	0.004403	1010.63	67.6988	11.9844
1048	2014	354	7	2014	3	2	1	3	1	1	1	3.32681	101.528	1	2	2	2	1	2	780911	368077	53.5403	0.759615	36.4164	0.030417	0.003099	1010.22	84.0033	17.4539	27.7219	0.926257	54.4839	0.807546	42.3765	0.038646	0.002891	1012.23	76.2641	16.2744	27.2792	0.930343	73.514	0.701663	59.5901	0.035179	0.004403	1010.58	67.6812	11.9844
1049	2014	355	5	2014	3	2	1	1	1	1	1	3.23306	101.494	1	2	2	2	1	2	777147	357695	53.5403	0.779228	36.3053	0.030417	0.003099	1010.25	84.0033	21.2233	27.7147	0.909537	54.4839	0.807546	42.1264	0.038399	0.002891	1012.26	76.2666	16.1254	27.2755	0.917357	73.514	0.701663	59.4139	0.035179	0.004403	1010.61	67.6867	11.9844
1050	2014	356	7	2014	4	2	1	1	1	1	2	3.23124	101.709	1	2	2	2	0	1	801049	357554	53.5403	0.779783	36.3004	0.030417	0.003099	1010.34	84.0034	17.4752	27.6972	0.893188	54.4839	0.807546	42.1246	0.038391	0.002891	1012.34	76.3009	14.9665	27.2594	0.901342	73.514	0.701663	59.4167	0.035179	0.004403	1010.69	67.7261	11.9844
1051	2014	357	7	2014	4	2	1	4	2	2	1	3.24809	101.74	2	2	2	2	1	2	804495	359428	53.5403	0.864448	35.339	0.030351	0.003099	1012.9	84.0073	13.5928	27.1743	0.407278	54.4831	0.81212	42.2689	0.036021	0.002486	1014.94	77.3251	16.5461	26.7798	0.424936	73.4896	0.704714	61.4325	0.035122	0.004336	1013.3	68.9021	11.9844
1052	2014	358	6	2014	1	2	2	4	2	3	1	3.21323	101.616	1	1	2	2	0	2	790761	355534	53.5403	0.779228	36.3053	0.030417	0.003099	1010.25	84.0033	20.3422	27.7147	0.909537	54.4839	0.807546	42.1264	0.038399	0.002891	1012.26	76.2666	15.4101	27.2755	0.917357	73.514	0.701663	59.4139	0.035179	0.004403	1010.61	67.6867	11.9844
1053	2014	359	7	2014	1	2	1	1	1	1	1	3.25031	101.686	1	2	2	1	4	2	798557	359658	53.5403	0.759615	36.4164	0.030417	0.003099	1010.22	84.0033	17.4539	27.7219	0.926257	54.4839	0.807546	42.3765	0.038646	0.002891	1012.23	76.2641	16.2744	27.2792	0.930343	73.514	0.701663	59.5901	0.035179	0.004403	1010.58	67.6812	11.9844
1055	2014	361	7	2014	3	2	1	1	1	1	2	3.23306	101.494	1	2	2	2	0	2	777147	357695	53.5403	1.06393	33.7807	0.029967	0.003099	1011.72	84.0055	13.2439	27.415	0.630229	54.4831	0.838883	41.1761	0.034367	0.002217	1013.74	76.8529	16.4844	27.0008	0.643763	73.4762	0.722571	60.9519	0.03432	0.004154	1012.1	68.3601	11.9844
1057	2014	363	6	2014	1	2	1	3	1	1	1	3.25114	101.697	1	2	2	2	0	1	799783	359753	53.5403	0.942749	34.7705	0.030417	0.003099	1012.65	84.0069	14.1198	27.2245	0.452796	54.4832	0.807554	41.7571	0.035637	0.002488	1014.69	77.2253	16.4477	26.8263	0.469961	73.4962	0.701668	60.9102	0.035179	0.004389	1013.05	68.7879	11.9844
1058	2014	364	7	2014	1	2	1	4	2	5	1	3.21914	101.619	1	1	2	2	0	1	791062	356190	53.5403	1.08476	33.6299	0.029898	0.003099	1011.42	84.0051	12.9739	27.4756	0.686709	54.4831	0.84368	41.0257	0.034193	0.002193	1013.44	76.7343	16.4682	27.0563	0.699088	73.4743	0.72577	60.8518	0.034161	0.004125	1011.8	68.2239	11.9844
1059	2014	365	5	2014	1	2	1	4	2	3	1	3.21214	101.61	1	2	2	1	4	2	790065	355412	53.5403	0.843584	35.4976	0.030372	0.003099	1012.78	84.0071	13.5638	27.1976	0.429864	54.4831	0.810631	42.4005	0.036216	0.002536	1014.82	77.2805	16.5529	26.801	0.446763	73.4869	0.703721	61.4889	0.035152	0.004349	1013.19	68.8507	11.9844
1060	2014	366	7	2014	3	2	2	4	2	2	1	3.28671	101.485	1	1	2	2	0	2	776163	363628	53.5403	0.721627	36.4166	0.030417	0.003099	1012.28	84.0065	13.6739	27.3019	0.540738	54.4833	0.807546	43.2248	0.037528	0.002841	1014.31	77.0922	16.5251	26.8927	0.550747	73.3909	0.701663	61.7529	0.035179	0.004403	1012.68	68.6308	11.9844
1061	2014	367	7	2014	3	2	1	1	1	1	2	3.25813	101.526	1	1	2	2	0	2	780745	360477	53.5403	1.07803	33.699	0.03007	0.003099	1011.2	84.0048	12.8626	27.5202	0.72825	54.4832	0.83171	41.0314	0.034354	0.002255	1013.22	76.6471	16.434	27.0972	0.739779	73.4791	0.717784	60.7377	0.034553	0.004199	1011.58	68.1238	11.9844
1062	2014	368	6	2014	3	2	1	3	1	1	1	3.23306	101.494	1	2	2	2	0	2	777147	357695	53.5403	0.759615	36.4164	0.030417	0.003099	1010.22	84.0033	17.4539	27.7219	0.926257	54.4839	0.807546	42.3765	0.038646	0.002891	1012.23	76.2641	16.2744	27.2792	0.930343	73.514	0.701663	59.5901	0.035179	0.004403	1010.58	67.6812	11.9844
1063	2014	369	6	2014	1	2	1	1	1	1	1	3.21708	101.625	1	2	2	2	1	2	791697	355963	53.5403	0.788514	35.9148	0.030417	0.003099	1012.57	84.0069	13.6046	27.2424	0.476388	54.4832	0.807546	42.7636	0.036795	0.002675	1014.6	77.1984	16.5438	26.8407	0.490721	73.4554	0.701663	61.6063	0.035179	0.004391	1012.97	68.7551	11.9844
1064	2014	370	6	2014	3	2	1	1	1	1	2	3.23306	101.494	1	2	2	2	0	2	777147	357695	53.5403	0.759615	36.4164	0.030417	0.003099	1010.22	84.0033	17.4539	27.7219	0.926257	54.4839	0.807546	42.3765	0.038646	0.002891	1012.23	76.2641	16.2744	27.2792	0.930343	73.514	0.701663	59.5901	0.035179	0.004403	1010.58	67.6812	11.9844
1065	2014	371	6	2014	1	2	1	1	1	1	1	3.25134	101.694	1	2	2	2	4	1	799394	359773	53.5403	1.07884	33.6851	0.030023	0.003099	1011.29	84.0049	12.9272	27.5019	0.711288	54.4831	0.834984	41.044	0.034315	0.002237	1013.31	76.6827	16.4458	27.0805	0.723164	73.4777	0.719969	60.7861	0.034447	0.004178	1011.67	68.1647	11.9844
1066	2014	372	7	2014	3	2	1	4	2	5	1	3.31941	101.592	1	1	2	1	4	2	788072	367276	53.5403	0.811847	35.7435	0.030417	0.003099	1012.75	84.0071	13.7453	27.2055	0.441124	54.4832	0.807546	42.6059	0.03662	0.002619	1014.78	77.2695	16.5128	26.8071	0.456479	73.4946	0.701663	61.493	0.035179	0.004394	1013.15	68.837	11.9844
1067	2014	373	6	2014	1	2	1	2	1	1	1	3.22252	101.624	1	2	2	2	0	1	791648	356565	53.5403	0.691294	36.6422	0.030417	0.003099	1012.14	84.0063	13.6954	27.3311	0.57292	54.4833	0.807546	43.4406	0.037865	0.002914	1014.17	77.0408	16.5179	26.918	0.580593	73.3518	0.701663	61.8258	0.035179	0.004403	1012.54	68.5704	11.9844
1068	2014	374	7	2014	3	2	1	3	1	1	1	3.32858	101.527	1	1	2	2	1	2	780810	368272	53.5403	0.810347	36.0294	0.030417	0.003099	1010.78	84.0041	16.4886	27.6071	0.809263	54.4838	0.807546	42.0259	0.037977	0.002891	1012.79	76.4771	15.4735	27.1769	0.819135	73.514	0.701663	59.5711	0.035179	0.004403	1011.14	67.9285	11.9844
1069	2014	375	6	2014	1	2	2	1	1	1	1	3.21204	101.612	1	2	2	1	4	2	790324	355401	53.5403	0.759615	36.4164	0.030417	0.003099	1010.22	84.0033	17.4539	27.7219	0.926257	54.4839	0.807546	42.3765	0.038646	0.002891	1012.23	76.2641	16.2744	27.2792	0.930343	73.514	0.701663	59.5901	0.035179	0.004403	1010.58	67.6812	11.9844
1070	2014	376	7	2014	3	2	1	3	1	1	1	3.23306	101.494	1	2	2	2	0	1	777147	357695	53.5403	0.767361	36.3861	0.030417	0.003099	1010.33	84.0035	18.5274	27.698	0.895963	54.4839	0.807546	42.228	0.038501	0.002891	1012.34	76.3018	15.8151	27.2596	0.903367	73.514	0.701663	59.49	0.035179	0.004403	1010.69	67.7265	11.9844
1072	2014	378	6	2014	3	2	1	3	1	1	1	3.31039	101.597	1	1	2	2	0	1	788601	366280	53.5403	0.759615	36.4164	0.030417	0.003099	1010.22	84.0033	17.4539	27.7219	0.926257	54.4839	0.807546	42.3765	0.038646	0.002891	1012.23	76.2641	16.2744	27.2792	0.930343	73.514	0.701663	59.5901	0.035179	0.004403	1010.58	67.6812	11.9844
1073	2014	379	5	2014	1	2	1	1	1	2	1	3.25225	101.663	1	0	2	2	0	1	795959	359866	53.5403	0.759615	36.4164	0.030417	0.003099	1010.22	84.0033	17.4539	27.7219	0.926257	54.4839	0.807546	42.3765	0.038646	0.002891	1012.23	76.2641	16.2744	27.2792	0.930343	73.514	0.701663	59.5901	0.035179	0.004403	1010.58	67.6812	11.9844
1074	2014	380	7	2014	3	2	1	1	1	1	1	3.23033	101.531	1	2	2	1	4	2	781297	357402	53.5403	0.978106	34.476	0.030368	0.003099	1012.44	84.0066	13.9166	27.2671	0.492465	54.4832	0.810922	41.6045	0.035265	0.002411	1014.47	77.1421	16.4742	26.8653	0.508819	73.4907	0.703915	60.9466	0.035147	0.004346	1012.84	68.6922	11.9844
1075	2014	381	7	2014	1	2	2	4	2	3	1	3.21163	101.624	1	1	2	1	3	2	791668	355360	53.5403	1.12462	34.0037	0.030417	0.003099	1010.25	84.0033	10.9302	27.7147	0.909537	54.4837	0.807546	38.9351	0.034983	0.00268	1012.26	76.2666	16.3955	27.2755	0.917357	73.5415	0.701663	57.2231	0.035179	0.004403	1010.61	67.6867	11.9844
1076	2014	382	7	2014	3	2	2	1	1	1	1	3.31503	101.582	1	2	2	2	0	2	786986	366789	53.5403	0.759615	36.4164	0.030417	0.003099	1010.22	84.0033	17.4539	27.7219	0.926257	54.4839	0.807546	42.3765	0.038646	0.002891	1012.23	76.2641	16.2744	27.2792	0.930343	73.514	0.701663	59.5901	0.035179	0.004403	1010.58	67.6812	11.9844
1077	2014	383	6	2014	3	2	1	3	1	1	2	3.23306	101.494	1	2	2	2	0	1	777147	357695	53.5403	0.7978	35.8453	0.030388	0.003099	1012.45	84.0067	13.4005	27.2657	0.493883	54.4832	0.809526	42.6849	0.036614	0.00266	1014.48	77.1478	16.5904	26.8633	0.509301	73.4021	0.702984	61.6312	0.03517	0.004359	1012.85	68.6981	11.9844
1078	2014	384	7	2014	1	2	1	1	1	1	1	3.22863	101.707	1	1	2	1	4	2	800854	357265	53.5403	0.759615	36.4164	0.030417	0.003099	1010.22	84.0033	17.4539	27.7219	0.926257	54.4839	0.807546	42.3765	0.038646	0.002891	1012.23	76.2641	16.2744	27.2792	0.930343	73.514	0.701663	59.5901	0.035179	0.004403	1010.58	67.6812	11.9844
1079	2014	385	7	2014	1	2	1	4	2	2	1	3.24865	101.69	1	2	2	1	4	2	798954	359475	53.5403	0.779228	36.3053	0.030417	0.003099	1010.25	84.0033	21.1522	27.7147	0.909537	54.4839	0.807546	42.1264	0.038399	0.002891	1012.26	76.2666	16.4743	27.2755	0.917357	73.514	0.701663	59.4139	0.035179	0.004403	1010.61	67.6867	11.9844
1080	2014	386	6	2014	3	2	2	1	1	1	1	3.25572	101.521	1	2	2	2	0	2	780155	360209	53.5403	0.984505	34.4381	0.030404	0.003099	1012.21	84.0063	13.9714	27.3143	0.53645	54.4832	0.808458	41.5514	0.035315	0.002451	1014.24	77.0497	16.459	26.9085	0.551903	73.4935	0.702271	60.8216	0.035179	0.004371	1012.6	68.5862	11.9844
1081	2014	387	7	2014	3	1	1	3	1	1	1	3.32626	101.529	1	2	2	2	4	2	781028	368016	53.5403	0.750414	36.4266	0.030417	0.003099	1011.2	84.0048	16.057	27.5216	0.737749	54.4837	0.807546	42.5332	0.038275	0.002891	1013.22	76.6538	15.9474	27.0962	0.746314	73.514	0.701663	60.129	0.035179	0.004403	1011.58	68.1293	11.9844
1082	2014	388	6	2014	3	2	1	2	1	1	2	3.23306	101.494	1	2	2	2	0	2	777147	357695	53.5403	1.19229	33.6489	0.030417	0.003099	1010.23	84.0033	10.8063	27.7178	0.909096	54.4837	0.807546	38.0347	0.0344	0.002556	1012.24	76.2568	16.8345	27.2793	0.918043	73.7988	0.701663	56.3385	0.035179	0.004403	1010.59	67.6763	11.9844
1084	2014	390	7	2014	3	2	1	1	1	1	1	3.30758	101.595	1	1	2	1	4	2	788386	365968	53.5403	1.19619	33.6094	0.030417	0.003099	1010.23	84.0033	10.8269	27.7174	0.908155	54.4836	0.807546	38.0332	0.034326	0.002537	1012.24	76.257	16.8395	27.279	0.917301	73.7948	0.701663	56.3912	0.035179	0.004403	1010.59	67.6767	11.9844
1085	2014	391	7	2014	1	2	2	1	1	1	1	3.27282	101.649	2	1	2	1	4	2	794358	362138	54.483	0.887062	40.3147	0.033343	0.002012	1013.15	76.6175	16.5374	27.1111	0.753603	73.46	0.754714	60.4365	0.032667	0.003871	1011.5	68.0898	11.9844	29.1621	1.04992	91.7258	1.44962	104.382	0.032884	0.004244	1011.81	74.1612	10.7503
1086	2014	392	7	2014	3	2	2	3	1	1	2	3.30257	101.583	2	1	2	1	4	2	787002	365410	54.4831	0.848428	40.6969	0.033947	0.002171	1013.07	76.5886	16.4616	27.1246	0.767075	73.4726	0.728939	60.5466	0.034002	0.004096	1011.43	68.0566	11.9844	29.1706	1.06828	91.4202	1.4931	104.747	0.034152	0.004357	1011.75	74.0988	10.7503
1087	2014	393	8	2014	1	2	1	1	1	1	2	3.25389	101.698	1	2	2	2	0	2	799826	360057	54.4838	0.807546	42.0032	0.037882	0.002891	1012.92	76.5293	15.5676	27.1524	0.794738	73.514	0.701663	59.6065	0.035179	0.004403	1011.28	67.9885	11.9844	29.1879	1.106	91.0968	1.5271	104.782	0.040166	0.004782	1011.63	73.9707	10.7509
1088	2014	394	8	2014	2	2	2	1	1	1	1	3.1713	101.739	1	2	2	2	0	2	804489	350931	54.4839	0.807546	42.1264	0.038399	0.002891	1012.26	76.2666	15.0472	27.2755	0.917357	73.514	0.701663	59.4139	0.035179	0.004403	1010.61	67.6867	11.9844	29.2648	1.27317	91.0968	1.5271	104.673	0.040166	0.004782	1011.11	73.4029	10.1769
1089	2014	395	6	2014	3	2	1	1	1	1	1	3.23306	101.494	1	2	2	2	0	2	777147	357695	54.4831	0.861527	40.3749	0.033635	0.002113	1013	76.5583	16.4989	27.1388	0.781223	73.4681	0.737678	60.3064	0.033556	0.004018	1011.35	68.0218	11.9844	29.1795	1.08757	91.5238	1.47873	104.193	0.033691	0.004316	1011.69	74.0333	10.7503
1090	2014	396	7	2014	2	2	1	1	1	1	1	3.21058	101.78	2	2	2	2	4	2	808964	355289	54.4834	0.807546	41.2282	0.035587	0.002609	1012.43	76.333	16.241	27.2444	0.886368	73.5041	0.701663	60.1296	0.035179	0.004403	1010.78	67.763	11.9844	29.2454	1.23092	91.0968	1.5271	104.643	0.037693	0.004653	1011.24	73.5464	10.7503
1091	2014	397	6	2014	1	2	1	3	1	1	1	3.25275	101.649	1	1	1	2	0	2	794354	359917	54.4831	0.842034	41.0676	0.034242	0.002201	1013.51	76.7598	16.4706	27.0444	0.687197	73.4749	0.724672	60.8785	0.034216	0.004135	1011.86	68.2532	11.9844	29.1205	0.959381	91.3696	1.4999	105.564	0.034395	0.004378	1012.09	74.4687	10.7503
1092	2014	398	7	2014	2	2	2	1	1	1	1	3.17561	101.751	1	1	2	2	0	2	805727	351410	54.4839	0.807546	42.3765	0.038646	0.002891	1012.23	76.2641	16.2744	27.2792	0.930343	73.514	0.701663	59.5901	0.035179	0.004403	1010.58	67.6812	11.9844	29.2665	1.2923	91.0968	1.5271	105.012	0.040166	0.004782	1011.09	73.3852	10.7503
1093	2014	399	6	2014	2	2	1	1	1	1	2	3.18434	101.758	1	1	2	1	4	2	806587	352379	54.4833	0.807546	42.921	0.037115	0.002732	1014.55	77.1803	16.5061	26.8502	0.504239	73.4705	0.701663	61.6007	0.035179	0.004403	1012.91	68.7332	11.9844	28.9986	0.711538	91.0968	1.5271	109.364	0.038373	0.004704	1012.92	75.3635	10.7503
1094	2014	400	7	2014	1	2	1	4	2	3	1	3.25034	101.661	1	1	2	2	4	2	795730	359654	54.4839	0.807546	42.1264	0.038399	0.002891	1012.26	76.2666	16.4956	27.2755	0.917357	73.514	0.701663	59.4139	0.035179	0.004403	1010.61	67.6867	11.9844	29.2648	1.27317	91.0968	1.5271	104.673	0.040166	0.004782	1011.11	73.4029	9.88851
1095	2014	401	7	2014	1	2	1	3	1	1	1	3.25414	101.662	1	2	2	2	0	2	795877	360074	54.4839	0.807546	42.2199	0.03849	0.002891	1012.39	76.3208	15.7369	27.2505	0.893735	73.514	0.701663	59.4877	0.035179	0.004403	1010.74	67.7486	11.9844	29.2491	1.24117	91.0968	1.5271	104.896	0.040166	0.004782	1011.21	73.5183	8.14622
1096	2014	402	7	2014	2	2	1	1	1	1	1	3.20293	101.776	1	1	2	2	0	1	808512	354441	54.4839	0.807546	42.0714	0.038168	0.002891	1012.6	76.4031	15.2496	27.2115	0.85365	73.514	0.701663	59.4999	0.035179	0.004403	1010.95	67.8435	11.9844	29.2249	1.18632	91.0968	1.5271	104.722	0.040166	0.004782	1011.38	73.6979	12.2872
1097	2014	403	8	2014	2	3	1	1	1	1	1	3.16889	101.772	0	2	2	2	5	1	808112	350673	54.4839	0.807546	42.1264	0.038399	0.002891	1012.26	76.2666	15.0431	27.2755	0.917357	73.514	0.701663	59.4139	0.035179	0.004403	1010.61	67.6867	11.9844	29.2648	1.27317	91.0968	1.5271	104.673	0.040166	0.004782	1011.11	73.4029	10.0066
1098	2014	404	6	2014	3	2	1	1	1	1	1	3.23306	101.494	1	2	2	2	0	2	777147	357695	54.4839	0.807546	42.3765	0.038646	0.002891	1012.23	76.2641	16.2744	27.2792	0.930343	73.514	0.701663	59.5901	0.035179	0.004403	1010.58	67.6812	11.9844	29.2665	1.2923	91.0968	1.5271	105.012	0.040166	0.004782	1011.09	73.3852	10.7503
1099	2014	405	8	2014	4	2	1	1	1	1	1	3.26057	101.727	1	1	2	2	0	1	803040	360805	54.4839	0.807546	42.9819	0.039212	0.002891	1012.4	76.3494	16.0535	27.2446	0.914876	73.514	0.701663	60.0797	0.035179	0.004403	1010.75	67.7736	11.9844	29.2436	1.27413	91.0968	1.5271	106.375	0.040166	0.004782	1011.24	73.544	10.4426
1100	2014	406	7	2014	1	2	2	1	1	1	1	3.22974	101.695	2	2	2	1	4	2	799578	357384	54.4832	0.807547	42.9314	0.037006	0.002749	1014.4	77.1178	16.5753	26.8785	0.528547	73.3725	0.701664	61.7084	0.035179	0.00439	1012.76	68.6625	11.9844	29.0165	0.744094	91.0968	1.5271	109.677	0.038276	0.004746	1012.8	75.2334	10.7503
1101	2014	407	6	2014	1	3	1	1	1	1	1	3.21287	101.628	2	2	2	2	4	2	792110	355498	54.4839	0.807546	42.0842	0.038221	0.002891	1012.59	76.3973	15.2227	27.2142	0.856352	73.514	0.701663	59.4799	0.035179	0.004403	1010.94	67.8369	11.9844	29.2266	1.19	91.0968	1.5271	104.71	0.040166	0.004782	1011.37	73.6854	11.7153
1102	2014	408	7	2014	3	2	1	4	2	2	1	3.29737	101.589	1	1	2	2	4	2	787766	364837	54.4831	0.873722	40.2715	0.033455	0.002063	1013.04	76.5739	16.5243	27.1315	0.773934	73.4641	0.745814	60.2892	0.033134	0.003948	1011.39	68.0397	11.9844	29.1749	1.07763	91.6203	1.46497	104.119	0.033294	0.00428	1011.72	74.067	10.7503
1103	2014	409	8	2014	4	2	2	4	2	2	1	3.25981	101.733	1	2	2	2	0	2	803755	360723	54.4831	0.846049	40.997	0.034146	0.002182	1013.42	76.7276	16.4704	27.0595	0.702244	73.4734	0.727351	60.8441	0.034082	0.00411	1011.78	68.2162	11.9844	29.13	0.979895	91.4014	1.49565	105.445	0.034241	0.004364	1012.03	74.399	10.7503
1104	2014	410	7	2014	2	2	1	1	1	1	1	3.20317	101.755	1	1	2	2	0	2	806169	354462	54.4839	0.807546	42.1264	0.038399	0.002891	1012.26	76.2666	15.0426	27.2755	0.917357	73.514	0.701663	59.4139	0.035179	0.004403	1010.61	67.6867	11.9844	29.2648	1.27317	91.0968	1.5271	104.673	0.040166	0.004782	1011.11	73.4029	10.2312
1105	2014	411	7	2014	4	2	1	4	2	5	1	3.2281	101.714	1	2	2	1	4	2	801635	357208	54.4838	0.807546	42.0216	0.037959	0.002891	1012.82	76.4901	15.4919	27.1708	0.813056	73.514	0.701663	59.5778	0.035179	0.004403	1011.18	67.9434	11.9844	29.1994	1.13097	91.0968	1.5271	104.766	0.040166	0.004782	1011.55	73.8859	10.9479
1106	2014	412	7	2014	2	2	1	1	1	2	1	3.21619	101.774	1	1	2	1	4	2	808312	355908	54.4834	0.807546	41.5847	0.035874	0.002627	1013.9	76.9137	16.4093	26.9723	0.615401	73.5052	0.701663	60.4517	0.035179	0.004403	1012.26	68.4299	11.9844	29.0755	0.861496	91.0968	1.5271	105.5	0.037839	0.004664	1012.4	74.8011	10.7876
1107	2014	413	8	2014	2	2	1	1	1	1	1	3.18666	101.76	1	1	2	2	3	1	806728	352636	54.4838	0.807546	42.0482	0.03807	0.002891	1012.78	76.4726	15.4307	27.179	0.821207	73.514	0.701663	59.5363	0.035179	0.004403	1011.13	67.9234	11.9844	29.2045	1.14209	91.0968	1.5271	104.742	0.040166	0.004782	1011.52	73.8481	10.7629
1108	2014	414	7	2014	2	2	1	2	1	1	1	3.15539	101.769	1	1	2	2	0	2	807822	349178	54.4837	0.807546	40.8236	0.03652	0.002856	1012.26	76.2666	16.018	27.2755	0.917357	73.514	0.701663	58.8679	0.035179	0.004403	1010.61	67.6867	11.9844	29.2648	1.27317	91.0968	1.5271	102.722	0.039774	0.00478	1011.11	73.4029	10.7685
1109	2014	415	7	2014	3	2	1	1	1	1	1	3.29641	101.59	1	1	2	1	5	2	787856	364731	54.4837	0.807546	38.2172	0.034537	0.002589	1012.25	76.2613	16.743	27.2775	0.91781	73.7288	0.701663	56.5033	0.035179	0.004403	1010.6	67.6811	11.9844	29.2662	1.27355	91.0968	1.5271	97.3725	0.038291	0.004554	1011.1	73.3936	11.0959
1110	2014	416	8	2014	1	2	2	1	1	1	1	3.23942	101.674	1	2	2	2	0	2	797226	358449	54.4831	0.826852	41.3965	0.034736	0.002283	1014.2	77.0347	16.4987	26.9156	0.558909	73.4812	0.714544	61.0194	0.034706	0.00423	1012.56	68.569	11.9844	29.0401	0.784478	91.2495	1.51507	106.273	0.035052	0.004435	1012.64	75.0627	10.7503
1111	2014	417	7	2014	2	2	1	1	1	1	1	3.17451	101.737	1	1	2	1	4	2	804173	351284	54.4832	0.820458	41.4123	0.034847	0.002325	1014.12	77.0001	16.484	26.9318	0.575043	73.4844	0.710278	60.957	0.0349	0.004273	1012.48	68.5292	11.9844	29.0502	0.806474	91.1989	1.52074	106.141	0.035387	0.004464	1012.57	74.988	10.7503
1112	2014	418	5	2014	1	3	2	2	1	1	1	3.24254	101.653	1	2	2	2	5	2	794815	358789	54.4837	0.807546	40.4438	0.036222	0.00284	1012.26	76.2666	16.0282	27.2755	0.917357	73.514	0.701663	58.5284	0.035179	0.004403	1010.61	67.6867	11.9844	29.2648	1.27317	91.0968	1.5271	101.935	0.039629	0.004776	1011.11	73.4029	10.9059
1113	2014	419	7	2014	3	2	2	1	1	1	1	3.28335	101.47	1	2	2	2	0	2	774487	363252	54.483	0.910477	40.3549	0.033152	0.001927	1013.33	76.6908	16.5624	27.0767	0.719404	73.4532	0.770336	60.6399	0.031838	0.003739	1011.69	68.1739	11.9844	29.1407	1.00329	91.911	1.42215	104.759	0.032207	0.004183	1011.95	74.3195	10.7503
1115	2014	421	6	2014	3	2	1	1	1	1	1	3.23306	101.494	1	2	2	2	0	2	777147	357695	54.4838	0.807546	42.004	0.037885	0.002891	1012.95	76.5389	15.5759	27.1479	0.790278	73.514	0.701663	59.6053	0.035179	0.004403	1011.3	67.9995	11.9844	29.1851	1.09992	91.0968	1.5271	104.782	0.040166	0.004782	1011.65	73.9913	10.7503
1116	2014	422	6	2014	3	2	2	1	1	1	1	3.28335	101.47	1	2	2	2	0	2	774487	363252	54.4835	0.807546	39.7574	0.035074	0.002659	1012.28	76.2743	16.2796	27.2719	0.913741	73.5076	0.701663	58.3548	0.035179	0.004403	1010.63	67.6956	11.9844	29.2625	1.26824	91.0968	1.5271	101.048	0.038144	0.004689	1011.12	73.4197	10.7784
1117	2014	423	7	2014	1	2	1	2	1	1	1	3.24355	101.644	1	1	2	1	4	2	793811	358897	54.4831	0.851024	40.2458	0.033699	0.002159	1012.87	76.5093	16.4946	27.1618	0.804113	73.4716	0.73067	60.0706	0.033915	0.00408	1011.22	67.9654	11.9844	29.1938	1.11878	91.4407	1.4903	103.76	0.034057	0.004348	1011.59	73.9273	10.7503
1118	2014	424	7	2014	3	2	1	3	1	1	1	3.2902	101.469	1	2	2	2	1	1	774422	364009	54.4836	0.807546	40.8589	0.036356	0.002828	1012.26	76.2666	16.0529	27.2755	0.917357	73.514	0.701663	59.0371	0.035179	0.004403	1010.61	67.6867	11.9844	29.2648	1.27317	91.0968	1.5271	102.96	0.039524	0.004772	1011.11	73.4029	10.7503
1119	2014	425	7	2014	3	2	1	1	1	1	1	3.31412	101.577	1	2	2	1	4	1	786421	366686	54.4839	0.807546	38.062	0.035352	0.002715	1012.26	76.2662	16.831	27.2756	0.917406	73.8665	0.701663	55.6833	0.035179	0.004403	1010.61	67.6863	11.9844	29.2649	1.27322	91.0968	1.5271	96.1453	0.03963	0.00455	1011.11	73.4023	11.1033
1120	2014	426	7	2014	3	2	2	1	1	1	1	3.29198	101.473	1	2	2	2	0	2	774799	364207	54.4838	0.807546	41.9966	0.037854	0.002891	1012.98	76.5501	15.6	27.1426	0.785033	73.514	0.701663	59.617	0.035179	0.004403	1011.33	68.0124	11.9844	29.1819	1.09277	91.0968	1.5271	104.789	0.040166	0.004782	1011.67	74.0156	10.7503
1121	2014	427	7	2014	3	2	1	4	2	2	2	3.32858	101.579	1	1	2	2	0	1	786637	368287	54.4836	0.807546	37.8147	0.033926	0.002422	1012.24	76.2533	16.9455	27.2792	0.911814	73.8823	0.701663	56.3727	0.035179	0.004403	1010.59	67.6741	11.9844	29.2677	1.2642	91.0968	1.5271	97.0133	0.037172	0.004398	1011.09	73.3865	10.9008
1122	2014	428	5	2014	3	2	1	1	1	1	1	3.23306	101.494	1	2	2	2	0	1	777147	357695	54.4839	0.807546	42.1264	0.038399	0.002891	1012.26	76.2666	16.4743	27.2755	0.917357	73.514	0.701663	59.4139	0.035179	0.004403	1010.61	67.6867	11.9844	29.2648	1.27317	91.0968	1.5271	104.673	0.040166	0.004782	1011.11	73.4029	10.5692
1123	2014	429	5	2014	3	2	1	1	1	1	1	3.31503	101.474	1	2	2	1	4	2	774944	366758	54.4831	0.815134	41.6904	0.035261	0.002367	1014.8	77.2693	16.4967	26.8057	0.449441	73.4875	0.706726	61.0947	0.035048	0.004312	1013.16	68.8384	11.9844	28.9715	0.635234	91.1568	1.52476	106.959	0.035725	0.004493	1013.11	75.5696	10.7503
1124	2014	430	7	2014	1	2	1	2	1	1	1	3.2058	101.596	1	2	2	1	4	2	788520	354707	54.4839	0.807546	42.1264	0.038399	0.002891	1012.26	76.2666	16.4719	27.2755	0.917357	73.514	0.701663	59.4139	0.035179	0.004403	1010.61	67.6867	11.9844	29.2648	1.27317	91.0968	1.5271	104.673	0.040166	0.004782	1011.11	73.4029	10.0184
1125	2014	431	7	2014	1	2	1	1	1	1	1	3.23517	101.646	1	1	2	2	4	2	794026	357970	54.4839	0.807546	42.0928	0.038258	0.002891	1012.56	76.3862	15.207	27.2195	0.861553	73.514	0.701663	59.4664	0.035179	0.004403	1010.91	67.8241	11.9844	29.2298	1.19709	91.0968	1.5271	104.703	0.040166	0.004782	1011.35	73.6613	11.42
1126	2014	432	8	2014	1	2	1	2	1	1	1	3.25157	101.707	1	2	2	2	0	2	800907	359804	54.4839	0.807546	42.1264	0.038399	0.002891	1012.26	76.2666	16.4831	27.2755	0.917357	73.514	0.701663	59.4139	0.035179	0.004403	1010.61	67.6867	11.9844	29.2648	1.27317	91.0968	1.5271	104.673	0.040166	0.004782	1011.11	73.4029	9.58316
1127	2014	433	7	2014	2	2	1	1	1	1	1	3.1973	101.758	2	1	2	1	4	2	806558	353813	54.4839	0.807546	42.1157	0.038354	0.002891	1012.41	76.3252	14.9925	27.248	0.889986	73.514	0.701663	59.4306	0.035179	0.004403	1010.76	67.7541	11.9844	29.2476	1.23585	91.0968	1.5271	104.682	0.040166	0.004782	1011.22	73.5297	13.3393
1128	2014	434	7	2014	1	2	1	4	2	3	1	3.21186	101.61	1	1	2	2	0	1	790068	355381	54.4835	0.807546	44.2925	0.039223	0.003162	1013.59	76.8339	16.4783	27.0219	0.70922	73.2206	0.701663	62.0795	0.035179	0.004403	1011.95	68.3255	11.9844	29.1035	0.996199	91.0968	1.5271	111.27	0.041345	0.005056	1012.18	74.5696	10.7503
1129	2014	435	8	2014	1	2	1	1	1	1	1	3.24477	101.673	1	1	2	1	4	1	797087	359041	54.4831	0.828202	41.6581	0.035045	0.002277	1014.86	77.2958	16.5383	26.7933	0.437085	73.4806	0.715444	61.2181	0.034664	0.004222	1013.23	68.8688	11.9844	28.9637	0.618388	91.2602	1.5138	107.258	0.035038	0.004429	1013.16	75.6268	10.7503
1130	2014	436	8	2014	3	2	1	3	1	1	1	3.31503	101.474	1	2	2	2	0	1	774944	366758	54.4836	0.807546	39.5628	0.035159	0.002693	1012.26	76.268	16.2596	27.2748	0.91669	73.51	0.701663	58.0102	0.035179	0.004403	1010.61	67.6883	11.9844	29.2644	1.27226	91.0968	1.5271	100.439	0.038493	0.004714	1011.11	73.406	10.9089
1131	2014	437	8	2014	3	2	1	2	1	1	1	3.31069	101.57	1	1	2	1	5	2	785630	366306	54.4833	0.807546	43.5416	0.038046	0.002945	1014.11	77.0181	16.504	26.9295	0.595165	73.3515	0.701663	61.8404	0.035179	0.004403	1012.47	68.5434	11.9844	29.0473	0.837328	91.0968	1.5271	110.333	0.039806	0.004881	1012.58	74.997	10.7503
1133	2014	439	7	2014	4	1	1	1	1	1	1	3.25234	101.718	1	2	2	2	4	2	802109	359892	54.4833	0.8092	41.1112	0.034931	0.002436	1012.74	76.4573	16.3388	27.1862	0.828382	73.4925	0.702766	60.4311	0.035174	0.004363	1011.09	67.9057	11.9844	29.209	1.15187	91.1099	1.5271	104.893	0.036282	0.00454	1011.49	73.8149	10.7503
1134	2014	440	8	2014	1	2	1	1	1	1	1	3.25432	101.677	1	1	2	2	4	2	797480	360099	54.4833	0.807546	43.5416	0.038046	0.002945	1014.11	77.0181	16.504	26.9295	0.595165	73.3515	0.701663	61.8404	0.035179	0.004403	1012.47	68.5434	11.9844	29.0473	0.837328	91.0968	1.5271	110.333	0.039806	0.004881	1012.58	74.997	10.7503
1135	2014	441	8	2014	1	2	1	2	1	1	1	3.2522	101.665	1	1	2	2	0	2	796167	359860	54.483	0.88886	40.911	0.033701	0.002005	1013.9	76.9139	16.5546	26.9722	0.615262	73.4595	0.755913	61.0653	0.032604	0.003861	1012.26	68.4303	11.9844	29.0754	0.861307	91.74	1.44753	105.941	0.03283	0.004239	1012.4	74.8017	10.7503
1136	2014	442	8	2014	1	2	1	1	1	1	2	3.2307	101.699	1	2	2	2	5	2	799971	357492	54.4839	0.807546	42.1264	0.038399	0.002891	1012.26	76.2666	16.4743	27.2755	0.917357	73.514	0.701663	59.4139	0.035179	0.004403	1010.61	67.6867	11.9844	29.2648	1.27317	91.0968	1.5271	104.673	0.040166	0.004782	1011.11	73.4029	10.5692
1137	2014	443	8	2014	2	2	1	1	1	1	1	3.21154	101.78	1	2	2	2	0	2	809028	355395	54.483	0.890524	40.0979	0.03321	0.001999	1013.07	76.587	16.5622	27.1254	0.767848	73.459	0.757023	60.2191	0.032545	0.003852	1011.42	68.0547	11.9844	29.1711	1.06934	91.7532	1.44559	103.939	0.032781	0.004235	1011.75	74.0952	10.7503
1138	2014	444	8	2014	3	2	1	1	1	1	1	3.23306	101.494	1	2	2	2	0	2	777147	357695	54.4839	0.807546	42.1264	0.038399	0.002891	1012.26	76.2666	14.9618	27.2755	0.917357	73.514	0.701663	59.4139	0.035179	0.004403	1010.61	67.6867	10.3586	29.2648	1.27317	91.0968	1.5271	104.673	0.040166	0.004782	1011.11	73.4029	9.60426
1141	2014	447	8	2014	1	2	1	1	1	1	1	3.21619	101.617	1	2	2	2	0	2	790816	355862	54.4831	0.821767	41.5619	0.034999	0.002316	1014.59	77.1894	16.5066	26.8431	0.486729	73.4837	0.711151	61.0887	0.034861	0.004264	1012.96	68.7466	11.9844	28.9949	0.68607	91.2093	1.51964	106.729	0.035314	0.004458	1012.95	75.3969	10.7503
1143	2014	449	8	2014	3	2	1	3	1	1	1	3.23306	101.494	1	2	2	2	1	2	777147	357695	73.4824	0.712909	60.7179	0.034782	0.004247	1011.53	68.1048	11.9844	29.1583	1.04158	91.2301	1.51732	105.287	0.035174	0.004446	1011.83	74.1895	10.7503	29.3358	0.884127	71.2354	1.52624	50.904	0.031897	0.002562	1011.5	83.6395	15.7909
1144	2014	450	8	2014	3	2	2	1	1	1	1	3.30791	101.583	1	2	2	2	5	2	786990	366001	73.9427	0.701663	56.1462	0.035179	0.004403	1010.57	67.6647	11.9844	29.2701	1.26996	91.0968	1.5271	96.6026	0.037493	0.004396	1011.08	73.3685	11.0937	29.4984	1.07377	69.9443	1.52624	46.2477	0.031866	0.002498	1010.82	82.8718	19.4844
1145	2014	451	8	2014	1	2	1	4	2	2	1	3.24208	101.707	1	2	2	2	0	2	800855	358753	73.6013	0.701663	56.6033	0.035179	0.004403	1010.61	67.6867	11.9844	29.2648	1.27317	91.0968	1.5271	97.9972	0.039659	0.004691	1011.11	73.4029	11.0823	29.4916	1.07562	67.3034	1.52624	45.8764	0.031866	0.002498	1010.85	82.851	17.1202
1146	2014	452	7	2014	1	2	1	4	2	2	1	3.21194	101.609	1	1	2	1	4	2	790019	355390	73.5025	0.701663	60.3675	0.035179	0.004403	1010.92	67.8262	11.9844	29.2293	1.1959	91.0968	1.5271	105.083	0.037478	0.004636	1011.35	73.6653	10.7503	29.4396	1.01173	69.1422	1.52624	49.482	0.031866	0.002498	1011.07	83.1141	14.6781
1147	2014	453	8	2014	1	2	1	4	1	1	1	3.26368	101.581	1	2	2	2	4	2	786890	361107	73.5052	0.701663	60.2934	0.035179	0.004403	1010.83	67.7867	11.9844	29.2393	1.21777	91.0968	1.5271	105.032	0.03784	0.004664	1011.28	73.5911	10.7503	29.4543	1.02981	68.7895	1.52624	49.248	0.031866	0.002498	1011	83.0396	14.4572
1149	2014	455	8	2014	3	2	1	1	1	1	1	3.32608	101.53	1	1	2	1	4	2	781099	367997	73.5193	0.701663	57.4221	0.035179	0.004403	1010.61	67.6867	11.9844	29.2648	1.27317	91.0968	1.5271	99.3103	0.038744	0.004706	1011.11	73.4029	11.1018	29.4916	1.07562	68.4295	1.52624	47.1853	0.031866	0.002498	1010.85	82.851	16.1538
1150	2014	456	8	2014	2	2	2	1	1	1	1	3.21318	101.78	2	1	1	2	5	2	809001	355577	73.4621	0.750067	61.0679	0.032911	0.003911	1012.28	68.4394	11.9844	29.0731	0.856251	91.6707	1.45766	105.982	0.033095	0.004263	1012.41	74.8189	10.7503	29.2112	0.730895	72.6744	1.52624	52.1314	0.031998	0.002773	1012.03	84.2704	16.4703
1151	2014	457	7	2014	1	2	2	1	1	1	1	3.23816	101.675	1	2	2	2	0	2	797348	358310	73.4842	0.710468	60.594	0.034891	0.004271	1011.34	68.0178	11.9844	29.1805	1.08974	91.2012	1.5205	105.044	0.035371	0.004463	1011.68	74.0259	10.7503	29.3682	0.923954	71.0649	1.52624	50.7855	0.03189	0.002548	1011.37	83.4755	15.4981
1152	2014	458	8	2014	3	2	2	1	1	2	1	3.33722	101.582	1	2	2	2	0	2	786946	369244	73.4696	0.734662	61.0473	0.033711	0.004045	1012.29	68.4473	11.9844	29.0711	0.851864	91.488	1.48375	106.025	0.033846	0.004329	1012.43	74.8338	10.7503	29.2083	0.727269	72.1406	1.52624	51.693	0.031956	0.002686	1012.04	84.2854	16.5522
1153	2014	459	9	2014	2	2	1	1	1	1	1	3.20998	101.78	1	1	2	2	1	1	809017	355223	73.514	0.701663	59.4139	0.035179	0.004403	1010.61	67.6867	11.9844	29.2648	1.27317	91.0968	1.5271	104.673	0.040166	0.004782	1011.11	73.4029	8.23522	29.4916	1.07562	64.8187	1.52624	47.1232	0.031866	0.002498	1010.85	82.851	13.5189
1154	2014	460	7	2014	3	2	1	1	1	1	1	3.28335	101.47	2	1	2	1	5	2	774487	363252	67.3691	1.52624	44.8678	0.031866	0.002498	1010.85	82.8509	18.9833	28.5857	0.985212	54.5731	1.5643	41.5843	0.039007	0.003794	1010.26	82.7268	19.9035	28.8674	0.95239	68.5618	1.23808	71.1836	0.028558	0.005076	1009.1	72.4765	23.3834
1155	2014	461	8	2014	1	2	1	4	2	5	1	3.2436	101.668	1	1	2	2	0	2	796527	358910	64.8187	1.52624	47.1232	0.031866	0.002498	1010.93	82.9568	16.6975	28.5665	0.960811	57.6913	1.5643	43.5517	0.041907	0.003794	1010.35	82.8915	21.199	28.8456	0.928548	68.5654	1.23808	71.6268	0.028558	0.005331	1009.2	72.782	5.34621
1156	2014	462	8	2014	3	2	1	1	1	1	1	3.32137	101.588	1	1	2	2	4	2	787642	367492	71.6952	1.52624	51.1788	0.031915	0.0026	1011.3	83.393	15.5062	28.4876	0.860207	66.8444	1.52524	47.1408	0.035947	0.003722	1010.72	83.5674	19.8432	28.756	0.830343	74.4631	1.23808	71.7023	0.029232	0.005658	1009.6	74.0358	21.6325
1157	2014	463	7	2014	1	2	2	4	2	2	1	3.22407	101.706	1	2	2	2	4	2	800700	356760	64.8129	1.52624	47.1232	0.031866	0.002498	1010.83	82.7756	9.72781	28.5937	1.00398	57.6913	1.5643	43.5517	0.04196	0.003794	1010.25	82.6766	19.8432	28.8735	0.968481	68.5137	1.23808	71.659	0.028558	0.005331	1009.09	72.3858	21.4741
1158	2014	464	9	2014	1	2	1	2	1	1	1	3.25658	101.657	1	2	2	2	0	2	795251	360343	67.8149	1.52624	48.614	0.031866	0.002498	1010.98	83.0139	14.5164	28.5561	0.947629	60.7578	1.5643	44.8681	0.039081	0.003794	1010.4	82.9801	19.8432	28.8338	0.91568	71.4657	1.23808	71.7038	0.028558	0.005411	1009.25	72.9463	20.9126
1159	2014	465	9	2014	1	2	1	1	1	1	2	3.25203	101.681	1	1	2	2	0	2	797945	359847	72.288	1.52624	51.1977	0.031937	0.002647	1011.22	83.3014	15.9122	28.5042	0.881341	67.3149	1.50107	47.1634	0.035487	0.003698	1010.64	83.4254	19.8432	28.7748	0.850973	74.5385	1.23808	71.622	0.029545	0.005688	1009.51	73.7724	22.4636
1160	2014	466	8	2014	1	3	1	3	1	1	2	3.24587	101.699	1	2	2	2	0	2	799917	359171	71.0137	1.52624	50.7502	0.031888	0.002545	1011.35	83.4583	15.467	28.4758	0.845136	65.81	1.55123	46.7607	0.036509	0.003752	1010.78	83.6686	19.8432	28.7426	0.815631	74.0697	1.23808	71.7356	0.028865	0.005614	1009.65	74.2236	20.9058
1161	2014	467	9	2014	2	3	1	1	1	1	1	3.20295	101.765	1	2	2	2	3	2	807300	354440	70.9164	1.52624	50.8308	0.031893	0.002554	1012.23	84.5082	16.9658	28.2859	0.602994	66.0041	1.54729	46.8316	0.03689	0.003746	1011.66	85.2954	19.8432	28.527	0.579263	74.126	1.23808	71.7505	0.028925	0.005622	1010.61	77.2413	18.9104
1162	2014	468	8	2014	3	2	1	1	1	1	1	3.31846	101.593	0	1	2	2	1	1	788101	367171	64.8269	1.52624	47.1232	0.031866	0.002498	1011.07	83.1168	18.0361	28.5375	0.9239	57.6913	1.5643	43.5517	0.04181	0.003794	1010.49	83.1395	19.7816	28.8127	0.892517	68.6561	1.23808	71.6314	0.028558	0.005331	1009.34	73.242	6.93618
1163	2014	469	8	2014	2	3	1	1	1	1	1	3.21661	101.749	2	2	2	2	5	2	805525	355947	67.9463	1.52624	50.1213	0.031869	0.002504	1012.69	85.0393	15.4122	28.1881	0.480957	64.7291	1.5643	46.0085	0.039641	0.00378	1012.13	86.1399	19.8432	28.4149	0.459415	72.9132	1.23808	71.7268	0.028593	0.005631	1011.11	78.8086	20.1762
1164	2014	470	8	2014	4	2	1	1	1	1	1	3.21505	101.715	1	2	2	2	0	2	801704	355765	64.8129	1.52624	47.1232	0.031866	0.002498	1010.83	82.7756	9.72781	28.5937	1.00398	57.6913	1.5643	43.5517	0.04196	0.003794	1010.25	82.6766	19.8432	28.8735	0.968481	68.5137	1.23808	71.659	0.028558	0.005331	1009.09	72.3858	21.4741
1165	2014	471	8	2014	1	2	1	4	2	2	1	3.25024	101.648	1	1	2	2	0	2	794246	359638	73.3348	1.52624	52.0784	0.032017	0.002812	1011.41	83.5218	16.1216	28.4643	0.830492	69.3913	1.41115	47.9433	0.034788	0.00362	1010.83	83.767	19.8432	28.7296	0.801336	75.5004	1.23808	71.6488	0.03064	0.005776	1009.71	74.4061	22.0299
1166	2014	472	8	2014	2	2	1	1	1	1	1	3.16983	101.745	1	1	2	2	0	1	805108	350770	70.7768	1.52624	50.6207	0.031882	0.002532	1012.02	84.2531	16.8524	28.3321	0.66183	65.4995	1.55656	46.646	0.036893	0.003759	1011.45	84.9002	19.8432	28.5794	0.636697	73.9177	1.23808	71.7531	0.028779	0.005601	1010.38	76.5081	18.8596
1168	2014	474	9	2014	1	2	1	3	1	1	1	3.25126	101.644	1	2	2	2	0	1	793813	359751	64.8216	1.52624	47.1232	0.031866	0.002498	1011.06	83.11	18.0783	28.5388	0.925469	57.6913	1.5643	43.5517	0.041828	0.003794	1010.48	83.1289	19.8191	28.8141	0.894049	68.6384	1.23808	71.6307	0.028558	0.005331	1009.34	73.2225	7.28501
1169	2014	475	8	2014	1	2	2	1	1	1	2	3.24865	101.69	1	2	2	2	4	2	798954	359475	72.288	1.52624	51.1977	0.031937	0.002647	1011.22	83.3014	15.9122	28.5042	0.881341	67.3149	1.50107	47.1634	0.035487	0.003698	1010.64	83.4254	19.8432	28.7748	0.850973	74.5385	1.23808	71.622	0.029545	0.005688	1009.51	73.7724	22.4636
1170	2014	476	8	2014	1	2	1	1	1	1	1	3.25432	101.677	1	1	2	2	0	2	797480	360099	64.8129	1.52624	47.1232	0.031866	0.002498	1010.83	82.7756	9.72781	28.5937	1.00398	57.6913	1.5643	43.5517	0.04196	0.003794	1010.25	82.6766	19.8432	28.8735	0.968481	68.5137	1.23808	71.659	0.028558	0.005331	1009.09	72.3858	21.4741
1171	2014	477	8	2014	1	2	1	3	1	1	1	3.2275	101.699	2	2	2	1	5	1	799995	357137	64.8187	1.52624	47.1232	0.031866	0.002498	1010.94	82.9586	17.3828	28.5661	0.960402	57.6913	1.5643	43.5517	0.04191	0.003794	1010.36	82.8942	21.1382	28.8452	0.928149	68.5647	1.23808	71.626	0.028558	0.005331	1009.2	72.7871	7.98965
1172	2014	478	9	2014	1	2	2	1	1	1	2	3.24726	101.662	1	2	2	2	0	2	795895	359313	64.8187	1.52624	47.1232	0.031866	0.002498	1010.93	82.9509	16.66	28.5675	0.962166	57.6913	1.5643	43.5517	0.04191	0.003794	1010.35	82.8824	22.1384	28.8468	0.929871	68.5647	1.23808	71.6263	0.028558	0.005331	1009.19	72.7651	6.62384
1173	2014	479	9	2014	2	2	1	1	1	1	1	3.21331	101.757	1	2	2	1	4	1	806416	355585	64.313	1.52624	47.1274	0.031866	0.002498	1011	82.855	10.2148	28.5684	0.988423	57.6939	1.5643	43.5484	0.042689	0.003794	1010.42	82.9308	21.9297	28.8386	0.948898	68.2903	1.23808	71.6992	0.028558	0.005331	1009.26	72.8622	20.6375
1174	2014	480	8	2014	3	2	2	1	1	1	1	3.23357	101.538	1	2	2	2	4	2	782025	357763	63.9735	1.52624	47.1655	0.031866	0.002498	1010.96	82.7192	7.0493	28.5845	1.02188	57.6871	1.5643	43.5819	0.043045	0.003794	1010.38	82.8222	24.2379	28.852	0.978144	68.1207	1.23808	71.7352	0.028558	0.005331	1009.22	72.6644	25.3418
1175	2014	481	8	2014	1	2	1	1	1	1	1	3.23928	101.706	1	2	2	2	1	1	800728	358444	64.7837	1.52624	47.1232	0.031866	0.002498	1011.25	83.3132	16.6131	28.4996	0.879224	57.6913	1.5643	43.5517	0.042003	0.003794	1010.68	83.4734	19.7583	28.7682	0.847915	68.7481	1.23808	71.6451	0.028558	0.005331	1009.55	73.8625	12.6897
1176	2014	482	8	2014	1	2	2	2	1	1	1	3.22012	101.626	2	2	2	2	5	2	791821	356300	67.1737	1.52624	44.8937	0.031866	0.002498	1010.85	82.851	18.7164	28.5856	0.98521	54.5731	1.5643	41.6063	0.039185	0.003794	1010.26	82.7276	19.8717	28.8673	0.952365	68.4631	1.23808	71.1926	0.028558	0.005088	1009.1	72.478	23.3158
1177	2014	483	9	2014	3	2	1	1	1	1	1	3.23306	101.494	1	2	2	2	0	2	777147	357695	70.2247	1.52624	50.2116	0.031869	0.002504	1011.85	84.0485	16.7182	28.3691	0.709018	64.5209	1.5643	46.2834	0.037218	0.003779	1011.27	84.5831	19.8432	28.6214	0.682759	73.4533	1.23808	71.7477	0.028594	0.00556	1010.19	75.92	18.6791
1178	2014	484	8	2014	2	2	1	1	1	1	1	3.16911	101.753	1	1	2	2	4	2	805967	350692	64.8177	1.52624	47.1232	0.031866	0.002498	1010.92	82.9032	15.5552	28.5733	0.973883	57.6913	1.5643	43.5517	0.042004	0.003794	1010.33	82.8431	19.2233	28.8517	0.94015	68.5372	1.23808	71.6404	0.028558	0.005331	1009.18	72.6935	12.2128
1179	2014	485	8	2014	1	2	2	1	1	1	1	3.27137	101.681	2	2	2	2	5	2	797927	361986	68.4952	1.52624	47.0109	0.031866	0.002498	1010.85	82.851	16.5271	28.5856	0.98521	58.5468	1.5643	43.4691	0.038166	0.003794	1010.26	82.7276	17.9907	28.8673	0.952365	70.3938	1.23808	71.3582	0.028558	0.0053	1009.1	72.478	23.8308
1180	2014	486	8	2014	3	2	1	3	1	1	2	3.28338	101.478	1	2	2	2	0	2	775400	363258	67.0479	1.52624	47.6265	0.031866	0.002498	1010.85	82.851	14.1985	28.5856	0.98521	58.9665	1.5643	44.0005	0.039506	0.003794	1010.26	82.7276	18.9104	28.8673	0.952365	70.1435	1.23808	71.5132	0.028558	0.00536	1009.1	72.478	23.3341
1181	2014	487	8	2014	1	2	1	1	1	1	1	3.25386	101.683	1	1	2	1	4	2	798179	360049	64.5728	1.52624	47.1612	0.031866	0.002498	1011.4	83.4263	14.6471	28.4729	0.854722	57.7239	1.5643	43.5605	0.042279	0.003794	1010.83	83.7234	19.8432	28.7344	0.821488	68.9014	1.23808	71.6787	0.028558	0.005331	1009.71	74.3291	16.1775
1182	2014	488	9	2014	3	2	1	1	1	1	2	3.23306	101.494	1	1	2	2	0	2	777147	357695	64.3429	1.52624	47.1904	0.031866	0.002498	1011.43	83.4119	13.6278	28.471	0.859139	57.7993	1.5643	43.5602	0.042522	0.003794	1010.86	83.7546	19.8432	28.7298	0.824014	68.8952	1.23808	71.6995	0.028558	0.005331	1009.74	74.3888	17.8195
1183	2014	489	8	2014	1	2	2	4	2	2	2	3.21746	101.576	1	2	2	1	4	2	786252	355991	64.8129	1.52624	47.1232	0.031866	0.002498	1010.83	82.7756	9.72781	28.5937	1.00398	57.6913	1.5643	43.5517	0.04196	0.003794	1010.25	82.6766	19.8432	28.8735	0.968481	68.5137	1.23808	71.659	0.028558	0.005331	1009.09	72.3858	21.4741
1184	2014	490	8	2014	1	2	2	1	1	1	1	3.2502	101.696	1	1	2	2	0	2	799663	359648	64.8187	1.52624	47.1232	0.031866	0.002498	1010.93	82.9496	16.6045	28.5678	0.962458	57.6913	1.5643	43.5517	0.041909	0.003794	1010.35	82.8804	21.3029	28.847	0.930156	68.5648	1.23808	71.6266	0.028558	0.005331	1009.19	72.7615	5.4512
1185	2014	491	8	2014	1	2	1	1	1	1	2	3.25215	101.689	1	1	2	2	4	2	798864	359862	73.514	0.701663	59.453	0.035179	0.004403	1010.89	67.8136	11.9844	29.2325	1.20289	91.0968	1.5271	104.695	0.040166	0.004782	1011.33	73.6416	10.86	29.4443	1.01751	64.8187	1.52624	47.1232	0.031866	0.002498	1011.05	83.0903	18.2003
1186	2014	492	8	2014	4	2	1	1	1	1	1	3.22593	101.72	2	2	2	2	5	2	802274	356970	73.4795	0.717131	60.9237	0.034584	0.004205	1012.09	68.3564	11.9844	29.0942	0.90224	91.2802	1.51137	105.812	0.03487	0.004419	1012.27	74.6627	10.7503	29.2422	0.76892	71.454	1.52624	51.0863	0.031908	0.002586	1011.9	84.1139	16.4752
1187	2014	493	8	2014	1	2	2	2	1	1	1	3.21057	101.611	1	1	2	1	4	2	790209	355239	73.4812	0.714532	60.9885	0.034707	0.00423	1012.44	68.5112	11.9844	29.0548	0.81645	91.2494	1.51509	106.135	0.035052	0.004435	1012.54	74.9541	10.7503	29.1845	0.697987	71.1731	1.52624	50.9769	0.031901	0.002571	1012.14	84.406	16.8496
1188	2014	494	9	2014	3	2	1	1	1	1	2	3.23306	101.494	1	2	2	2	0	2	777147	357695	73.4574	0.76075	60.5544	0.032348	0.00382	1011.59	68.1316	11.9844	29.1515	1.02674	91.7974	1.43907	104.606	0.032617	0.00422	1011.88	74.2399	10.7503	29.3259	0.871858	73.3808	1.52624	52.3588	0.032027	0.002834	1011.55	83.69	16.0373
1189	2014	495	2	2014	1	2	1	1	1	1	1	3.25285	101.689	1	2	2	2	0	2	798837	359940	73.514	0.701663	58.9101	0.035179	0.004403	1010.61	67.6867	11.9844	29.2648	1.27317	91.0968	1.5271	102.829	0.03981	0.004781	1011.11	73.4029	10.7596	29.4916	1.07562	66.6486	1.52624	47.6995	0.031866	0.002498	1010.85	82.851	13.8512
1190	2014	496	9	2014	1	3	1	1	1	1	1	3.23903	101.698	1	2	2	2	0	2	799854	358413	73.514	0.701663	59.5901	0.035179	0.004403	1010.58	67.6812	11.9844	29.2665	1.2923	91.0968	1.5271	105.012	0.040166	0.004782	1011.09	73.3852	10.7503	29.495	1.09058	64.8129	1.52624	47.1232	0.031866	0.002498	1010.83	82.7756	9.72781
1191	2014	497	9	2014	1	2	2	1	1	1	2	3.25317	101.677	1	2	2	2	4	2	797495	359971	73.4364	0.701663	61.678	0.035179	0.004403	1012.78	68.6781	11.9844	29.0127	0.746345	91.0968	1.5271	109.664	0.038744	0.004753	1012.82	75.2578	10.7503	29.1243	0.638848	66.2386	1.52624	49.3822	0.031866	0.002498	1012.4	84.6303	14.5314
1193	2014	499	9	2014	2	2	2	1	1	1	1	3.21068	101.755	2	1	2	2	4	2	806168	355293	73.514	0.701663	59.5901	0.035179	0.004403	1010.58	67.6812	11.9844	29.2665	1.2923	91.0968	1.5271	105.012	0.040166	0.004782	1011.09	73.3852	10.7503	29.495	1.09058	64.8129	1.52624	47.1232	0.031866	0.002498	1010.83	82.7756	9.72781
1194	2014	500	8	2014	3	2	2	1	1	1	1	3.24729	101.521	2	2	2	1	4	2	780130	359277	73.514	0.701663	59.5106	0.035179	0.004403	1011.05	67.8848	11.9844	29.2143	1.16343	91.0968	1.5271	104.728	0.040166	0.004782	1011.45	73.7756	11.0039	29.4178	0.984882	64.8889	1.52624	47.1232	0.031866	0.002498	1011.16	83.2246	18.4949
1195	2014	501	9	2014	2	2	2	1	1	1	1	3.20239	101.779	2	1	2	2	0	2	808821	354383	73.4757	0.723334	60.5308	0.034282	0.004147	1011.38	68.0351	11.9844	29.1761	1.08019	91.3537	1.50199	104.758	0.034475	0.004385	1011.71	74.0583	10.7503	29.3618	0.916056	71.8725	1.52624	51.3215	0.031925	0.002622	1011.39	83.508	15.6201
1196	2014	502	9	2014	1	2	1	1	1	1	1	3.25498	101.693	1	1	2	2	0	2	799264	360177	73.514	0.701663	59.9224	0.035179	0.004403	1011.74	68.1989	11.9844	29.1343	0.989461	91.0968	1.5271	105.602	0.040155	0.004782	1012	74.3665	10.7503	29.3008	0.841035	65.531	1.52624	47.363	0.031866	0.002498	1011.65	83.8169	17.6482
1197	2014	503	9	2014	4	3	1	1	1	1	1	3.23822	101.716	1	2	2	2	4	1	801860	358329	73.514	0.701663	59.4139	0.035179	0.004403	1010.61	67.6867	11.9844	29.2648	1.27317	91.0968	1.5271	104.673	0.040166	0.004782	1011.11	73.4029	10.2312	29.4916	1.07562	64.8187	1.52624	47.1232	0.031866	0.002498	1010.85	82.851	17.9267
1199	2014	505	8	2014	1	2	2	2	1	1	1	3.21875	101.636	1	1	2	2	0	1	793011	356151	73.514	0.701663	58.9699	0.035179	0.004403	1010.61	67.6867	11.9844	29.2648	1.27317	91.0968	1.5271	102.936	0.039774	0.00478	1011.11	73.4029	10.7521	29.4916	1.07562	66.6939	1.52624	47.7523	0.031866	0.002498	1010.85	82.851	13.8373
1200	2014	506	8	2014	3	2	1	1	1	1	1	3.32685	101.466	1	2	2	2	0	2	774056	368064	73.514	0.701663	59.4191	0.035179	0.004403	1010.69	67.7235	11.9844	29.2554	1.25279	91.0968	1.5271	104.676	0.040166	0.004782	1011.17	73.4721	13.566	29.4779	1.05877	64.8187	1.52624	47.1232	0.031866	0.002498	1010.9	82.9204	16.1738
1201	2014	507	9	2014	1	2	2	1	1	1	1	3.23628	101.692	1	1	2	2	4	2	799223	358107	73.4694	0.734986	61.091	0.033695	0.004042	1012.44	68.5155	11.9844	29.0537	0.814104	91.4919	1.48321	106.207	0.033829	0.004328	1012.55	74.9621	10.7503	29.1829	0.696048	72.043	1.52624	51.7009	0.031957	0.002688	1012.15	84.4139	16.6445
1202	2014	508	9	2014	1	2	2	3	1	1	1	3.24162	101.707	1	2	2	2	0	2	800851	358702	73.514	0.701663	59.4781	0.035179	0.004403	1010.9	67.8197	11.9844	29.2309	1.19948	91.0968	1.5271	104.709	0.040166	0.004782	1011.34	73.6532	12.7198	29.442	1.01469	64.8322	1.52624	47.1232	0.031866	0.002498	1011.06	83.1019	17.854
1203	2014	509	7	2014	3	2	1	1	1	1	1	3.32677	101.533	1	2	2	2	0	2	781430	368074	73.474	0.726406	60.7067	0.03413	0.004119	1011.56	68.118	11.9844	29.155	1.03428	91.3902	1.49716	105.119	0.034295	0.004369	1011.86	74.2142	10.7503	29.3309	0.878098	72.0035	1.52624	51.4282	0.031934	0.002639	1011.53	83.6643	15.8138
1204	2014	510	9	2014	4	3	1	2	1	1	1	3.23569	101.718	1	2	2	2	5	1	802068	358049	73.514	0.701663	59.5042	0.035179	0.004403	1010.97	67.8497	11.9844	29.2233	1.18286	91.0968	1.5271	104.724	0.040166	0.004782	1011.39	73.7097	12.1624	29.4308	1.00094	64.8753	1.52624	47.1232	0.031866	0.002498	1011.1	83.1585	18.1186
1205	2014	511	8	2014	3	2	1	1	1	1	2	3.23306	101.494	1	2	2	2	0	2	777147	357695	73.5039	0.701663	59.0574	0.035179	0.004403	1010.68	67.7176	11.9844	29.2569	1.25605	91.0968	1.5271	102.371	0.037655	0.00465	1011.16	73.4611	10.7503	29.4801	1.06146	69.2272	1.52624	49.0834	0.031866	0.002498	1010.89	82.9093	14.9877
1206	2014	512	9	2014	1	2	1	1	1	1	1	3.26626	101.672	1	1	2	2	0	2	796992	361419	73.4673	0.739201	59.5913	0.033478	0.004005	1011.19	67.9477	11.9844	29.1983	1.12836	91.5419	1.47618	102.795	0.033603	0.004309	1011.56	73.894	10.7503	29.3943	0.955894	72.796	1.52624	51.3427	0.031968	0.002712	1011.26	83.3442	16.2522
1207	2014	513	8	2014	4	2	1	1	1	1	1	3.23317	101.712	2	2	2	2	0	2	801371	357769	73.4899	0.704508	60.9793	0.035128	0.004338	1012.9	68.7216	11.9844	29.0012	0.699919	91.1305	1.52659	106.553	0.035992	0.004515	1012.9	75.3499	10.7503	29.1061	0.601636	70.1144	1.52624	50.4054	0.031874	0.002514	1012.48	84.8027	17.1501
1208	2014	514	10	2014	1	1	2	1	1	1	1	3.26754	101.652	1	2	2	2	0	2	794710	361554	73.9287	0.701663	56.0326	0.035179	0.004403	1010.57	67.6659	11.9844	29.2699	1.27472	91.0968	1.5271	96.4268	0.038034	0.004443	1011.08	73.3683	11.3655	29.4984	1.07742	69.4521	1.52624	45.9361	0.031866	0.002498	1010.82	82.8521	19.6086
1209	2014	515	9	2014	1	2	1	1	1	1	1	3.25163	101.68	1	1	2	2	0	1	797872	359803	73.4734	0.727351	60.8441	0.034082	0.00411	1011.78	68.2162	11.9844	29.13	0.979895	91.4014	1.49565	105.445	0.034241	0.004364	1012.03	74.399	10.7503	29.2944	0.833127	72.0216	1.52624	51.46	0.031936	0.002644	1011.68	83.8495	16.0677
1210	2014	516	10	2014	1	2	1	1	1	1	1	3.22627	101.701	1	2	2	2	4	2	800170	357002	73.4795	0.717131	60.9237	0.034584	0.004205	1012.09	68.3564	11.9844	29.0942	0.90224	91.2802	1.51137	105.812	0.03487	0.004419	1012.27	74.6627	10.7503	29.2422	0.76892	71.454	1.52624	51.0863	0.031908	0.002586	1011.9	84.1139	16.4752
1211	2014	517	5	2014	3	2	2	1	1	1	2	3.31503	101.582	2	2	2	2	0	2	786986	366789	73.4547	0.766803	60.5038	0.032026	0.003769	1011.59	68.1297	11.9844	29.152	1.02778	91.8692	1.42841	104.482	0.032356	0.004196	1011.88	74.2363	10.7503	29.3266	0.872722	73.5816	1.52624	52.4696	0.032044	0.002869	1011.54	83.6864	16.0949
1212	2014	518	10	2014	1	2	2	2	1	1	1	3.22424	101.622	1	2	2	2	0	2	791411	356754	73.514	0.701663	60.0862	0.035179	0.004403	1010.88	67.8264	11.9844	29.23	1.23876	91.0968	1.5271	106.412	0.040166	0.004782	1011.33	73.6462	10.0617	29.4434	1.0449	64.3118	1.52624	47.1219	0.031866	0.002498	1011.05	82.9406	11.5644
1213	2014	519	10	2014	1	2	2	3	1	1	1	3.24393	101.643	1	2	2	2	0	2	793705	358939	73.4724	0.729178	60.5164	0.03399	0.004094	1011.41	68.0478	11.9844	29.1728	1.07317	91.423	1.49272	104.682	0.034139	0.004355	1011.73	74.0822	10.7503	29.3571	0.910249	72.1729	1.52624	51.5204	0.031941	0.002655	1011.41	83.5319	15.6933
1214	2014	520	7	2014	1	2	1	1	1	1	1	3.24482	101.65	1	2	2	2	0	2	794564	359040	73.4813	0.701787	61.5391	0.035179	0.004383	1013.09	68.8117	11.9844	28.9784	0.658385	91.0982	1.5271	108.991	0.037501	0.004623	1013.06	75.5156	10.7503	29.0733	0.566854	67.5145	1.52624	49.9494	0.031866	0.002499	1012.62	84.9387	15.1933
1215	2014	521	9	2014	1	3	2	1	1	1	2	3.25535	101.653	1	2	2	2	0	2	794796	360205	73.8584	0.701663	56.0629	0.035179	0.004403	1010.59	67.6763	11.9844	29.2674	1.27455	91.0968	1.5271	96.5612	0.038566	0.004512	1011.09	73.3854	11.4819	29.495	1.07699	68.8612	1.52624	45.7815	0.031866	0.002498	1010.83	82.8491	19.3129
1217	2014	523	9	2014	4	2	1	3	1	1	2	3.22525	101.713	1	1	2	2	3	1	801547	356892	73.4969	0.701663	60.592	0.035179	0.004393	1011.72	68.1892	11.9844	29.1368	0.994812	91.0968	1.5271	105.396	0.036794	0.004582	1011.98	74.3483	10.7503	29.3044	0.845461	69.7862	1.52624	49.9143	0.031866	0.002498	1011.64	83.7987	16.3866
1218	2014	524	8	2014	3	2	1	1	1	1	2	3.23306	101.494	1	2	2	2	0	2	777147	357695	73.514	0.701663	59.4139	0.035179	0.004403	1010.61	67.6867	11.9844	29.2648	1.27317	91.0968	1.5271	104.673	0.040166	0.004782	1011.11	73.4029	10.3419	29.4916	1.07562	64.8187	1.52624	47.1232	0.031866	0.002498	1010.85	82.851	13.3302
1219	2014	525	8	2014	1	2	2	4	2	3	1	3.21741	101.624	1	1	2	2	0	2	791652	356000	73.479	0.717874	60.8807	0.034549	0.004198	1011.92	68.2805	11.9844	29.1136	0.944275	91.289	1.51028	105.655	0.034819	0.004415	1012.14	74.52	10.7503	29.2704	0.803676	71.5278	1.52624	51.1162	0.03191	0.00259	1011.78	83.9708	16.272
1220	2014	526	10	2014	1	2	2	1	1	1	1	3.27111	101.683	1	2	2	2	5	2	798177	361958	73.5089	0.701663	61.3197	0.035179	0.004403	1011.61	68.1751	11.9844	29.1419	1.08336	91.0968	1.5271	109.421	0.040871	0.004825	1011.92	74.2849	10.7503	29.3168	0.914425	63.4906	1.52624	47.5466	0.031866	0.002498	1011.59	83.4456	11.9654
1221	2014	527	10	2014	3	2	1	3	1	1	1	3.32595	101.536	1	1	2	1	4	1	781824	367984	73.4777	0.719991	60.752	0.034446	0.004178	1011.6	68.1367	11.9844	29.1502	1.02388	91.3141	1.50712	105.283	0.034681	0.004403	1011.89	74.2496	10.7503	29.3239	0.869497	71.6632	1.52624	51.1986	0.031916	0.002603	1011.55	83.6997	15.8666
1222	2014	528	10	2014	3	3	1	1	1	1	2	3.25813	101.526	1	2	2	2	0	1	780745	360477	73.4775	0.720224	60.8359	0.034435	0.004176	1011.78	68.2138	11.9844	29.1306	0.981229	91.3169	1.50677	105.494	0.034666	0.004402	1012.02	74.3944	10.7503	29.2953	0.834231	71.67	1.52624	51.2074	0.031917	0.002604	1011.68	83.8449	16.0932
1223	2014	529	10	2014	2	3	2	1	1	1	1	3.16844	101.738	1	2	2	2	4	2	804269	350614	73.4769	0.721257	59.8785	0.034385	0.004166	1011.11	67.9137	11.9844	29.207	1.14742	91.3291	1.5052	103.445	0.034601	0.004396	1011.5	73.83	10.7503	29.407	0.971645	71.9196	1.52624	51.0845	0.03192	0.00261	1011.2	83.2791	15.6945
1224	2014	530	8	2014	3	2	1	3	1	1	2	3.23306	101.494	1	2	2	2	4	2	777147	357695	73.3314	0.701663	61.8571	0.035179	0.004403	1012.49	68.5489	11.9844	29.0459	0.83136	91.0968	1.5271	110.362	0.039724	0.004885	1012.59	75.0087	10.7503	29.1736	0.708432	65.1913	1.52624	49.0743	0.031866	0.002498	1012.19	84.3323	13.8656
1225	2014	531	10	2014	1	2	1	1	1	1	1	3.25221	101.671	1	1	2	2	0	1	796863	359863	73.514	0.701663	59.5932	0.035179	0.004403	1010.69	67.7291	11.9844	29.2542	1.2611	91.0968	1.5271	105.148	0.040166	0.004782	1011.18	73.4775	8.3607	29.4768	1.06503	64.8123	1.52624	47.1232	0.031866	0.002498	1010.91	82.8848	14.7209
1226	2014	532	10	2014	2	1	1	4	2	2	1	3.20206	101.766	0	1	2	2	4	2	807377	354342	73.48	0.710711	61.4507	0.03488	0.004269	1013.11	68.8153	11.9844	28.9773	0.645251	91.2041	1.5202	108.45	0.036143	0.004502	1013.07	75.5274	10.7503	29.071	0.556581	68.8039	1.52624	50.7116	0.031891	0.00255	1012.62	84.9906	15.6001
1227	2014	533	9	2014	1	2	2	2	1	1	1	3.20759	101.608	1	2	2	2	0	2	789834	354908	73.514	0.701663	59.4139	0.035179	0.004403	1010.61	67.6867	11.9844	29.2648	1.27317	91.0968	1.5271	104.673	0.040166	0.004782	1011.11	73.4029	10.4404	29.4916	1.07562	64.8187	1.52624	47.1232	0.031866	0.002498	1010.85	82.851	13.2651
1228	2014	534	9	2014	1	1	2	1	1	1	1	3.25489	101.666	1	2	2	2	3	2	796303	360159	73.514	0.701663	59.5901	0.035179	0.004403	1010.58	67.6812	11.9844	29.2665	1.2923	91.0968	1.5271	105.012	0.040166	0.004782	1011.09	73.3852	10.7503	29.495	1.09058	64.8129	1.52624	47.1232	0.031866	0.002498	1010.83	82.7756	9.72781
1229	2014	535	10	2014	4	2	1	1	1	1	2	3.23501	101.708	2	1	2	1	4	2	801007	357971	73.4722	0.729667	60.2808	0.033965	0.004089	1011.29	67.994	11.9844	29.1865	1.10293	91.4288	1.49192	104.19	0.034112	0.004353	1011.64	73.9811	10.7503	29.3771	0.934854	72.2491	1.52624	51.4986	0.031942	0.002658	1011.33	83.4306	15.689
1231	2014	537	9	2014	3	2	1	1	1	1	2	3.23306	101.494	1	2	2	2	1	2	777147	357695	73.514	0.701663	59.5901	0.035179	0.004403	1010.58	67.6812	11.9844	29.2665	1.2923	91.0968	1.5271	105.012	0.040166	0.004782	1011.09	73.3852	10.7503	29.495	1.09058	64.8129	1.52624	47.1232	0.031866	0.002498	1010.83	82.7756	9.72781
1232	2014	538	10	2014	2	2	2	4	2	2	1	3.20761	101.755	1	2	2	2	0	2	806185	354953	73.4554	0.701663	61.6063	0.035179	0.004391	1012.97	68.7551	11.9844	28.9929	0.692496	91.0968	1.5271	109.275	0.037874	0.00467	1012.96	75.4078	10.7503	29.0946	0.594914	67.1101	1.52624	49.8377	0.031866	0.002498	1012.53	84.8208	14.9486
1233	2014	539	10	2014	2	2	1	2	1	1	1	3.15535	101.769	1	2	2	2	0	2	807823	349174	73.514	0.701663	59.5901	0.035179	0.004403	1010.58	67.6812	11.9844	29.2665	1.2923	91.0968	1.5271	105.012	0.040166	0.004782	1011.09	73.3852	10.7503	29.495	1.09058	64.8129	1.52624	47.1232	0.031866	0.002498	1010.83	82.7756	9.72781
1234	2014	540	10	2014	3	2	2	4	2	2	2	3.33338	101.583	1	2	2	1	4	2	787009	368819	73.4812	0.714532	60.9885	0.034707	0.00423	1012.44	68.5112	11.9844	29.0548	0.81645	91.2494	1.51509	106.135	0.035052	0.004435	1012.54	74.9541	10.7503	29.1845	0.697987	71.1731	1.52624	50.9769	0.031901	0.002571	1012.14	84.406	16.8496
1235	2014	541	9	2014	2	3	2	1	1	1	1	3.21286	101.755	1	2	2	2	3	2	806238	355535	73.514	0.701663	59.4139	0.035179	0.004403	1010.61	67.6867	11.9844	29.2648	1.27317	91.0968	1.5271	104.673	0.040166	0.004782	1011.11	73.4029	10.5966	29.4916	1.07562	64.8187	1.52624	47.1232	0.031866	0.002498	1010.85	82.851	13.1371
1236	2014	542	9	2014	3	2	1	4	2	2	2	3.30418	101.597	1	1	2	2	4	2	788602	365593	73.4827	0.71052	61.4416	0.034889	0.004271	1013.15	68.8312	11.9844	28.9733	0.636842	91.2018	1.52044	108.404	0.036106	0.004496	1013.1	75.5572	10.7503	29.0651	0.549606	68.8537	1.52624	50.7052	0.03189	0.002549	1012.65	85.019	15.6396
1237	2014	543	10	2014	4	2	1	1	1	1	1	3.23842	101.713	2	1	2	2	0	2	801530	358350	73.514	0.701663	59.4139	0.035179	0.004403	1010.66	67.71	11.9844	29.2588	1.26024	91.0968	1.5271	104.673	0.040166	0.004782	1011.15	73.4468	10.8829	29.4829	1.06492	64.8187	1.52624	47.1232	0.031866	0.002498	1010.88	82.895	17.3647
1238	2014	544	10	2014	3	2	1	1	1	1	2	3.23306	101.494	1	2	2	2	0	1	777147	357695	91.0968	1.5271	102.685	0.039811	0.004781	1011.11	73.4029	10.7748	29.4916	1.07562	66.6655	1.52624	47.6686	0.031866	0.002498	1010.85	82.851	13.8925	28.5856	0.98521	58.8517	1.5643	44.0349	0.03987	0.003794	1010.26	82.7276	19.6349
1239	2014	545	9	2014	3	2	1	1	1	1	1	3.28423	101.463	1	2	2	2	0	1	773756	363348	91.1329	1.52646	106.134	0.035964	0.004513	1012.63	75.0519	10.7503	29.1651	0.674167	70.3928	1.52624	50.4261	0.031874	0.002516	1012.23	84.504	17.1809	28.2867	0.603958	65.0335	1.56206	46.4735	0.037266	0.00377	1011.66	85.289	19.8432
1240	2014	546	10	2014	4	2	1	1	1	1	1	3.27793	101.728	2	1	2	1	5	2	803229	362727	91.3299	1.5051	105.714	0.034597	0.004396	1012.19	74.5777	10.7503	29.259	0.789629	71.6965	1.52624	51.2485	0.03192	0.00261	1011.83	84.0286	16.3197	28.3727	0.713611	67.0081	1.52009	47.2023	0.036152	0.003716	1011.26	84.5523	19.8432
1241	2014	547	9	2014	3	2	1	1	1	2	2	3.22601	101.544	1	1	2	2	4	2	782713	356928	91.0968	1.5271	101.413	0.038928	0.004741	1011.11	73.4029	10.8728	29.4916	1.07562	68.0037	1.52624	47.9599	0.031866	0.002498	1010.85	82.851	14.7949	28.5856	0.98521	59.9038	1.5643	44.2981	0.038686	0.003794	1010.26	82.7276	19.0851
1242	2014	548	10	2014	4	2	1	4	1	2	1	3.22105	101.718	1	1	2	1	4	1	802054	356429	91.1066	1.5271	106.559	0.036344	0.004545	1012.94	75.388	10.7503	29.0986	0.59234	69.7898	1.52624	50.1892	0.031868	0.002503	1012.51	84.841	17.2388	28.2258	0.526247	64.4787	1.5643	46.2548	0.037848	0.00378	1011.94	85.811	19.8432
1243	2014	549	10	2014	1	2	1	1	1	1	1	3.25132	101.708	1	2	2	1	4	2	800922	359776	91.3276	1.50539	106.347	0.034609	0.004397	1012.66	75.0881	10.7503	29.158	0.665367	71.3893	1.52624	51.2391	0.031919	0.002609	1012.26	84.5403	16.8129	28.2802	0.5956	66.9911	1.52064	47.1892	0.036561	0.003717	1011.69	85.3451	19.8432
1244	2014	550	10	2014	1	2	1	4	2	2	1	3.25192	101.66	1	1	2	1	4	1	795669	359829	91.0968	1.5271	102.193	0.038359	0.004702	1011.12	73.4172	10.7503	29.4887	1.07215	68.5335	1.52624	48.5902	0.031866	0.002498	1010.86	82.8653	14.7614	28.583	0.981919	61.1432	1.5643	44.8534	0.038295	0.003794	1010.28	82.7497	19.8432
1246	2014	552	10	2014	3	2	1	1	1	1	1	3.31573	101.581	1	1	2	1	4	2	786814	366866	91.0968	1.5271	105.012	0.040166	0.004782	1011.09	73.3852	10.7503	29.495	1.09058	64.8129	1.52624	47.1232	0.031866	0.002498	1010.83	82.7756	9.72781	28.5937	1.00398	57.6913	1.5643	43.5517	0.04196	0.003794	1010.25	82.6766	19.8432
1247	2014	553	9	2014	3	2	1	2	1	1	2	3.23307	101.494	1	2	2	2	0	2	777148	357696	91.0968	1.5271	105.012	0.040166	0.004782	1011.09	73.3852	10.7503	29.495	1.09058	64.8129	1.52624	47.1232	0.031866	0.002498	1010.83	82.7756	9.72781	28.5937	1.00398	57.6913	1.5643	43.5517	0.04196	0.003794	1010.25	82.6766	19.8432
1248	2014	554	10	2014	1	3	1	2	1	1	1	3.22183	101.629	1	2	2	2	0	2	792146	356490	91.0968	1.5271	105.012	0.040166	0.004782	1011.09	73.3852	10.7503	29.495	1.09058	64.8129	1.52624	47.1232	0.031866	0.002498	1010.83	82.7756	9.72781	28.5937	1.00398	57.6913	1.5643	43.5517	0.04196	0.003794	1010.25	82.6766	19.8432
1249	2014	555	10	2014	3	2	1	1	1	1	2	3.23306	101.494	1	2	2	2	1	1	777147	357695	91.5896	1.46938	104.953	0.033418	0.004291	1011.89	74.2557	10.7503	29.3227	0.868003	72.7343	1.52624	51.9449	0.031979	0.002735	1011.56	83.7059	15.9204	28.431	0.788042	68.6889	1.45405	47.8197	0.035277	0.003656	1010.99	84.0522	19.8432
1251	2014	557	2	2014	2	2	1	4	2	2	1	3.16692	101.739	1	1	2	1	4	1	804469	350446	91.2998	1.50893	105.824	0.034759	0.00441	1012.28	74.6724	10.7503	29.2402	0.766551	71.5392	1.52624	51.1522	0.031913	0.002596	1011.91	84.1236	16.4716	28.3555	0.691694	66.7764	1.5273	47.117	0.0363	0.003724	1011.34	84.6995	19.8432
1252	2014	558	10	2014	1	2	2	1	1	1	1	3.22271	101.706	1	1	2	2	4	2	800755	356609	91.0968	1.5271	101.841	0.038125	0.004686	1011.13	73.4257	10.7503	29.4871	1.07006	68.823	1.52624	48.6283	0.031866	0.002498	1010.87	82.8739	15.0196	28.5815	0.979936	61.3506	1.5643	44.8886	0.038041	0.003794	1010.28	82.763	19.8406
1253	2014	559	9	2014	3	2	1	1	1	1	2	3.23306	101.494	1	2	2	2	0	2	777147	357695	91.0968	1.5271	101.983	0.039755	0.00478	1011.11	73.4029	10.9113	29.4916	1.07562	66.8517	1.52624	47.5371	0.031866	0.002498	1010.85	82.851	14.1223	28.5856	0.98521	58.7505	1.5643	43.9212	0.039675	0.003794	1010.26	82.7276	18.8819
1255	2014	561	9	2014	1	3	2	1	1	1	1	3.25276	101.641	1	2	2	2	0	1	793557	359916	91.2444	1.51567	105.416	0.035083	0.004438	1011.93	74.2957	10.7503	29.3148	0.858267	71.3143	1.52624	50.9583	0.0319	0.002569	1011.59	83.746	15.977	28.4238	0.778796	66.31	1.54016	46.9452	0.036342	0.003738	1011.02	84.1143	19.8432
1256	2014	562	9	2014	1	1	2	1	1	1	1	3.25581	101.695	1	2	2	2	4	2	799513	360269	91.2627	1.51349	104.345	0.034971	0.004428	1011.56	73.8944	10.7503	29.3943	0.955959	71.4714	1.52624	51.0235	0.031904	0.002578	1011.26	83.3437	15.4248	28.4965	0.871573	66.4713	1.53597	47.0033	0.036104	0.003733	1010.68	83.491	19.8432
1257	2014	563	10	2014	1	2	1	1	1	1	1	3.25833	101.668	1	1	2	2	0	2	796469	360540	91.7578	1.44491	105.11	0.032763	0.004233	1012.01	74.3824	10.7503	29.2976	0.837151	73.1999	1.52624	52.3252	0.032018	0.002815	1011.67	83.8329	16.0769	28.4081	0.758742	69.6148	1.40938	48.1571	0.034976	0.003618	1011.09	84.2491	19.8432
1258	2014	564	10	2014	3	2	1	1	1	1	1	3.31437	101.577	1	1	2	1	4	1	786422	366714	91.3711	1.49969	104.724	0.034388	0.004377	1011.71	74.0604	10.7503	29.3614	0.915542	71.9523	1.52624	51.3731	0.031929	0.00263	1011.4	83.5101	15.6355	28.4664	0.83319	67.3085	1.50998	47.3128	0.03579	0.003706	1010.82	83.7489	19.8432
1259	2014	565	9	2014	2	3	1	1	1	1	1	3.22805	101.747	1	2	2	2	0	1	805276	357213	91.265	1.51321	104.151	0.034958	0.004427	1011.53	73.865	10.7503	29.4001	0.963112	71.5055	1.52624	51.0187	0.031905	0.002579	1011.23	83.3142	15.4378	28.5018	0.878366	66.491	1.53544	46.9997	0.036067	0.003732	1010.66	83.4454	19.8432
1260	2014	566	9	2014	1	2	1	1	1	1	1	3.24178	101.684	1	1	2	2	4	2	798296	358713	91.1081	1.5271	105.616	0.036314	0.004542	1012.21	74.5975	10.7503	29.2551	0.784793	70.2247	1.52624	50.2116	0.031869	0.002504	1011.85	84.0485	16.7182	28.3691	0.709018	64.5209	1.5643	46.2834	0.037218	0.003779	1011.27	84.5831	19.8432
1261	2014	567	10	2014	4	3	1	1	1	2	1	3.22104	101.717	1	1	2	2	0	1	802018	356428	91.3508	1.50238	105.745	0.034489	0.004386	1012.22	74.6067	10.7503	29.2533	0.782565	71.7742	1.52624	51.3126	0.031925	0.00262	1011.85	84.0577	16.3447	28.3674	0.706903	67.1627	1.51499	47.2592	0.036105	0.003711	1011.28	84.5973	19.8432
1262	2014	568	9	2014	4	2	1	4	1	1	2	3.29441	101.732	1	1	2	1	4	1	803632	364552	91.1242	1.52688	106.276	0.036069	0.004522	1012.74	75.1724	10.7503	29.1413	0.644832	70.2208	1.52624	50.3616	0.031872	0.002511	1012.33	84.6248	17.2425	28.2649	0.576099	64.8802	1.56317	46.4156	0.03744	0.003773	1011.76	85.4761	19.8432
1263	2014	569	10	2014	3	2	1	3	1	1	1	3.23306	101.494	1	2	2	2	1	2	777147	357695	91.4966	1.48255	103.612	0.033808	0.004326	1011.6	73.9398	10.7503	29.3853	0.944925	72.5691	1.52624	51.5353	0.031958	0.00269	1011.3	83.3891	15.8874	28.4883	0.861094	68.0087	1.47824	47.461	0.035305	0.003677	1010.72	83.5614	19.8432
1264	2014	570	10	2014	3	2	2	3	1	1	1	3.32137	101.565	1	2	2	2	0	2	785033	367485	91.0968	1.5271	110.844	0.040393	0.004982	1012.44	74.8429	10.7503	29.2064	0.755974	64.4759	1.52624	48.8809	0.031866	0.002498	1012.05	84.1272	13.403	28.3389	0.694867	61.9281	1.5643	44.7758	0.042594	0.003794	1011.48	84.8962	19.8432
1266	2014	572	11	2014	2	2	1	1	1	1	1	3.15729	101.778	1	2	2	2	0	1	808738	349391	91.2095	1.51962	106.04	0.035313	0.004458	1012.48	74.895	10.7503	29.1962	0.71236	71.0054	1.52624	50.8206	0.031892	0.002552	1012.1	84.3468	16.8655	28.3151	0.640229	65.9792	1.54782	46.8232	0.036764	0.003747	1011.53	85.0453	19.8432
1267	2014	573	10	2014	3	2	1	2	1	1	1	3.33008	101.577	1	2	2	1	4	2	786322	368452	91.0968	1.5271	96.4608	0.039828	0.004584	1011.11	73.4029	10.7548	29.4916	1.07562	66.7101	1.52624	44.7637	0.031866	0.002498	1010.85	82.851	18.3817	28.5856	0.98521	54.2912	1.5643	41.491	0.039606	0.003794	1010.26	82.7276	19.8537
1268	2014	574	4	2014	1	2	1	1	1	1	2	3.25205	101.677	1	2	2	2	0	1	797562	359848	91.0968	1.5271	105.012	0.040166	0.004782	1011.09	73.3852	10.7503	29.495	1.09058	64.8129	1.52624	47.1232	0.031866	0.002498	1010.83	82.7756	9.72781	28.5937	1.00398	57.6913	1.5643	43.5517	0.04196	0.003794	1010.25	82.6766	19.8432
1269	2014	575	9	2014	3	2	1	2	1	1	1	3.23306	101.494	1	2	2	2	1	2	777147	357695	91.0968	1.5271	102.145	0.038207	0.004691	1011.13	73.4239	10.7503	29.4874	1.07051	68.699	1.52624	48.673	0.031866	0.002498	1010.86	82.872	14.8495	28.5818	0.980356	61.3565	1.5643	44.9269	0.038158	0.003794	1010.28	82.7602	19.8432
1270	2014	576	11	2014	1	2	1	1	1	1	1	3.24863	101.658	2	1	2	2	0	1	795405	359464	91.0968	1.5271	104.785	0.040166	0.004782	1011.62	73.9595	10.7729	29.3814	0.940116	65.19	1.52624	47.1641	0.031866	0.002498	1011.31	83.4089	18.9024	28.4847	0.856527	57.7032	1.5643	43.5868	0.041351	0.003794	1010.74	83.5921	19.8365
1271	2014	577	11	2014	1	2	2	1	1	1	1	3.23048	101.703	2	2	2	2	4	2	800451	357469	91.0968	1.5271	104.673	0.040166	0.004782	1011.11	73.4029	10.7111	29.4916	1.07562	64.8187	1.52624	47.1232	0.031866	0.002498	1010.85	82.851	13.0627	28.5856	0.98521	57.6913	1.5643	43.5517	0.04191	0.003794	1010.26	82.7276	19.7832
1272	2014	578	10	2014	3	2	1	1	1	1	1	3.23142	101.533	1	2	2	2	0	2	781529	357524	91.0968	1.5271	107.229	0.04017	0.004782	1011.39	73.7145	10.8144	29.4298	1.0422	63.8922	1.52624	47.1406	0.031866	0.002498	1011.11	82.9337	10.1139	28.5488	0.971623	57.7145	1.5643	43.5375	0.043025	0.003794	1010.53	83.1182	20.9282
1273	2014	579	9	2014	1	2	2	1	1	1	2	3.22416	101.571	1	2	2	2	4	2	785783	356731	91.0968	1.5271	105.012	0.040166	0.004782	1011.09	73.3852	10.7503	29.495	1.09058	64.8129	1.52624	47.1232	0.031866	0.002498	1010.83	82.7756	9.72781	28.5937	1.00398	57.6913	1.5643	43.5517	0.04196	0.003794	1010.25	82.6766	19.8432
1274	2014	580	9	2014	1	2	2	3	1	1	1	3.2581	101.692	2	2	2	2	0	2	799202	360522	91.0968	1.5271	105.012	0.040166	0.004782	1011.09	73.3852	10.7503	29.495	1.09058	64.8129	1.52624	47.1232	0.031866	0.002498	1010.83	82.7756	9.72781	28.5937	1.00398	57.6913	1.5643	43.5517	0.04196	0.003794	1010.25	82.6766	19.8432
1275	2014	581	10	2014	3	2	1	1	1	1	2	3.22193	101.532	1	2	2	2	0	2	781436	356474	91.0976	1.5271	106.538	0.036623	0.004568	1012.95	75.3999	10.7503	29.0962	0.589448	69.5402	1.52624	50.017	0.031866	0.002499	1012.52	84.8529	17.3178	28.2236	0.5235	64.0676	1.5643	46.1024	0.038042	0.003786	1011.95	85.8295	19.8432
1276	2014	582	4	2014	1	2	2	1	1	1	1	3.26044	101.66	1	2	2	2	0	2	795606	360771	91.2149	1.51902	105.362	0.035275	0.004454	1011.87	74.2324	10.7503	29.3274	0.873689	71.1474	1.52624	50.8434	0.031893	0.002555	1011.54	83.6825	15.8819	28.4353	0.793442	66.0338	1.54664	46.8433	0.036452	0.003746	1010.97	84.0159	19.8432
1277	2014	583	10	2014	3	3	2	2	1	1	2	3.25451	101.554	1	2	2	2	0	2	783781	360084	91.0968	1.5271	103.327	0.037557	0.004643	1011.19	73.4887	10.7503	29.4746	1.05474	69.1958	1.52624	49.3639	0.031866	0.002498	1010.92	82.937	14.6748	28.5701	0.965382	62.6492	1.5643	45.5346	0.037828	0.003794	1010.34	82.8608	19.8432
1280	2014	586	10	2014	2	2	2	1	1	1	1	3.15432	101.773	1	2	2	1	4	2	808197	349061	91.6441	1.46153	105.608	0.033199	0.004272	1012.2	74.5848	10.7503	29.2576	0.787895	72.769	1.52624	52.0729	0.031992	0.002761	1011.84	84.0357	16.2376	28.3714	0.711964	68.9983	1.43968	47.9331	0.035361	0.003644	1011.26	84.5633	19.8432
1281	2014	587	4	2014	1	2	2	1	1	1	1	3.23923	101.673	1	2	2	2	0	2	797098	358428	91.0968	1.5271	104.982	0.039704	0.004778	1011.17	73.4663	10.7503	29.479	1.06019	66.659	1.52624	47.9005	0.031866	0.002498	1010.9	82.9145	14.4608	28.5741	0.970557	59.1429	1.5643	44.2366	0.040035	0.003794	1010.32	82.826	19.8432
1283	2014	589	11	2014	2	2	2	1	1	1	1	3.20529	101.772	2	1	1	1	5	2	808121	354701	91.0968	1.5271	105.012	0.040166	0.004782	1011.09	73.3852	10.7503	29.495	1.09058	64.8129	1.52624	47.1232	0.031866	0.002498	1010.83	82.7756	9.72781	28.5937	1.00398	57.6913	1.5643	43.5517	0.04196	0.003794	1010.25	82.6766	19.8432
1284	2014	590	11	2014	2	2	2	4	2	1	1	3.16855	101.742	1	2	2	2	0	2	804765	350627	91.0968	1.5271	108.479	0.040504	0.004783	1011.88	74.2374	10.7503	29.3263	0.914131	63.8988	1.52624	47.3852	0.031866	0.002498	1011.55	83.4621	12.4955	28.4536	0.849661	58.2047	1.5643	43.6684	0.042963	0.003794	1010.97	83.932	19.8432
1285	2014	591	10	2014	1	2	2	1	1	1	1	3.26626	101.672	2	2	2	2	0	2	796992	361419	91.2003	1.5206	105.442	0.035378	0.004463	1011.93	74.2924	10.7503	29.3155	0.859069	71.0577	1.52624	50.7816	0.03189	0.002548	1011.59	83.7427	16.0078	28.4244	0.779557	65.8855	1.54975	46.7886	0.036533	0.00375	1011.02	84.1092	19.8432
1286	2014	592	9	2014	1	2	1	3	1	1	1	3.24193	101.654	1	1	2	2	3	2	795003	358721	91.3125	1.50733	106.749	0.03469	0.004404	1012.91	75.355	10.7503	29.1051	0.600398	71.009	1.52624	51.182	0.031916	0.002602	1012.48	84.8078	16.7647	28.2318	0.533899	66.8909	1.52428	47.1177	0.036945	0.003721	1011.92	85.7596	19.8432
1288	2014	594	10	2014	3	2	1	1	1	1	1	3.25003	101.522	2	2	2	2	0	1	780241	359580	91.0968	1.5271	104.673	0.040166	0.004782	1011.17	73.4679	12.4226	29.4787	1.0598	64.8187	1.52624	47.1232	0.031866	0.002498	1010.9	82.9161	16.2415	28.5738	0.97019	57.6913	1.5643	43.5517	0.04191	0.003794	1010.32	82.8285	23.5646
1289	2014	595	11	2014	3	2	1	1	1	1	1	3.29859	101.589	1	1	2	2	0	2	787689	364971	91.0968	1.5271	104.673	0.040166	0.004782	1011.11	73.4029	10.7045	29.4916	1.07562	64.8187	1.52624	47.1232	0.031866	0.002498	1010.85	82.851	14.5436	28.5856	0.98521	57.6913	1.5643	43.5517	0.04191	0.003794	1010.26	82.7276	19.3642
1290	2014	596	11	2014	1	2	1	4	2	2	1	3.23634	101.649	1	1	2	2	0	2	794390	358101	91.0968	1.5271	104.673	0.040166	0.004782	1011.11	73.4029	10.5936	29.4916	1.07562	64.8187	1.52624	47.1232	0.031866	0.002498	1010.85	82.851	13.106	28.5856	0.98521	57.6913	1.5643	43.5517	0.04191	0.003794	1010.26	82.7276	19.6734
1291	2014	597	11	2014	3	2	1	1	1	1	1	3.23306	101.494	1	2	2	2	0	1	777147	357695	91.0968	1.5271	96.3063	0.038607	0.004492	1011.09	73.3819	11.6136	29.4957	1.07726	68.8317	1.52624	45.6077	0.031866	0.002498	1010.83	82.8487	19.6061	28.5878	0.985288	56.2833	1.5643	42.2398	0.037824	0.003794	1010.25	82.7026	19.964
1292	2014	598	10	2014	2	2	1	1	1	1	1	3.18435	101.759	1	1	2	2	0	1	806674	352380	91.0968	1.5271	110.125	0.039393	0.004839	1012.67	75.0918	10.7503	29.1572	0.684979	65.545	1.52624	49.1749	0.031866	0.002498	1012.26	84.433	14.0919	28.289	0.622998	62.6478	1.5643	45.0743	0.041686	0.003794	1011.69	85.3057	19.8432
1293	2014	599	9	2014	3	2	1	3	1	1	1	3.33229	101.571	1	2	2	2	0	2	785718	368695	91.0968	1.5271	104.779	0.040166	0.004782	1011.6	73.9368	10.806	29.3859	0.945642	65.1498	1.52624	47.1525	0.031866	0.002498	1011.29	83.3862	18.856	28.4888	0.861775	57.6948	1.5643	43.5767	0.041393	0.003794	1010.72	83.5569	19.8316
1294	2014	600	9	2014	3	2	2	1	1	1	1	3.28087	101.497	2	1	2	2	5	2	777504	362985	91.0968	1.5271	104.673	0.040166	0.004782	1011.11	73.4029	10.1083	29.4916	1.07562	64.8187	1.52624	47.1232	0.031866	0.002498	1010.85	82.851	13.5791	28.5856	0.98521	57.6913	1.5643	43.5517	0.04191	0.003794	1010.26	82.7276	19.7411
1295	2014	601	11	2014	4	3	1	1	1	1	1	3.223	101.714	1	2	2	2	0	2	801645	356644	91.751	1.44592	104.6	0.032789	0.004235	1011.86	74.2208	10.7503	29.3297	0.876509	73.2556	1.52624	52.268	0.032017	0.002812	1011.53	83.6709	16.0016	28.4374	0.79612	69.5735	1.41121	48.1079	0.034884	0.00362	1010.96	83.998	19.8432
1296	2014	602	9	2014	3	2	1	1	1	1	1	3.2853	101.466	1	2	2	1	4	1	774069	363467	91.4538	1.48849	106.151	0.033998	0.004343	1012.51	74.9248	10.7503	29.1903	0.705108	71.9615	1.52624	51.6025	0.031948	0.002669	1012.12	84.3766	16.6451	28.3097	0.633342	67.8648	1.4892	47.5135	0.036079	0.003687	1011.55	85.0916	19.8432
1297	2014	603	11	2014	1	2	1	1	1	1	2	3.25255	101.683	1	2	2	2	0	2	798230	359905	91.3276	1.50539	106.347	0.034609	0.004397	1012.66	75.0881	10.7503	29.158	0.665367	71.3893	1.52624	51.2391	0.031919	0.002609	1012.26	84.5403	16.8129	28.2802	0.5956	66.9911	1.52064	47.1892	0.036561	0.003717	1011.69	85.3451	19.8432
1298	2014	604	10	2014	2	2	1	1	1	1	1	3.20293	101.776	2	2	2	1	4	2	808512	354441	91.0968	1.5271	109.025	0.040716	0.004799	1011.89	74.2462	10.7503	29.3245	0.919908	63.6252	1.52624	47.4583	0.031866	0.002498	1011.56	83.4281	12.0523	28.4557	0.858533	58.3396	1.5643	43.7084	0.04322	0.003794	1010.98	83.9283	19.8432
1299	2014	605	9	2014	2	3	1	2	1	1	1	3.16737	101.752	1	1	2	2	0	2	805912	350500	91.7091	1.45206	105.942	0.032947	0.004249	1012.4	74.7989	10.7503	29.2152	0.735757	72.7932	1.52624	52.2176	0.032007	0.002792	1012.01	84.2504	16.4429	28.3326	0.662449	69.3554	1.42241	48.0555	0.035422	0.003629	1011.45	84.896	19.8432
1300	2014	606	10	2014	1	3	1	2	1	1	1	3.24165	101.561	1	2	2	2	1	2	784641	358663	69.3728	1.52624	49.6485	0.031866	0.002498	1012.09	84.342	17.6956	28.316	0.641331	63.1813	1.5643	45.7844	0.037962	0.003793	1011.52	85.0379	19.8432	28.5612	0.616686	72.7548	1.23808	71.7295	0.028558	0.005505	1010.46	76.7635	17.6151
1301	2014	607	10	2014	1	2	1	1	1	1	1	3.23568	101.563	1	1	2	1	4	2	784820	358003	73.5779	1.52624	52.4116	0.032042	0.002864	1011.51	83.6437	16.1082	28.4423	0.802393	70.0662	1.38185	48.2369	0.034643	0.003596	1010.93	83.9558	19.8432	28.7046	0.773907	75.8304	1.23808	71.6773	0.030986	0.0058	1009.82	74.7563	21.7107
1302	2014	608	11	2014	3	2	2	3	1	1	1	3.32851	101.538	1	2	2	2	0	2	781996	368268	67.3955	1.52624	49.6818	0.031866	0.002498	1012.66	84.983	15.3313	28.1964	0.494423	63.6523	1.5643	45.6323	0.040089	0.003792	1012.1	86.0751	19.8432	28.4233	0.471804	72.4076	1.23808	71.7322	0.028558	0.005578	1011.08	78.6893	19.8461
1303	2014	609	11	2014	3	2	1	1	1	1	2	3.28793	101.469	1	1	2	2	0	1	774395	363758	69.8422	1.52624	50.4195	0.031875	0.002516	1012.67	85.0396	16.8999	28.1899	0.480436	65.0707	1.56192	46.4368	0.037889	0.003769	1012.11	86.1188	19.8432	28.4179	0.459628	73.5585	1.23808	71.7303	0.028677	0.005582	1011.1	78.7687	18.7083
1304	2014	610	11	2014	3	2	1	3	1	1	2	3.27984	101.543	1	1	2	2	0	1	782646	362884	69.7875	1.52624	49.9152	0.031866	0.002498	1011.61	83.7662	16.3304	28.4201	0.774141	63.8145	1.5643	46.0208	0.037506	0.003789	1011.04	84.1456	19.8432	28.6794	0.746329	73.1033	1.23808	71.7418	0.028558	0.005531	1009.94	75.1084	18.9278
1305	2014	611	10	2014	3	2	1	3	1	1	1	3.23306	101.494	1	2	2	2	4	2	777147	357695	64.8187	1.52624	47.1232	0.031866	0.002498	1010.85	82.851	17.9941	28.5856	0.985209	57.6913	1.5643	43.5517	0.04191	0.003794	1010.26	82.7276	18.1887	28.8673	0.952364	68.5647	1.23808	71.6254	0.028558	0.005331	1009.1	72.478	8.37153
1306	2014	612	10	2014	3	2	1	3	1	1	1	3.33423	101.583	1	2	2	2	5	2	787009	368913	64.8187	1.52624	47.1232	0.031866	0.002498	1010.94	82.9585	17.2502	28.5654	0.960614	57.6913	1.5643	43.5517	0.041944	0.003794	1010.36	82.9035	19.2394	28.8439	0.928042	68.5597	1.23808	71.6301	0.028558	0.005331	1009.21	72.8046	10.0306
1307	2014	613	11	2014	2	2	1	4	2	5	1	3.16946	101.763	1	1	2	1	4	2	807129	350734	69.9477	1.52624	45.871	0.031866	0.002498	1010.79	82.8677	19.9423	28.5899	0.979501	57.219	1.5643	42.4774	0.037066	0.003794	1010.21	82.6654	20.0928	28.8764	0.949745	70.4514	1.23808	71.1646	0.028558	0.005118	1009.05	72.3594	23.6489
1308	2014	614	11	2014	1	2	2	1	1	1	2	3.25409	101.68	1	1	2	2	0	2	797843	360074	71.4594	1.52624	51.1344	0.031912	0.002593	1012.02	84.2594	16.6635	28.3309	0.660387	66.7335	1.52858	47.1012	0.036405	0.003725	1011.45	84.9099	19.8432	28.5781	0.635288	74.503	1.23808	71.756	0.029187	0.005653	1010.38	76.5261	19.3615
1309	2014	615	6	2014	1	2	1	1	1	1	1	3.25858	101.652	2	1	2	2	0	2	794713	360563	67.9325	1.52624	47.8936	0.031866	0.002498	1010.85	82.851	14.7763	28.5856	0.98521	59.767	1.5643	44.2397	0.038742	0.003794	1010.26	82.7276	18.9387	28.8673	0.952365	70.6996	1.23808	71.4923	0.028558	0.005387	1009.1	72.478	23.5654
1310	2014	616	10	2014	1	2	2	1	1	1	1	3.21465	101.583	2	1	1	2	4	2	787084	355682	72.4099	1.52624	51.6478	0.031954	0.002681	1011.39	83.5007	15.7382	28.4681	0.835361	68.0156	1.48313	47.5574	0.035452	0.003681	1010.81	83.7343	19.8432	28.7339	0.806089	74.9768	1.23808	71.6992	0.02977	0.005708	1009.69	74.3455	21.5789
1311	2014	617	10	2014	2	2	2	1	1	1	1	3.19625	101.764	1	2	2	2	0	2	807258	353699	68.8569	1.52624	48.5267	0.031866	0.002498	1010.86	82.8717	15.155	28.5819	0.980442	61.2066	1.5643	44.7999	0.037999	0.003794	1010.28	82.7596	19.7943	28.8631	0.947711	71.5023	1.23808	71.5159	0.028558	0.005441	1009.12	72.5374	23.6123
1312	2014	618	10	2014	3	2	1	3	1	1	1	3.31835	101.561	1	1	2	2	0	1	784563	367149	63.5208	1.52624	47.7791	0.031866	0.002498	1011.71	83.5869	12.2864	28.4248	0.822449	59.0842	1.5643	43.9289	0.043337	0.003794	1011.14	84.2003	19.8432	28.6691	0.782347	69.3739	1.23808	71.7848	0.028558	0.005457	1010.04	75.222	21.4455
1314	2014	620	10	2014	3	2	1	1	1	1	1	3.23306	101.494	1	2	2	2	0	2	777147	357695	68.0411	1.52624	47.6238	0.031866	0.002498	1010.85	82.851	15.1106	28.5856	0.98521	59.3801	1.5643	44.0039	0.038617	0.003794	1010.26	82.7276	18.177	28.8673	0.952365	70.5652	1.23808	71.4516	0.028558	0.005367	1009.1	72.478	23.6874
1315	2014	621	11	2014	3	2	1	1	1	1	1	3.23101	101.543	1	2	2	2	0	2	782579	357481	64.8187	1.52624	47.1232	0.031866	0.002498	1010.93	82.9517	17.6541	28.5674	0.961992	57.6913	1.5643	43.5517	0.04191	0.003794	1010.35	82.8836	20.5521	28.8466	0.9297	68.5647	1.23808	71.6258	0.028558	0.005331	1009.19	72.7673	8.2921
1316	2014	622	11	2014	1	3	1	2	1	1	1	3.25088	101.638	1	2	2	2	0	1	793130	359707	64.8129	1.52624	47.1232	0.031866	0.002498	1010.83	82.7756	9.72781	28.5937	1.00398	57.6913	1.5643	43.5517	0.04196	0.003794	1010.25	82.6766	19.8432	28.8735	0.968481	68.5137	1.23808	71.659	0.028558	0.005331	1009.09	72.3858	21.4741
1317	2014	623	10	2014	3	3	2	2	1	1	1	3.28377	101.514	1	2	2	2	0	2	779374	363310	64.8187	1.52624	47.1232	0.031866	0.002498	1010.85	82.855	16.429	28.5849	0.984282	57.6913	1.5643	43.5517	0.04191	0.003794	1010.27	82.7338	19.4083	28.8665	0.95146	68.5647	1.23808	71.6254	0.028558	0.005331	1009.1	72.4895	11.5515
1318	2014	624	11	2014	1	2	2	1	1	1	1	3.2441	101.706	1	2	2	2	0	2	800718	358977	65.1279	1.52624	47.1468	0.031866	0.002498	1011.32	83.4169	18.8778	28.4833	0.854692	57.6922	1.5643	43.5717	0.041416	0.003794	1010.74	83.6044	19.8432	28.7511	0.824959	69.0537	1.23808	71.6435	0.028558	0.005331	1009.62	74.1045	9.18002
1319	2014	625	10	2014	3	2	1	2	1	1	1	3.29859	101.589	1	2	2	1	4	1	787689	364971	70.6122	1.52624	51.1574	0.031915	0.0026	1012.64	85.0033	16.5414	28.1964	0.488811	66.9052	1.52499	47.0613	0.037327	0.003721	1012.08	86.0626	19.8432	28.4254	0.467802	74.3619	1.23808	71.7272	0.029235	0.00566	1011.06	78.6643	19.5795
1320	2014	626	10	2014	1	2	1	2	1	1	1	3.2355	101.649	2	2	2	2	0	2	794396	358008	65.0931	1.52624	47.1386	0.031866	0.002498	1011.26	83.3494	18.7746	28.4955	0.870261	57.6913	1.5643	43.5646	0.041453	0.003794	1010.69	83.4998	19.8201	28.765	0.840157	69.016	1.23808	71.6425	0.028558	0.005331	1009.56	73.9105	8.53885
1321	2014	627	11	2014	1	2	2	1	1	1	1	3.24961	101.694	1	2	2	2	0	2	799447	359582	64.8187	1.52624	47.1232	0.031866	0.002498	1010.9	82.9201	17.7189	28.5731	0.969267	57.6913	1.5643	43.5517	0.04191	0.003794	1010.32	82.8347	19.4718	28.8531	0.936802	68.5647	1.23808	71.6254	0.028558	0.005331	1009.16	72.6766	10.5744
1322	2014	628	10	2014	3	2	1	4	2	2	2	3.30649	101.595	1	2	2	2	4	2	788330	365847	64.9132	1.52624	47.1232	0.031866	0.002498	1011.28	83.3661	17.6316	28.4923	0.866447	57.6913	1.5643	43.5517	0.041791	0.003794	1010.7	83.5275	19.8413	28.7613	0.836375	68.8122	1.23808	71.6348	0.028558	0.005331	1009.57	73.9618	11.5592
1323	2014	629	10	2014	3	2	1	1	1	1	2	3.28134	101.528	2	1	2	1	5	2	780924	363046	69.7215	1.52624	50.2948	0.031871	0.002508	1012.65	85.0128	16.9916	28.1947	0.486612	64.7615	1.56384	46.3317	0.037968	0.003775	1012.09	86.0773	19.8432	28.4234	0.465656	73.4184	1.23808	71.7298	0.028624	0.005569	1011.07	78.6917	18.5352
1324	2014	630	12	2014	1	2	2	2	1	1	1	3.27423	101.649	1	2	2	2	0	2	794366	362293	66.6226	1.52624	44.9932	0.031866	0.002498	1010.85	82.851	18.0483	28.5856	0.98521	54.6522	1.5643	41.692	0.039698	0.003794	1010.26	82.7276	19.8454	28.8673	0.952365	68.1801	1.23808	71.2185	0.028558	0.005127	1009.1	72.478	23.0856
1325	2014	631	12	2014	4	2	2	4	2	2	2	3.2415	101.713	1	2	2	2	0	2	801528	358691	65.3686	1.52624	49.1243	0.031866	0.002498	1012.23	84.3828	13.9792	28.2972	0.634782	62.5298	1.5643	45.0224	0.041836	0.003794	1011.66	85.2377	19.8432	28.5334	0.605717	71.3616	1.23808	71.7616	0.028558	0.005626	1010.61	77.1392	21.0549
1326	2014	632	9	2014	1	2	1	2	1	1	1	3.21253	101.613	1	1	2	2	0	1	790419	355456	64.8187	1.52624	47.1232	0.031866	0.002498	1010.9	82.9175	16.196	28.5736	0.969883	57.6913	1.5643	43.5517	0.04191	0.003794	1010.32	82.8306	23.4727	28.8537	0.937403	68.5647	1.23808	71.6256	0.028558	0.005331	1009.16	72.669	7.57825
1327	2014	633	10	2014	3	3	2	3	1	1	2	3.26455	101.558	1	2	2	2	0	1	784299	361196	64.8187	1.52624	47.1232	0.031866	0.002498	1010.94	82.9664	17.5474	28.5647	0.958591	57.6913	1.5643	43.5517	0.04191	0.003794	1010.36	82.9064	20.7859	28.8436	0.926381	68.5647	1.23808	71.6261	0.028558	0.005331	1009.21	72.8097	8.04955
1328	2014	634	11	2014	1	2	1	2	1	1	1	3.25572	101.667	1	1	2	2	0	2	796355	360251	70.9028	1.52624	51.0397	0.031906	0.002581	1012.45	84.7758	16.8479	28.2376	0.541279	66.5327	1.53453	46.9996	0.037008	0.003731	1011.89	85.7101	19.8432	28.4721	0.51902	74.31	1.23808	71.7417	0.029106	0.005644	1010.86	78.0104	19.1619
1329	2014	635	11	2014	1	2	2	1	1	1	1	3.27058	101.672	1	2	2	2	0	2	796949	361897	64.6	1.56424	46.3128	0.037037	0.003778	1010.55	83.2448	19.8432	28.7988	0.877212	73.422	1.23808	71.7029	0.028604	0.005563	1009.41	73.4374	21.8609	29.9075	1.08898	74.4231	1.36725	85.5191	0.029049	0.004362	1010.62	72.8676	17.1838
1330	2014	636	10	2014	1	2	1	3	1	1	1	3.24581	101.642	1	2	2	2	0	2	793587	359147	55.0943	1.5643	41.9171	0.039508	0.003794	1010.26	82.7276	19.6507	28.8673	0.952365	68.4779	1.23808	71.2399	0.028558	0.005146	1009.1	72.478	23.2624	30.0244	1.19018	69.6883	1.36725	85.5191	0.029024	0.004277	1010.32	71.9351	15.6516
1331	2014	637	11	2014	1	2	1	1	1	1	1	3.24818	101.65	1	1	2	1	4	1	794545	359411	66.2919	1.54061	46.9313	0.036903	0.003738	1011.76	85.4768	19.8432	28.503	0.552912	74.2394	1.23808	71.7476	0.029021	0.005634	1010.72	77.5777	19.0177	29.4031	0.652297	75.3882	1.36725	85.5191	0.029276	0.004361	1011.92	76.8912	13.503
1332	2014	638	9	2014	3	2	2	1	1	1	1	3.30532	101.596	1	2	2	2	1	2	788508	365719	69.1884	1.42982	47.955	0.034989	0.003635	1010.89	83.8771	19.8432	28.715	0.785343	75.4693	1.23808	71.6906	0.030418	0.005759	1009.78	74.6103	21.6099	29.7646	0.965277	77.0538	1.36725	85.5551	0.030034	0.00436	1010.99	74.0074	16.0558
1333	2014	639	10	2014	2	3	1	1	1	1	1	3.15069	101.781	1	2	2	2	0	1	809065	348662	74.647	1.36725	85.5191	0.029082	0.004362	1012.08	77.3868	12.9278	28.8404	0.574232	58.4371	1.20389	52.7026	0.027452	0.004498	1012.82	81.1613	14.2479	27.965	0.584025	75.0924	1.04074	75.2117	0.031105	0.004136	1013.05	82.314	15.694
1334	2014	640	5	2014	3	2	1	3	1	1	1	3.33672	101.533	2	1	2	2	5	1	781525	369174	75.33	1.36725	85.5191	0.02928	0.004366	1012.36	78.2339	14.1019	28.7373	0.487606	58.8619	1.20389	52.8994	0.027808	0.004498	1013.08	81.7933	13.6441	27.8965	0.495795	75.5987	1.04096	75.5615	0.031406	0.004136	1013.31	82.9616	15.694
1335	2014	641	11	2014	1	3	1	4	2	2	1	3.25027	101.669	1	2	2	2	0	2	796632	359648	70.6157	1.36725	85.5191	0.029024	0.004364	1010.42	72.2723	8.4315	29.4627	1.09729	54.0646	1.20389	49.8766	0.027347	0.004498	1011.27	77.3455	10.7354	28.3783	1.11677	72.7167	1.04067	69.2665	0.031017	0.004136	1011.5	78.4036	18.0684
1336	2014	642	11	2014	1	2	1	1	1	1	1	3.23348	101.701	1	2	2	2	0	2	800151	357799	72.0433	1.36725	85.5191	0.029024	0.004337	1010.32	71.9455	19.3596	29.5025	1.13072	56.1439	1.20389	51.4504	0.027347	0.004498	1011.17	77.1016	14.0579	28.4047	1.15082	73.7387	1.04067	72.9901	0.031017	0.004136	1011.4	78.1537	16.9544
1338	2014	644	11	2014	1	2	2	3	1	1	1	3.25233	101.675	1	2	2	2	0	2	797335	359878	70.6157	1.36725	85.5191	0.029024	0.004364	1010.39	72.1471	17.9802	29.4784	1.11666	54.0153	1.20389	49.8695	0.027347	0.004498	1011.24	77.2472	11.2372	28.3901	1.1373	72.7167	1.04067	68.9937	0.031017	0.004136	1011.47	78.3137	18.8089
1339	2014	645	11	2014	3	2	2	2	1	1	1	3.3125	101.47	1	2	2	2	0	2	774425	366476	71.4166	1.36725	85.5191	0.029024	0.004312	1010.32	71.9351	18.5968	29.5038	1.13177	55.6667	1.20389	51.1909	0.027347	0.004498	1011.17	77.0939	13.9084	28.4056	1.15189	73.6646	1.04067	72.5099	0.031017	0.004136	1011.4	78.1458	17.7126
1340	2014	646	10	2014	1	2	1	2	1	1	1	3.21204	101.612	1	2	2	2	0	2	790324	355401	76.5454	1.36725	85.5191	0.029766	0.004361	1011.02	74.104	15.898	29.2398	0.909965	59.757	1.20389	53.7937	0.028685	0.004498	1011.83	78.7121	13.582	28.2303	0.925977	76.4441	1.04149	77.2622	0.032147	0.004136	1012.06	79.804	15.694
1341	2014	647	9	2014	3	2	1	1	1	1	1	3.32893	101.478	1	2	2	2	0	2	775389	368297	70.6157	1.36725	85.5191	0.029024	0.004364	1010.76	73.3053	12.1074	29.337	0.991644	54.4091	1.20389	50.0219	0.027347	0.004498	1011.59	78.1162	13.0883	28.2948	1.00917	72.7167	1.04067	69.8835	0.031017	0.004136	1011.82	79.1934	15.7593
1342	2014	648	11	2014	1	2	1	4	2	3	1	3.21191	101.609	1	2	2	2	0	2	790014	355387	76.8527	1.36725	85.5234	0.029924	0.004361	1010.97	73.9571	16.1029	29.2577	0.924987	59.8937	1.20389	53.9188	0.028971	0.004498	1011.78	78.6025	13.582	28.2421	0.941278	76.6658	1.04167	77.4826	0.032388	0.004136	1012.01	79.6917	15.694
1343	2014	649	10	2014	3	2	1	3	1	1	1	3.33289	101.573	1	2	2	2	0	2	785939	368762	70.6246	1.36725	85.5191	0.029024	0.004364	1011.01	74.0075	15.0194	29.253	0.940174	54.5069	1.20389	49.9719	0.027347	0.004498	1011.82	78.6252	12.7968	28.2434	0.959216	72.7167	1.04067	69.5742	0.031017	0.004136	1012.05	79.7486	15.694
1344	2014	650	11	2014	1	2	1	4	2	4	1	3.21796	101.57	1	1	2	2	0	2	785653	356045	54.0524	1.20389	49.8766	0.027347	0.004498	1011.17	77.0939	15.6638	28.4056	1.15189	72.7167	1.04067	69.1789	0.031017	0.004136	1011.4	78.1458	15.4848	28.6005	1.05894	73.6359	1.43715	75.7079	0.044263	0.003298	1011.21	81.1683	22.4564
1345	2014	651	11	2014	3	2	1	1	1	1	2	3.28215	101.547	1	2	2	2	0	1	783087	363140	54.0524	1.20389	49.8766	0.027347	0.004498	1011.17	77.0939	15.4594	28.4056	1.15189	72.7167	1.04067	69.1789	0.031017	0.004136	1011.4	78.1458	15.5249	28.6005	1.05894	73.6359	1.43715	75.7079	0.044263	0.003298	1011.21	81.1683	21.9461
1346	2014	652	10	2014	3	2	1	3	1	1	1	3.31945	101.564	2	1	2	2	0	1	784925	367272	57.6635	1.20389	51.826	0.027378	0.004498	1012.83	81.1685	13.582	27.965	0.587883	73.976	1.04069	73.4428	0.031043	0.004136	1013.06	82.3291	15.694	28.1338	0.536782	76.9632	1.43591	75.7093	0.04382	0.003298	1012.78	84.9842	22.5528
1348	2014	654	9	2014	1	2	2	4	2	2	1	3.23154	101.7	1	1	2	1	3	2	800027	357585	54.0524	1.20389	49.8766	0.027347	0.004498	1011.17	77.0939	15.253	28.4056	1.15189	72.7167	1.04067	69.1789	0.031017	0.004136	1011.4	78.1458	13.8546	28.6005	1.05894	73.6359	1.43715	75.7079	0.044263	0.003298	1011.21	81.1683	25.5911
1349	2014	655	11	2014	1	2	1	1	1	1	1	3.25166	101.663	1	2	2	2	0	2	795947	359800	60.0266	1.20389	54.0129	0.029175	0.004498	1011.81	78.6809	13.582	28.2336	0.930321	76.8171	1.04179	77.6504	0.032561	0.004136	1012.05	79.7722	15.694	28.4191	0.853853	79.2457	1.36377	75.7096	0.043077	0.003298	1011.82	82.654	23.3494
1350	2014	656	11	2014	1	2	1	4	2	5	1	3.25166	101.663	1	2	2	2	0	2	795947	359800	54.0524	1.20389	49.8766	0.027347	0.004498	1011.17	77.0939	11.5109	28.4056	1.15189	72.7167	1.04067	69.1789	0.031017	0.004136	1011.4	78.1458	14.8659	28.6005	1.05894	73.6359	1.43715	75.7079	0.044263	0.003298	1011.21	81.1683	24.6112
1351	2014	657	11	2014	1	2	1	1	1	1	1	3.24998	101.705	1	1	2	2	5	1	800592	359627	54.2436	1.20389	49.934	0.027347	0.004498	1011.48	77.8447	12.3838	28.3242	1.04707	72.7167	1.04067	69.6153	0.031017	0.004136	1011.71	78.9152	15.9402	28.5147	0.961912	73.9093	1.43715	75.708	0.044263	0.003298	1011.5	81.8712	26.6617
1352	2014	658	8	2014	1	2	1	2	1	1	1	3.2522	101.665	1	1	2	2	0	1	796167	359860	57.8637	1.20389	52.1387	0.027348	0.004498	1013.26	82.2568	13.6704	27.8464	0.431861	74.6202	1.04067	74.1054	0.031018	0.004136	1013.5	83.4379	15.694	28.0102	0.39247	77.1898	1.43709	75.7093	0.043892	0.003298	1013.2	86.0018	20.9636
1353	2014	659	11	2014	3	1	2	1	1	1	1	3.22605	101.544	1	2	2	2	0	2	782714	356932	54.2956	1.20389	49.9316	0.027347	0.004498	1011.62	78.1954	12.3048	28.2872	1.00385	72.7167	1.04067	69.4706	0.031017	0.004136	1011.86	79.2837	16.1289	28.4735	0.921771	73.9078	1.43715	75.7081	0.044263	0.003298	1011.64	82.2012	23.7207
1354	2014	660	9	2014	1	2	1	3	1	1	1	3.24485	101.669	1	1	2	1	4	2	796640	359049	54.0524	1.20389	49.8766	0.027347	0.004498	1011.17	77.0939	15.253	28.4056	1.15189	72.7167	1.04067	69.1789	0.031017	0.004136	1011.4	78.1458	13.8546	28.6005	1.05894	73.6359	1.43715	75.7079	0.044263	0.003298	1011.21	81.1683	25.5911
1355	2014	661	12	2014	1	2	1	1	1	1	1	3.25228	101.659	1	1	2	2	0	1	795538	359867	59.3111	1.5643	44.1344	0.039283	0.003794	1010.26	82.7276	19.0985	28.8673	0.952365	70.3664	1.23808	71.5173	0.028558	0.005371	1009.1	72.478	23.3805	30.0244	1.19018	71.527	1.36725	85.5191	0.029024	0.004362	1010.32	71.9351	21.2463
1356	2014	662	12	2014	4	2	1	1	1	1	1	3.22214	101.717	1	2	2	2	0	1	801949	356549	56.9379	1.5643	42.4054	0.037252	0.003794	1010.22	82.671	20.1741	28.8754	0.952179	70.2552	1.23808	71.1746	0.028558	0.005117	1009.05	72.3706	23.7006	30.0344	1.18927	70.9519	1.36725	85.5191	0.029024	0.004219	1010.27	71.8263	11.9995
1357	2014	663	11	2014	1	3	1	2	1	1	1	3.21234	101.609	1	2	2	2	0	2	789955	355434	57.6922	1.5643	43.5717	0.041416	0.003794	1010.74	83.6044	19.8432	28.7511	0.824959	69.0537	1.23808	71.6435	0.028558	0.005331	1009.62	74.1045	9.18002	29.8263	1.01862	70.6157	1.36725	85.5191	0.029024	0.004364	1010.83	73.5159	11.3883
1358	2014	664	11	2014	1	3	2	2	1	1	1	3.20979	101.611	1	2	2	2	0	2	790241	355152	66.8095	1.52774	47.0339	0.03733	0.003724	1012.08	86.0564	19.8432	28.4262	0.468694	74.3293	1.23808	71.7283	0.029198	0.005656	1011.06	78.653	19.5172	29.2721	0.538893	75.6028	1.36725	85.5191	0.029372	0.004364	1012.26	77.9361	14.1072
1359	2014	665	6	2014	1	2	1	1	1	1	1	3.24852	101.57	1	2	2	2	0	2	785607	359426	57.6913	1.5643	43.5517	0.04196	0.003794	1010.25	82.6766	19.8432	28.8735	0.968481	68.5137	1.23808	71.659	0.028558	0.005331	1009.09	72.3858	21.4741	30.0389	1.21256	70.6157	1.36725	85.5191	0.029024	0.004364	1010.3	71.8503	13.5079
1360	2014	666	11	2014	3	1	2	1	1	1	1	3.23505	101.539	1	2	2	2	0	2	782129	357927	67.9173	1.47986	47.4068	0.035303	0.003678	1010.7	83.5302	19.8432	28.7609	0.835745	74.8255	1.23808	71.6379	0.02981	0.005712	1009.57	73.9668	22.2672	29.843	1.03314	76.3731	1.36725	85.5191	0.029704	0.004361	1010.78	73.3821	16.531
1361	2014	667	12	2014	4	2	2	1	1	1	2	3.23126	101.712	1	1	1	2	0	2	801380	357557	67.0079	1.5201	47.2022	0.036121	0.003716	1011.21	84.4563	19.8432	28.6382	0.701193	74.6523	1.23808	71.7557	0.0293	0.005665	1010.12	75.6847	19.9033	29.6337	0.851964	75.7975	1.36725	85.5191	0.029427	0.004361	1011.32	75.0515	14.4368
1362	2014	668	12	2014	4	2	2	1	1	1	2	3.23642	101.712	1	1	2	2	0	2	801381	358129	57.6913	1.5643	43.5517	0.04191	0.003794	1010.26	82.7276	18.7217	28.8673	0.952365	68.5647	1.23808	71.6254	0.028558	0.005331	1009.1	72.478	8.29013	30.0244	1.19018	70.6157	1.36725	85.5191	0.029024	0.004364	1010.32	71.9351	21.2542
1363	2014	669	9	2014	1	2	1	1	1	1	2	3.24726	101.662	1	2	2	2	0	2	795895	359313	57.6913	1.5643	43.5517	0.04191	0.003794	1010.26	82.7276	19.4401	28.8673	0.952365	68.5647	1.23808	71.6254	0.028558	0.005331	1009.1	72.478	14.9478	30.0244	1.19018	70.6157	1.36725	85.5191	0.029024	0.004364	1010.32	71.9351	18.1263
1364	2014	670	11	2014	1	2	2	1	1	1	1	3.24726	101.662	1	1	2	2	0	2	795895	359313	57.6913	1.5643	43.5517	0.041903	0.003794	1010.45	83.0607	19.8425	28.8232	0.903963	68.5686	1.23808	71.627	0.028558	0.005331	1009.3	73.0959	10.0337	29.9492	1.125	70.6157	1.36725	85.5191	0.029024	0.004364	1010.51	72.5357	21.5634
1365	2014	671	5	2014	3	2	1	4	2	3	2	3.31789	101.477	1	2	2	2	0	2	775269	367076	56.4291	1.5643	42.46	0.038511	0.003794	1010.26	82.7275	18.6079	28.8673	0.952368	69.4806	1.23808	71.2606	0.028558	0.005177	1009.1	72.4778	23.725	30.0245	1.19018	70.4166	1.36725	85.5191	0.029024	0.004275	1010.31	71.9349	16.1502
1366	2014	672	11	2014	3	2	1	4	1	1	1	3.31711	101.569	2	1	2	2	0	1	785484	367015	66.6795	1.53016	47.0814	0.036289	0.003727	1011.26	84.5573	19.8432	28.6249	0.686517	74.4989	1.23808	71.757	0.029166	0.005651	1010.18	75.872	19.6527	29.6109	0.832202	75.6098	1.36725	85.5191	0.029354	0.004361	1011.38	75.2336	14.1841
1367	2014	673	6	2014	2	2	1	1	1	1	1	3.17347	101.748	1	1	2	2	0	2	805437	351173	57.7056	1.5643	43.5334	0.042803	0.003794	1010.52	83.1209	20.6784	28.8133	0.92289	68.3499	1.23808	71.7053	0.028558	0.005331	1009.38	73.2152	19.8678	29.9448	1.15266	70.6028	1.36725	85.5191	0.029024	0.004364	1010.59	72.6664	13.487
1368	2014	674	12	2014	3	2	1	4	1	1	2	3.26552	101.572	1	2	2	2	0	2	785807	361308	63.8417	1.5643	46.008	0.038262	0.003789	1012.02	85.9564	19.8432	28.4395	0.483232	72.9837	1.23808	71.7249	0.028558	0.005532	1011	78.4673	18.0244	29.2947	0.55847	73.985	1.36725	85.5191	0.029024	0.004362	1012.2	77.7557	12.5847
1369	2014	675	12	2014	1	2	2	4	2	2	1	3.2332	101.697	1	1	2	2	0	2	799692	357768	67.0304	1.51937	47.2105	0.035929	0.003716	1010.83	83.7659	19.8432	28.7297	0.801497	74.6098	1.23808	71.7262	0.029309	0.005666	1009.71	74.4041	21.1361	29.7898	0.987029	75.8103	1.36725	85.5191	0.029432	0.004361	1010.92	73.807	16.0558
1371	2014	677	9	2014	1	2	1	1	1	1	1	3.22049	101.573	1	1	2	2	0	1	785951	356325	67.1473	1.51551	47.2535	0.035966	0.003712	1011.02	84.1111	19.8432	28.684	0.751339	74.7091	1.23808	71.7474	0.02936	0.005671	1009.92	75.0444	20.4635	29.7117	0.919489	75.8772	1.36725	85.5191	0.029459	0.004361	1011.12	74.4293	15.1814
1372	2014	678	10	2014	1	3	1	1	1	1	1	3.24436	101.654	1	2	2	2	0	1	794925	358990	65.8883	1.5497	46.7896	0.036776	0.003749	1011.5	84.9939	19.8432	28.567	0.623082	74.0982	1.23808	71.7539	0.028888	0.005617	1010.43	76.6819	18.97	29.5122	0.746784	75.1578	1.36725	85.5191	0.029203	0.004362	1011.64	76.0206	13.4511
1373	2014	679	11	2014	1	2	2	1	1	1	1	3.25243	101.646	1	2	2	2	0	2	794016	359881	63.8121	1.5643	46.0199	0.037525	0.003789	1011.21	84.468	19.8432	28.6367	0.699486	73.0999	1.23808	71.7405	0.028558	0.005531	1010.13	75.7065	18.4482	29.6311	0.849665	73.9748	1.36725	85.5191	0.029024	0.004362	1011.33	75.0726	12.9528
1374	2014	680	9	2014	1	2	2	4	2	2	1	3.23864	101.676	1	2	2	2	0	2	797391	358363	65.6423	1.55433	46.6804	0.037348	0.003756	1011.91	85.7525	19.8432	28.4665	0.512858	73.8961	1.23808	71.7407	0.028816	0.005607	1010.88	78.0891	18.784	29.3408	0.598363	75.0137	1.36725	85.5191	0.029164	0.004362	1012.08	77.3882	13.2794
1375	2014	681	12	2014	2	2	2	1	1	1	1	3.2297	101.742	1	2	2	2	0	2	804786	357394	66.9446	1.52212	47.179	0.036372	0.003718	1011.51	85.0083	19.8432	28.5651	0.620988	74.5915	1.23808	71.755	0.029273	0.005662	1010.44	76.7086	19.3864	29.509	0.743964	75.7613	1.36725	85.5191	0.029412	0.004361	1011.65	76.0466	13.8868
1377	2014	683	12	2014	1	2	1	1	1	1	2	3.21709	101.708	1	2	2	2	0	1	801013	355988	69.2101	1.42951	47.9881	0.035024	0.003635	1010.94	83.9682	19.8432	28.7029	0.7721	75.5135	1.23808	71.7049	0.030422	0.00576	1009.83	74.7794	21.4046	29.744	0.947444	77.0581	1.36725	85.5559	0.030036	0.00436	1011.04	74.1717	15.9095
1378	2014	684	12	2014	1	2	2	1	1	1	1	3.25442	101.695	1	2	2	2	0	2	799472	360116	66.9106	1.52319	47.1664	0.036264	0.003719	1011.36	84.7467	19.8432	28.5998	0.658997	74.5957	1.23808	71.7568	0.029259	0.005661	1010.29	76.2234	19.5525	29.5681	0.795145	75.7418	1.36725	85.5191	0.029405	0.004361	1011.49	75.575	14.063
1379	2014	685	11	2014	1	2	2	1	1	1	1	3.23632	101.649	2	1	2	1	5	2	794403	358099	57.6913	1.5643	43.5517	0.04191	0.003794	1010.26	82.7276	19.2547	28.8673	0.952365	68.5647	1.23808	71.6254	0.028558	0.005331	1009.1	72.478	14.0799	30.0244	1.19018	70.6157	1.36725	85.5191	0.029024	0.004364	1010.32	71.9351	19.9313
1380	2014	686	8	2014	3	3	1	2	1	1	1	3.28307	101.47	1	2	2	2	0	2	774533	363220	62.1541	1.5643	44.8922	0.042055	0.003794	1011.61	85.1471	19.8432	28.5452	0.621798	71.1478	1.23808	71.767	0.028558	0.005613	1010.56	76.972	21.0847	29.4846	0.7467	72.2958	1.36725	85.5191	0.029024	0.004451	1011.76	76.3137	14.5338
1381	2014	687	11	2014	2	2	2	1	1	1	1	3.14974	101.778	2	1	2	1	4	2	808755	348556	58.2016	1.5643	43.6703	0.043401	0.003794	1010.92	83.7974	19.8432	28.7224	0.841639	68.8476	1.23808	71.7704	0.028558	0.00539	1009.8	74.4749	21.4842	29.7976	1.04459	70.5105	1.36725	85.5191	0.029024	0.004399	1011.01	73.8997	12.6993
1382	2014	688	11	2014	2	2	1	1	1	1	1	3.16952	101.743	1	1	2	1	4	1	804934	350735	57.6913	1.5643	43.5517	0.041893	0.003794	1010.47	83.0984	19.8432	28.8182	0.898493	68.5771	1.23808	71.6278	0.028558	0.005331	1009.32	73.1657	9.98219	29.9407	1.11764	70.6157	1.36725	85.5191	0.029024	0.004364	1010.53	72.6035	21.1311
1383	2014	689	11	2014	1	2	1	2	1	1	1	3.20953	101.627	1	2	2	2	0	2	791958	355129	66.3635	1.5388	46.9644	0.036711	0.003736	1011.62	85.221	19.8432	28.5369	0.590081	74.3028	1.23808	71.7522	0.029047	0.005637	1010.57	77.1032	19.0751	29.4609	0.702347	75.4292	1.36725	85.5191	0.029289	0.004361	1011.77	76.43	13.5572
1384	2014	690	12	2014	3	2	2	3	1	1	2	3.29709	101.591	1	2	2	2	0	2	787896	364806	66.3635	1.5388	46.9644	0.036711	0.003736	1011.62	85.221	19.8432	28.5369	0.590081	74.3028	1.23808	71.7522	0.029047	0.005637	1010.57	77.1032	19.0751	29.4609	0.702347	75.4292	1.36725	85.5191	0.029289	0.004361	1011.77	76.43	13.5572
1385	2014	691	12	2014	4	2	1	1	1	1	2	3.2412	101.713	1	1	2	2	0	1	801500	358657	66.4103	1.53759	46.9822	0.036235	0.003735	1010.84	83.7901	19.8432	28.7265	0.797991	74.3532	1.23808	71.7375	0.029064	0.005639	1009.73	74.4488	20.838	29.7843	0.982307	75.4559	1.36725	85.5191	0.029299	0.004361	1010.94	73.8505	15.7914
1386	2014	692	12	2014	1	2	2	4	2	3	1	3.21087	101.61	1	1	2	2	0	2	790065	355271	57.7145	1.5643	43.5375	0.043025	0.003794	1010.53	83.1182	20.9282	28.8131	0.930312	68.2905	1.23808	71.7246	0.028558	0.005331	1009.39	73.2121	21.5375	29.9478	1.16321	70.5782	1.36725	85.5191	0.029024	0.004365	1010.6	72.6671	12.6012
1387	2014	693	11	2014	1	2	1	4	2	3	1	3.24149	101.653	1	1	2	2	0	1	794883	358672	62.0226	1.5643	44.8561	0.042049	0.003794	1011.62	85.1518	19.8432	28.5446	0.62162	71.1039	1.23808	71.7668	0.028558	0.0056	1010.56	76.9807	21.0029	29.4837	0.7465	72.2472	1.36725	85.5191	0.029024	0.004447	1011.76	76.3225	14.4715
1388	2014	694	12	2014	2	2	1	4	2	2	1	3.19259	101.759	1	1	2	2	0	1	806598	353292	62.4166	1.5643	44.9639	0.042064	0.003794	1011.6	85.1303	19.8432	28.5475	0.623019	71.2327	1.23808	71.7664	0.028558	0.005638	1010.55	76.9405	21.2405	29.488	0.74825	72.3925	1.36725	85.5191	0.029024	0.004459	1011.75	76.2824	14.6581
1389	2014	695	12	2014	2	2	1	1	1	1	1	3.17418	101.752	1	2	2	2	0	2	805880	351253	57.6932	1.5643	43.5402	0.04259	0.003794	1010.49	83.0753	20.4063	28.8198	0.922944	68.3853	1.23808	71.6868	0.028558	0.005331	1009.34	73.1288	17.9824	29.9529	1.15222	70.6154	1.36725	85.5191	0.029024	0.004364	1010.55	72.5789	14.452
1390	2014	696	12	2014	2	2	2	1	1	1	1	3.20293	101.776	1	2	2	2	0	2	808512	354441	66.9911	1.52064	47.1892	0.036561	0.003717	1011.69	85.3451	19.8432	28.5205	0.572046	74.5749	1.23808	71.7498	0.029293	0.005664	1010.64	77.3335	19.3045	29.4329	0.678061	75.7878	1.36725	85.5191	0.029423	0.004361	1011.84	76.6538	13.804
1391	2014	697	11	2014	1	2	2	1	1	1	1	3.27058	101.672	1	2	2	2	0	2	796949	361896	57.6913	1.5643	43.5517	0.041902	0.003794	1010.4	82.9847	20.3198	28.8332	0.915011	68.5695	1.23808	71.6273	0.028558	0.005331	1009.25	72.9549	7.73805	29.9663	1.13988	70.6157	1.36725	85.5191	0.029024	0.004364	1010.47	72.3986	14.2275
1392	2014	698	12	2014	1	2	2	3	1	1	1	3.24164	101.669	1	1	2	2	0	2	796645	358693	64.5734	1.56427	46.2941	0.037748	0.003779	1011.9	85.7356	19.8432	28.4687	0.515313	73.3842	1.23808	71.7357	0.028601	0.005562	1010.87	78.0578	18.2781	29.3446	0.601668	74.4077	1.36725	85.5191	0.029047	0.004362	1012.07	77.3577	12.6751
1393	2014	699	5	2014	1	2	1	2	1	1	1	3.23475	101.65	0	0	0	0	0	0	794524	357926	66.8095	1.52774	47.0339	0.03733	0.003724	1012.08	86.0564	19.8432	28.4262	0.468694	74.3293	1.23808	71.7283	0.029198	0.005656	1011.06	78.653	19.5172	29.2721	0.538893	75.6028	1.36725	85.5191	0.029372	0.004364	1012.26	77.9361	14.1072
1394	2014	700	5	2014	3	2	1	2	1	1	1	3.23306	101.494	0	0	0	0	0	0	777147	357695	54.3951	1.5643	41.5441	0.039543	0.003794	1010.26	82.7276	19.864	28.8673	0.952365	68.178	1.23808	71.1966	0.028558	0.005099	1009.1	72.478	23.1198	30.0244	1.19018	69.3961	1.36725	85.5191	0.029024	0.004258	1010.32	71.9351	14.4321
1395	2014	701	4	2014	1	2	1	4	2	0	1	3.21288	101.71	0	0	0	0	0	0	801145	355523	57.1922	1.5643	42.5549	0.037305	0.003794	1010.23	82.6854	20.1332	28.8733	0.952057	70.3054	1.23808	71.1966	0.028558	0.005143	1009.07	72.398	23.7319	30.0318	1.18926	71.0421	1.36725	85.5191	0.029024	0.00423	1010.28	71.854	12.5949
1398	2014	704	12	2013	2	2	1	1	1	1	2	3.20387	101.763	1	1	2	1	4	2	807053	354541	64.7097	1.5643	45.7968	0.040609	0.003782	1011.78	85.5036	19.8432	28.4992	0.552503	72.5008	1.23808	71.7289	0.028576	0.005712	1010.74	77.6285	21.1333	29.3982	0.65202	73.7448	1.36725	85.5191	0.029034	0.004448	1011.94	76.9424	15.1385
1399	2014	705	1	2014	1	3	2	1	1	1	1	3.23086	101.703	1	2	2	2	0	1	800440	357510	66.7786	1.52773	47.0742	0.037016	0.003724	1011.94	85.7962	19.8432	28.4607	0.506497	74.3979	1.23808	71.7381	0.029198	0.005654	1010.91	78.1703	19.3046	29.3309	0.589797	75.6421	1.36725	85.5191	0.029372	0.004361	1012.11	77.4671	13.8546
1400	2014	706	2	2014	4	2	1	3	1	1	1	3.2483	101.71	0	0	0	0	0	0	801189	359443	63.8121	1.5643	46.0199	0.037525	0.003789	1011.21	84.468	19.8432	28.6367	0.699486	73.0999	1.23808	71.7405	0.028558	0.005531	1010.13	75.7065	18.4482	29.6311	0.849665	73.9748	1.36725	85.5191	0.029024	0.004362	1011.33	75.0726	12.9528
1402	2015	2	12	2014	1	2	1	1	1	1	2	3.24865	101.69	1	1	2	1	4	1	798954	359475	67.3495	1.50854	47.3279	0.03582	0.003705	1010.91	83.9045	19.8432	28.7114	0.781367	74.7715	1.23808	71.7336	0.02945	0.00568	1009.79	74.6611	20.9288	29.7585	0.959922	75.9929	1.36725	85.5191	0.029508	0.004361	1011	74.0567	15.7615
1403	2015	3	2	2014	4	2	1	3	1	1	1	3.2483	101.71	0	0	2	2	0	2	801189	359443	66.0359	1.5466	46.8441	0.036677	0.003746	1011.45	84.9017	19.8432	28.5792	0.636479	74.1758	1.23808	71.7552	0.028935	0.005624	1010.38	76.5108	19.0865	29.5331	0.764824	75.2421	1.36725	85.5191	0.029229	0.004362	1011.58	75.8544	13.5952
1404	2015	4	6	2014	2	1	1	1	1	1	1	3.17486	101.746	1	2	2	2	0	2	805216	351327	64.6	1.56424	46.3128	0.037037	0.003778	1010.55	83.2448	19.8432	28.7988	0.877212	73.422	1.23808	71.7029	0.028604	0.005563	1009.41	73.4374	21.8609	29.9075	1.08898	74.4231	1.36725	85.5191	0.029049	0.004362	1010.62	72.8676	17.1838
1405	2015	5	12	2014	1	2	1	2	1	1	1	3.21687	101.627	1	2	2	1	5	2	791928	355940	72.2122	1.23808	71.7184	0.028558	0.005463	1010.36	76.4435	17.0455	29.5413	0.771933	73.0193	1.36725	85.5191	0.029024	0.004363	1011.56	75.7889	10.5406	29.0348	0.737655	57.266	1.20389	51.9467	0.027347	0.004498	1012.34	79.9691	16.0331
1406	2015	6	12	2014	2	2	1	1	1	1	1	3.19742	101.763	1	2	2	2	0	2	807111	353828	74.3388	1.23808	71.7099	0.029107	0.005644	1009.59	74.0235	21.5241	29.8361	1.02717	75.5219	1.36725	85.5191	0.029322	0.004361	1010.8	73.4371	16.5464	29.321	0.978172	59.0591	1.20389	53.2881	0.027884	0.004498	1011.62	78.2145	13.582
1407	2015	7	8	2014	1	2	1	2	1	1	1	3.22003	101.637	1	1	2	1	4	2	793083	356293	74.0862	1.23808	71.7498	0.0289	0.005619	1010.63	77.2989	18.873	29.4371	0.681709	75.18	1.36725	85.5191	0.02921	0.004362	1011.83	76.6202	13.3213	28.9337	0.652636	58.8606	1.20389	53.0397	0.027682	0.004498	1012.59	80.5893	14.0575
1408	2015	8	11	2014	1	2	2	2	1	1	1	3.24535	101.702	1	1	2	2	0	2	800289	359114	74.6098	1.23808	71.6284	0.0296	0.005693	1009.53	73.823	22.3974	29.8606	1.04832	76.12	1.36725	85.5191	0.02959	0.004361	1010.74	73.2423	16.6552	29.3447	0.998094	59.2726	1.20389	53.5407	0.028367	0.004498	1011.57	78.0691	13.5822
1409	2015	9	12	2014	1	2	2	3	1	1	1	3.25317	101.665	1	1	2	2	4	2	796184	359967	74.8647	1.23808	71.68	0.029706	0.005703	1009.63	74.143	21.8548	29.8216	1.01457	76.3005	1.36725	85.5191	0.029647	0.004361	1010.84	73.5532	16.4997	29.3069	0.966295	59.4962	1.20389	53.6495	0.02847	0.004498	1011.66	78.3011	13.582
1410	2015	10	12	2014	2	2	2	1	1	1	1	3.18397	101.759	1	2	2	2	4	2	806656	352338	74.6604	1.23808	71.6994	0.029428	0.005677	1009.63	74.1391	21.6371	29.8221	1.01498	75.9651	1.36725	85.5191	0.029496	0.004361	1010.84	73.5495	16.491	29.3073	0.96668	59.3276	1.20389	53.5032	0.028198	0.004498	1011.66	78.2983	13.582
1412	2015	12	12	2014	2	2	1	1	1	1	1	3.20086	101.762	2	2	2	1	4	2	807013	354208	69.1623	1.23808	71.6422	0.028558	0.005331	1009.79	74.6422	12.3352	29.7608	0.961935	70.6232	1.36725	85.5191	0.029024	0.004364	1011	74.0384	16.1664	29.2478	0.916697	54.6244	1.20389	50.1353	0.027347	0.004498	1011.81	78.6631	13.1389
1413	2015	13	1	2015	1	2	2	4	1	1	1	3.21423	101.632	1	2	2	1	2	2	792487	355650	75.7587	1.23808	71.7121	0.030734	0.005782	1009.92	75.0665	21.2567	29.7091	0.917162	77.3592	1.36725	85.6564	0.030205	0.00436	1011.13	74.4507	15.6826	29.1977	0.874506	60.257	1.20389	54.1544	0.029478	0.004498	1011.93	78.9707	13.582
1414	2015	14	1	2015	1	2	1	2	1	1	1	3.21986	101.637	1	1	2	1	4	2	793054	356274	72.5849	1.23808	71.6329	0.028558	0.005508	1009.22	72.8436	22.9443	29.9799	1.15162	73.6535	1.36725	85.5191	0.029024	0.004362	1010.43	72.2905	18.3848	29.4605	1.09544	57.5602	1.20389	52.2595	0.027347	0.004498	1011.28	77.359	13.6617
1415	2015	15	1	2015	3	2	2	2	1	1	1	3.33428	101.584	1	2	2	1	4	2	787174	368919	75.292	1.23808	71.6124	0.030518	0.005764	1009.65	74.1955	22.3253	29.8151	1.00865	77.0261	1.36725	85.5808	0.030088	0.004357	1010.86	73.6041	16.0602	29.3006	0.960711	59.8478	1.20389	53.9575	0.029266	0.004498	1011.68	78.3394	13.582
1416	2015	16	1	2015	4	2	1	4	2	2	2	3.22472	101.708	1	1	2	2	0	1	801025	356832	74.3639	1.23808	71.7508	0.029053	0.005638	1009.89	74.9601	20.2594	29.722	0.928384	75.4391	1.36725	85.5191	0.029293	0.004361	1011.1	74.3473	14.9939	29.2102	0.885081	59.0924	1.20389	53.2635	0.027831	0.004498	1011.9	78.8936	13.582
1418	2015	18	12	2014	1	2	2	1	1	1	1	3.2632	101.699	2	1	2	1	5	2	799944	361088	69.138	1.23808	71.6458	0.028558	0.005331	1009.66	74.2434	9.51126	29.8093	1.00398	70.6168	1.36725	85.5191	0.029024	0.004364	1010.87	73.6508	11.2285	29.295	0.956313	54.6072	1.20389	50.1386	0.027347	0.004498	1011.69	78.3739	13.7871
1419	2015	19	12	2014	3	2	1	3	1	1	1	3.30162	101.592	1	2	2	1	4	2	788102	365308	74.3951	1.23808	71.7112	0.029151	0.005649	1009.61	74.0716	21.4891	29.8303	1.0221	75.5882	1.36725	85.5191	0.029346	0.004361	1010.82	73.4839	16.4917	29.3153	0.973388	59.1068	1.20389	53.3228	0.027927	0.004498	1011.64	78.2494	13.582
1420	2015	20	12	2014	2	2	2	1	1	1	1	3.15323	101.775	1	2	2	2	1	2	808419	348941	71.1199	1.23808	71.7687	0.028558	0.005621	1010.54	76.903	21.1757	29.4932	0.754605	72.2746	1.36725	85.5191	0.029024	0.004455	1011.74	76.2469	14.5593	28.9812	0.721542	56.3068	1.20389	50.7955	0.027347	0.004498	1012.5	80.2883	13.582
1421	2015	21	1	2015	2	3	1	2	1	1	1	3.15522	101.78	1	2	2	2	0	2	809028	349163	70.7906	1.23808	71.4167	0.028558	0.00536	1009.1	72.4818	23.7783	30.024	1.18978	71.8731	1.36725	85.5191	0.029024	0.004332	1010.32	71.9389	19.3401	29.5033	1.13139	56.0093	1.20389	51.3729	0.027347	0.004498	1011.17	77.0967	14.0542
1422	2015	22	1	2015	2	3	2	1	1	1	1	3.17207	101.751	1	2	2	2	0	2	805762	351019	70.2277	1.23808	71.2591	0.028558	0.005203	1009.09	72.456	23.8004	30.0266	1.19044	71.0794	1.36725	85.5191	0.029024	0.004265	1010.31	71.9131	14.9069	29.5063	1.13201	55.5181	1.20389	51.2017	0.027347	0.004498	1011.16	77.0789	13.2073
1423	2015	23	1	2015	2	2	1	1	1	1	1	3.19627	101.766	1	2	2	1	4	1	807459	353702	70.1435	1.23808	71.5132	0.028558	0.00536	1009.1	72.478	23.3341	30.0244	1.19018	71.3351	1.36725	85.5191	0.029024	0.004362	1010.32	71.9351	21.5086	29.5038	1.13177	55.4591	1.20389	50.8616	0.027347	0.004498	1011.17	77.0939	14.3416
1424	2015	24	1	2015	3	3	1	3	1	1	1	3.31036	101.469	1	2	2	1	4	1	774423	366240	75.2481	1.23808	71.747	0.030012	0.005728	1010.52	76.9375	19.8969	29.4811	0.719821	76.6393	1.36725	85.5191	0.029813	0.004361	1011.72	76.269	14.33	28.9764	0.68855	59.8356	1.20389	53.7417	0.02877	0.004498	1012.48	80.3273	13.5921
1426	2015	26	12	2014	1	2	2	1	1	1	1	3.23105	101.705	1	2	2	2	0	2	800654	357532	74.8787	1.23808	71.75	0.029527	0.005687	1010.01	75.3479	20.3404	29.6748	0.887478	76.0893	1.36725	85.5191	0.02955	0.004361	1011.22	74.7242	14.9525	29.1644	0.846535	59.5242	1.20389	53.5818	0.028296	0.004498	1012.01	79.1748	13.582
1427	2015	27	12	2014	1	3	1	2	1	1	1	3.25072	101.668	1	2	2	2	1	2	796498	359697	72.6944	1.23808	71.7296	0.028574	0.005654	1010.96	78.3327	20.5438	29.3126	0.578566	73.8749	1.36725	85.5191	0.029033	0.00442	1012.16	77.6271	14.862	28.8116	0.555484	57.651	1.20389	51.8368	0.027362	0.004498	1012.9	81.3363	13.582
1428	2015	28	12	2014	4	3	1	1	1	1	2	3.23243	101.708	1	2	2	2	5	1	800998	357685	70.673	1.23808	71.4618	0.028558	0.005377	1009.1	72.478	23.6671	30.0244	1.19018	71.7987	1.36725	85.5191	0.029024	0.004348	1010.32	71.9351	20.4801	29.5038	1.13177	55.911	1.20389	51.248	0.027347	0.004498	1011.17	77.0939	14.238
1429	2015	29	8	2014	3	2	1	1	1	1	1	3.28099	101.524	1	1	2	1	4	2	780440	363005	74.2409	1.23808	71.7534	0.028993	0.005631	1010.51	76.9108	19.046	29.4843	0.722639	75.3414	1.36725	85.5191	0.02926	0.004361	1011.71	76.2431	13.5277	28.9796	0.691205	58.9913	1.20389	53.148	0.027772	0.004498	1012.47	80.308	13.9424
1430	2015	30	1	2015	1	2	1	4	2	5	1	3.21433	101.573	1	2	2	2	0	2	785946	355644	70.3938	1.23808	71.3582	0.028558	0.0053	1009.1	72.478	23.8308	30.0244	1.19018	71.4166	1.36725	85.5191	0.029024	0.004312	1010.32	71.9351	18.5968	29.5038	1.13177	55.6667	1.20389	51.1909	0.027347	0.004498	1011.17	77.0939	13.9084
1432	2015	32	1	2015	2	2	2	1	1	1	1	3.20485	101.778	2	1	2	1	4	2	808795	354655	70.8061	1.23808	71.4778	0.028558	0.00539	1009.1	72.478	23.6327	30.0244	1.19017	71.9336	1.36725	85.5191	0.029024	0.004352	1010.32	71.9352	20.3653	29.5037	1.13177	56.0261	1.20389	51.3132	0.027347	0.004498	1011.17	77.094	14.2093
1433	2015	33	11	2014	1	2	2	1	1	1	1	3.25613	101.669	1	2	2	2	0	2	796613	360296	73.545	1.23808	71.7472	0.028615	0.005567	1009.74	74.496	20.0434	29.7786	0.977336	74.4727	1.36725	85.5191	0.029055	0.004362	1010.95	73.8963	14.8752	29.2651	0.93121	58.4068	1.20389	52.7532	0.027403	0.004498	1011.76	78.5571	13.582
1434	2015	34	12	2014	2	2	1	4	1	1	1	3.16936	101.735	2	1	2	1	4	2	804002	350714	69.0785	1.23808	71.6442	0.028558	0.005331	1009.61	74.0885	9.05195	29.8282	1.02032	70.6157	1.36725	85.5191	0.029024	0.004364	1010.82	73.5003	10.3885	29.3133	0.971709	54.5538	1.20389	50.1064	0.027347	0.004498	1011.64	78.2616	13.7009
1435	2015	35	1	2015	1	2	1	2	1	1	1	3.21306	101.63	1	2	2	1	4	1	792342	355520	68.3725	1.23808	71.2022	0.028558	0.005101	1009.1	72.478	23.2461	30.0244	1.19018	69.4985	1.36725	85.5191	0.029024	0.004258	1010.32	71.9351	14.5603	29.5038	1.13177	53.9182	1.20389	50.1196	0.027347	0.004498	1011.17	77.0939	13.2024
1436	2015	36	12	2014	2	2	2	4	2	2	1	3.16843	101.743	1	1	2	2	0	2	804930	350614	75.3103	1.23808	71.6908	0.030207	0.005743	1009.74	74.5039	21.6334	29.7776	0.976504	76.8427	1.36725	85.5227	0.029919	0.004361	1010.95	73.9039	16.1515	29.2642	0.930426	59.8744	1.20389	53.9102	0.028961	0.004498	1011.77	78.5628	13.582
1437	2015	37	1	2015	3	2	1	3	1	1	2	3.27932	101.514	1	1	2	2	0	1	779359	362818	74.5346	1.23808	71.7543	0.029227	0.005657	1010.48	76.8323	19.3122	29.4939	0.730921	75.6978	1.36725	85.5191	0.029387	0.004361	1011.69	76.1668	13.8119	28.9888	0.699009	59.2376	1.20389	53.3248	0.028002	0.004498	1012.45	80.251	13.7832
1438	2015	38	1	2015	4	2	1	1	1	1	2	3.23822	101.716	1	1	2	2	4	1	801860	358329	75.0891	1.23808	71.6896	0.029935	0.005722	1009.69	74.3466	21.6901	29.7968	0.993086	76.5567	1.36725	85.5191	0.029771	0.004361	1010.9	73.7512	16.2994	29.2828	0.946051	59.6874	1.20389	53.7777	0.028695	0.004498	1011.72	78.4488	13.582
1439	2015	39	1	2015	3	2	1	1	1	1	1	3.23306	101.494	1	2	2	2	0	1	777147	357695	70.178	1.23808	71.1792	0.028558	0.005118	1009.06	72.3778	23.7176	30.034	1.19022	70.88	1.36725	85.5191	0.029024	0.004222	1010.27	71.8339	12.1338	29.5154	1.13174	55.4715	1.20389	51.2491	0.027347	0.004498	1011.13	77.026	12.7058
1440	2015	40	1	2015	3	2	2	4	2	4	1	3.3367	101.587	1	2	2	1	4	2	787488	369188	74.3631	1.23808	71.7425	0.029147	0.005649	1010.84	77.9457	19.1955	29.3583	0.613492	75.5769	1.36725	85.5191	0.029343	0.004361	1012.04	77.2487	13.723	28.8572	0.588354	59.0911	1.20389	53.1579	0.027923	0.004498	1012.78	81.0583	13.8155
1441	2015	41	12	2014	1	2	1	1	1	1	1	3.24468	101.654	2	2	2	2	1	1	795011	359026	69.0997	1.23808	71.6448	0.028558	0.005331	1009.61	74.0965	9.06434	29.8272	1.01947	70.6157	1.36725	85.5191	0.029024	0.004364	1010.82	73.5081	9.95081	29.3124	0.970912	54.5729	1.20389	50.1178	0.027347	0.004498	1011.65	78.2674	13.8199
1442	2015	42	1	2015	1	2	1	1	1	1	1	3.2511	101.672	1	2	2	2	3	1	797004	359741	68.7523	1.23808	71.6347	0.028558	0.005331	1009.44	73.5463	8.07751	29.8943	1.07749	70.6157	1.36725	85.5191	0.029024	0.004364	1010.65	72.9734	12.4556	29.3774	1.02559	54.2551	1.20389	49.9396	0.027347	0.004498	1011.48	77.8685	12.4486
1443	2015	43	12	2014	3	2	2	1	1	1	1	3.30257	101.594	1	2	2	1	4	2	788296	365414	75.6129	1.23808	71.7034	0.030564	0.00577	1009.85	74.8355	21.4135	29.7372	0.941522	77.1964	1.36725	85.5947	0.030113	0.00436	1011.06	74.2263	15.8684	29.225	0.897461	60.1322	1.20389	54.0784	0.029311	0.004498	1011.86	78.8033	13.582
1444	2015	44	1	2015	4	2	2	4	1	1	1	3.22809	101.714	2	2	2	2	4	2	801642	357208	68.4779	1.23808	71.2399	0.028558	0.005146	1009.1	72.478	23.2624	30.0244	1.19018	69.6883	1.36725	85.5191	0.029024	0.004277	1010.32	71.9351	15.6516	29.5038	1.13177	54.009	1.20389	50.1424	0.027347	0.004498	1011.17	77.0939	13.3998
1445	2015	45	12	2014	3	2	1	1	1	1	1	3.30593	101.58	1	1	2	2	0	1	786686	365781	68.5137	1.23808	71.659	0.028558	0.005331	1009.09	72.3858	21.4741	30.0389	1.21256	70.6157	1.36725	85.5191	0.029024	0.004364	1010.3	71.8503	13.5079	29.5149	1.15295	53.9911	1.20389	49.8681	0.027347	0.004498	1011.16	77.0214	12.7296
1446	2015	46	1	2015	2	2	2	4	2	2	1	3.20619	101.753	1	1	2	1	3	2	805951	354796	74.0732	1.23808	71.7516	0.028883	0.005617	1010.55	77.045	18.8804	29.468	0.708485	75.1481	1.36725	85.5191	0.029201	0.004362	1011.75	76.3735	13.3293	28.9637	0.677867	58.8503	1.20389	53.0442	0.027665	0.004498	1012.51	80.4053	14.0599
1447	2015	47	1	2015	3	2	1	1	1	1	1	3.31382	101.58	1	1	2	2	0	2	786715	366654	68.5647	1.23808	71.6254	0.028558	0.005331	1009.1	72.478	8.51915	30.0244	1.19018	70.6157	1.36725	85.5191	0.029024	0.004364	1010.32	71.9351	23.0843	29.5038	1.13177	54.0524	1.20389	49.8766	0.027347	0.004498	1011.17	77.0939	11.8011
1448	2015	48	2	2015	3	2	1	1	1	1	1	3.27529	101.498	1	2	2	2	0	2	777616	362368	68.5137	1.23808	71.659	0.028558	0.005331	1009.09	72.3858	21.4741	30.0389	1.21256	70.6157	1.36725	85.5191	0.029024	0.004364	1010.3	71.8503	13.5079	29.5149	1.15295	53.9911	1.20389	49.8681	0.027347	0.004498	1011.16	77.0214	12.7296
1449	2015	49	1	2015	3	2	2	2	1	1	1	3.32715	101.538	1	1	2	2	4	2	782016	368116	71.7044	1.23808	71.7519	0.028558	0.005629	1010.71	77.4973	20.855	29.4179	0.680787	72.8433	1.36725	85.5191	0.029024	0.004441	1011.92	76.8203	14.7102	28.9107	0.651905	56.8063	1.20389	51.179	0.027347	0.004498	1012.67	80.7242	13.582
1450	2015	50	12	2014	1	2	1	1	1	1	1	3.23217	101.699	2	1	2	1	4	2	800022	357654	74.5688	1.36725	85.5191	0.029069	0.004362	1010.65	72.9788	17.0036	29.3768	1.02504	58.3998	1.20389	52.7936	0.027428	0.004498	1011.49	77.8726	13.582	28.3212	1.04318	75.0375	1.04072	75.503	0.031085	0.004136	1011.72	78.9437	15.694
1451	2015	51	1	2015	1	2	1	2	1	5	1	3.21323	101.616	1	2	2	2	0	1	790761	355534	74.2817	1.36725	85.5191	0.029091	0.004426	1012.11	77.4681	15.0539	28.8306	0.566766	57.9293	1.20389	52.0303	0.027467	0.004498	1012.85	81.2213	13.582	27.9586	0.576523	74.2649	1.04075	73.8408	0.031118	0.004136	1013.08	82.3768	15.694
1453	2015	53	1	2015	1	2	1	2	1	1	2	3.2409	101.639	1	1	2	2	0	2	793292	358603	74.875	1.36725	85.5191	0.029206	0.004402	1012.27	77.9725	14.8856	28.769	0.512506	58.4176	1.20389	52.4452	0.027674	0.004498	1013	81.5996	13.582	27.9172	0.520935	74.9434	1.04087	74.6482	0.031293	0.004136	1013.23	82.7601	15.694
1454	2015	54	1	2015	1	2	1	2	1	1	1	3.21323	101.616	1	1	2	2	0	2	790762	355534	70.6157	1.36725	85.5191	0.029024	0.004364	1010.41	72.2206	8.17779	29.469	1.10258	54.0584	1.20389	49.8766	0.027347	0.004498	1011.26	77.3069	10.7127	28.3825	1.12216	72.7167	1.04067	69.2459	0.031017	0.004136	1011.49	78.364	18.1357
1455	2015	55	1	2015	4	2	1	1	1	1	2	3.24707	101.712	1	1	2	2	0	2	801430	359307	76.8546	1.36725	85.5262	0.02994	0.004361	1010.88	73.678	16.2838	29.2917	0.95353	59.8065	1.20389	53.8948	0.028999	0.004498	1011.7	78.3942	13.582	28.2647	0.970349	76.6871	1.04169	77.4366	0.032412	0.004136	1011.93	79.4783	15.694
1456	2015	56	2	2015	1	3	1	2	1	1	1	3.21477	101.628	1	1	2	2	4	2	792093	355708	69.6544	1.36725	85.5191	0.029024	0.004281	1010.32	71.9351	15.6971	29.5038	1.13177	53.9029	1.20389	50.0655	0.027347	0.004498	1011.17	77.0939	13.4271	28.4056	1.15189	73.1266	1.04067	70.2403	0.031017	0.004136	1011.4	78.1458	15.9167
1457	2015	57	1	2015	4	2	1	1	1	1	1	3.22331	101.714	1	1	2	1	4	1	801616	356678	70.9088	1.36725	85.5191	0.029024	0.004252	1010.3	71.8969	14.033	29.5082	1.13233	55.4111	1.20389	51.1542	0.027347	0.004498	1011.16	77.0678	13.0356	28.4078	1.15205	74.068	1.04067	72.4408	0.031017	0.004136	1011.39	78.1135	15.923
1458	2015	58	12	2014	2	2	1	1	1	1	1	3.15745	101.777	1	2	2	1	5	2	808720	349409	71.6022	1.36725	85.5191	0.029024	0.004348	1010.32	71.9351	20.874	29.5038	1.13177	55.734	1.20389	51.1276	0.027347	0.004498	1011.17	77.0939	14.3078	28.4056	1.15189	73.3319	1.04067	72.3422	0.031017	0.004136	1011.4	78.1458	17.7062
1459	2015	59	1	2015	2	2	2	1	1	1	1	3.20998	101.78	1	2	2	1	4	2	809017	355223	70.6157	1.36725	85.5191	0.029024	0.004364	1010.32	71.9351	19.6662	29.5038	1.13177	54.0524	1.20389	49.8766	0.027347	0.004498	1011.17	77.0939	14.9995	28.4056	1.15189	72.7167	1.04067	69.1789	0.031017	0.004136	1011.4	78.1458	14.3988
1460	2015	60	1	2015	1	2	1	1	1	1	2	3.24877	101.658	1	1	2	2	0	1	795430	359480	70.5058	1.36725	85.5191	0.029024	0.004413	1011.04	73.9532	12.5765	29.2631	0.996888	54.3603	1.20389	49.646	0.027347	0.004498	1011.85	78.5472	13.3826	28.2611	1.0232	72.0983	1.04067	68.8818	0.031017	0.004136	1012.08	79.7532	15.694
1461	2015	61	2	2015	3	3	1	2	1	1	1	3.31068	101.475	1	2	2	2	0	2	775012	366277	71.2872	1.36725	85.5191	0.029024	0.004363	1010.32	71.9351	21.4919	29.5038	1.13177	55.4149	1.20389	50.8162	0.027347	0.004498	1011.17	77.0939	14.3109	28.4056	1.15189	72.9509	1.04067	71.675	0.031017	0.004136	1011.4	78.1458	16.6257
1463	2015	63	1	2015	1	1	1	1	1	1	1	3.25908	101.658	1	2	2	2	5	2	795446	360620	74.1602	1.36725	85.5191	0.029076	0.004434	1012.05	77.2796	15.1103	28.8535	0.586462	57.8203	1.20389	51.9338	0.027441	0.004498	1012.79	81.0804	13.582	27.974	0.596636	74.0906	1.04073	73.6531	0.031096	0.004136	1013.02	82.2332	15.694
1464	2015	64	2	2015	1	3	1	1	1	1	1	3.23101	101.703	1	2	2	2	0	2	800386	357527	70.6157	1.36725	85.5191	0.029024	0.004364	1010.32	71.9565	23.5822	29.5012	1.12959	54.0524	1.20389	49.8766	0.027347	0.004498	1011.18	77.1099	14.5369	28.4038	1.14967	72.7167	1.04067	69.1789	0.031017	0.004136	1011.41	78.1621	15.6083
1465	2015	65	1	2015	1	2	1	1	1	1	1	3.24745	101.692	1	2	2	1	4	2	799214	359343	75.4908	1.36725	85.5191	0.029311	0.004361	1010.76	73.3114	16.745	29.3363	0.991022	59.0093	1.20389	53.265	0.027864	0.004498	1011.59	78.1207	13.582	28.2943	1.00854	75.6887	1.04099	76.3367	0.031453	0.004136	1011.82	79.1981	15.694
1466	2015	66	2	2015	3	2	1	4	1	1	1	3.32645	101.533	1	2	2	2	0	2	781531	368038	70.6157	1.36725	85.5191	0.029024	0.004364	1010.3	71.8503	13.5079	29.5149	1.15295	53.9911	1.20389	49.8681	0.027347	0.004498	1011.16	77.0214	12.7296	28.4157	1.17499	72.7167	1.04067	68.9761	0.031017	0.004136	1011.39	78.0922	15.6686
1467	2015	67	12	2014	3	2	1	1	1	1	1	3.23307	101.494	1	2	2	2	0	2	777147	357695	70.6157	1.36725	85.5191	0.029024	0.004364	1010.4	72.1897	7.80232	29.4728	1.10574	54.057	1.20389	49.8766	0.027347	0.004498	1011.25	77.2838	10.8703	28.385	1.12538	72.7167	1.04067	69.2405	0.031017	0.004136	1011.48	78.3404	17.9341
1468	2015	68	1	2015	1	2	1	1	1	1	2	3.24291	101.657	1	2	2	2	4	2	795311	358831	75.7537	1.36725	85.5191	0.029409	0.004361	1011.58	75.8387	13.9529	29.0288	0.732558	59.2887	1.20389	53.3743	0.028041	0.004498	1012.35	80.0063	13.7125	28.0901	0.745284	75.8761	1.0411	76.4768	0.031603	0.004136	1012.58	81.1303	15.694
1469	2015	69	2	2015	3	2	1	4	2	2	1	3.30678	101.579	1	2	2	2	0	2	786637	365875	76.2272	1.36725	85.5191	0.029618	0.004361	1010.79	73.4034	16.6199	29.3251	0.981613	59.4015	1.20389	53.6021	0.028418	0.004498	1011.61	78.1894	13.582	28.2869	0.998953	76.2238	1.04133	76.9149	0.031922	0.004136	1011.85	79.2684	15.694
1470	2015	70	1	2015	2	3	1	1	1	1	1	3.17628	101.737	1	1	2	2	3	2	804229	351481	72.7164	1.36725	85.5191	0.029024	0.004353	1010.34	72.0099	19.1572	29.4947	1.12413	56.6879	1.20389	51.7687	0.027347	0.004498	1011.19	77.1497	13.9974	28.3995	1.14411	73.9578	1.04067	73.5834	0.031017	0.004136	1011.42	78.2029	15.9167
1471	2015	71	1	2015	3	2	1	2	1	1	1	3.32893	101.478	1	1	2	2	0	1	775389	368297	70.6157	1.36725	85.5191	0.029024	0.004364	1010.57	72.7173	11.2165	29.4086	1.05178	54.1714	1.20389	49.9016	0.027347	0.004498	1011.41	77.6775	11.8799	28.3423	1.07042	72.7167	1.04067	69.4898	0.031017	0.004136	1011.64	78.7438	16.3876
1472	2015	72	2	2015	1	1	2	1	1	1	1	3.23549	101.63	1	2	2	2	0	2	792278	358002	70.6157	1.36725	85.5191	0.029024	0.004364	1010.32	71.9355	21.3538	29.5037	1.13173	54.0524	1.20389	49.8766	0.027347	0.004498	1011.17	77.0942	11.465	28.4055	1.15186	72.7167	1.04067	69.1789	0.031017	0.004136	1011.4	78.1461	15.1662
1474	2015	74	1	2015	3	2	1	1	1	1	1	3.23306	101.494	1	2	2	2	0	2	777147	357695	72.8433	1.36725	85.5191	0.029024	0.004441	1011.92	76.8203	14.7102	28.9107	0.651905	56.8063	1.20389	51.179	0.027347	0.004498	1012.67	80.7242	13.582	28.0159	0.665534	73.1016	1.04067	72.1692	0.031017	0.004136	1012.9	81.8987	15.694
1475	2015	75	1	2015	4	2	1	1	1	1	2	3.24612	101.722	1	1	2	2	4	2	802576	359205	74.5544	1.36725	85.5191	0.029074	0.004364	1012.43	78.4563	13.5822	28.7102	0.464854	58.3198	1.20389	52.5259	0.027437	0.004498	1013.14	81.9592	13.8394	27.8785	0.472622	75.0565	1.04073	74.8706	0.031093	0.004136	1013.38	83.1317	15.694
1477	2015	77	1	2015	2	2	1	1	1	1	1	3.15729	101.778	2	1	2	1	4	2	808738	349391	72.8433	1.36725	85.5191	0.029024	0.004441	1011.92	76.8203	14.7102	28.9107	0.651905	56.8063	1.20389	51.179	0.027347	0.004498	1012.67	80.7242	13.582	28.0159	0.665534	73.1016	1.04067	72.1692	0.031017	0.004136	1012.9	81.8987	15.694
1478	2015	78	1	2015	1	2	2	1	1	1	1	3.24242	101.641	1	2	2	2	0	2	793485	358771	75.1965	1.36725	85.5191	0.029215	0.004362	1010.8	73.4453	16.3768	29.32	0.977332	58.8704	1.20389	53.1282	0.027691	0.004498	1011.63	78.2206	13.582	28.2835	0.994592	75.4797	1.04088	76.1072	0.031307	0.004136	1011.86	79.3004	15.694
1479	2015	79	2	2015	1	2	2	4	2	2	1	3.25462	101.556	1	1	2	2	0	2	784105	360097	76.3731	1.36725	85.5191	0.029704	0.004361	1010.78	73.3821	16.531	29.3277	0.983798	59.4563	1.20389	53.6636	0.028573	0.004498	1011.61	78.1734	13.582	28.2886	1.00118	76.3536	1.04143	77.0203	0.032052	0.004136	1011.84	79.2521	15.694
1480	2015	80	1	2015	3	2	1	1	1	1	1	3.23307	101.494	1	2	2	2	0	1	777148	357695	71.22	1.36725	85.5191	0.029024	0.004364	1010.32	71.9351	21.3476	29.5038	1.13177	55.3696	1.20389	50.7553	0.027347	0.004498	1011.17	77.0939	14.2133	28.4056	1.15189	72.8936	1.04067	71.5387	0.031017	0.004136	1011.4	78.1458	16.1246
1482	2015	82	1	2015	4	3	1	1	1	1	1	3.2182	101.713	1	2	2	2	0	2	801519	356113	75.4386	1.36725	85.5191	0.029293	0.004361	1011.9	76.8321	13.541	28.9079	0.63097	59.0264	1.20389	53.1424	0.027831	0.004498	1012.65	80.7474	13.9225	28.0098	0.641814	75.6516	1.04097	76.0305	0.031426	0.004136	1012.88	81.8898	15.694
1483	2015	83	1	2015	3	2	1	1	1	1	1	3.33218	101.526	2	1	2	2	0	2	780706	368670	74.6024	1.36725	85.5191	0.029075	0.004362	1011.75	76.3593	12.7772	28.9654	0.679316	58.4583	1.20389	52.7736	0.027438	0.004498	1012.51	80.3947	14.4158	28.048	0.691056	75.061	1.04073	75.3675	0.031094	0.004136	1012.74	81.5284	15.694
1484	2015	84	2	2015	3	2	1	2	1	1	1	3.31068	101.475	1	2	2	2	0	2	775012	366277	76.1112	1.36725	85.5191	0.02956	0.004361	1011.17	74.5689	15.1432	29.1833	0.862423	59.534	1.20389	53.5947	0.028313	0.004498	1011.97	79.0589	13.582	28.1927	0.877554	76.132	1.04127	76.9064	0.031833	0.004136	1012.2	80.1595	15.694
1485	2015	85	1	2015	1	2	1	4	2	2	1	3.23801	101.696	1	1	2	2	0	1	799599	358300	75.825	1.36725	85.5191	0.029439	0.004361	1011.98	77.0856	13.8719	28.877	0.605041	59.2649	1.20389	53.2891	0.028096	0.004498	1012.73	80.9365	13.7462	27.9893	0.615406	75.93	1.04113	76.2934	0.031649	0.004136	1012.96	82.0836	15.694
1487	2015	87	1	2015	1	2	2	1	1	1	1	3.25592	101.691	2	1	2	1	4	2	799086	360280	71.9246	1.36725	85.5191	0.029024	0.004249	1010.31	71.9507	13.4813	29.5012	1.11993	56.227	1.20389	51.7155	0.027347	0.004498	1011.17	77.113	13.0382	28.4016	1.13859	74.7717	1.04067	73.4772	0.031017	0.004136	1011.4	78.1484	15.5414
1488	2015	88	2	2015	4	2	1	1	1	1	1	3.22355	101.71	1	1	2	1	4	2	801184	356703	70.6157	1.36725	85.5191	0.029024	0.004364	1010.32	71.9351	24.2417	29.5038	1.13177	54.0524	1.20389	49.8766	0.027347	0.004498	1011.17	77.0939	14.1693	28.4056	1.15189	72.7167	1.04067	69.1789	0.031017	0.004136	1011.4	78.1458	15.2239
1489	2015	89	1	2015	1	2	1	1	1	1	2	3.25236	101.678	1	1	2	2	0	1	797607	359882	70.6157	1.36725	85.5191	0.029024	0.004364	1010.3	71.8503	13.5079	29.5149	1.15295	53.9911	1.20389	49.8681	0.027347	0.004498	1011.16	77.0214	12.7296	28.4157	1.17499	72.7167	1.04067	68.9761	0.031017	0.004136	1011.39	78.0922	15.6686
1490	2015	90	1	2015	3	2	1	1	1	1	1	3.23306	101.494	1	2	2	2	0	2	777147	357695	74.5688	1.36725	85.5191	0.029069	0.004362	1010.65	72.9788	17.0036	29.3768	1.02504	58.3998	1.20389	52.7936	0.027428	0.004498	1011.49	77.8726	13.582	28.3212	1.04318	75.0375	1.04072	75.503	0.031085	0.004136	1011.72	78.9437	15.694
1491	2015	91	12	2014	1	2	1	3	1	1	1	3.25414	101.662	1	1	2	1	4	1	795877	360074	69.6883	1.36725	85.5191	0.029024	0.004277	1010.32	71.9351	15.6516	29.5038	1.13177	54.009	1.20389	50.1424	0.027347	0.004498	1011.17	77.0939	13.3998	28.4056	1.15189	73.1596	1.04067	70.4172	0.031017	0.004136	1011.4	78.1458	16.0526
1492	2015	92	1	2015	1	2	1	2	1	1	1	3.24974	101.559	1	1	2	1	4	2	784338	359558	74.6144	1.36725	85.5191	0.029082	0.004362	1012.36	78.2525	13.4524	28.7351	0.485705	58.3709	1.20389	52.5818	0.027451	0.004498	1013.08	81.8071	13.9068	27.895	0.493859	75.0913	1.04074	74.9805	0.031105	0.004136	1013.31	82.9758	15.694
1493	2015	93	1	2015	2	2	1	4	1	1	2	3.21499	101.742	1	1	2	1	4	1	804795	355766	70.6157	1.36725	85.5191	0.029024	0.004364	1010.3	71.8503	13.5079	29.5149	1.15295	53.9911	1.20389	49.8681	0.027347	0.004498	1011.16	77.0214	12.7296	28.4157	1.17499	72.7167	1.04067	68.9761	0.031017	0.004136	1011.39	78.0922	15.6686
1494	2015	94	2	2015	3	3	2	1	1	1	1	3.27889	101.464	1	2	2	2	0	1	773817	362757	76.5405	1.36725	85.5191	0.029822	0.004358	1010.78	73.3851	16.3087	29.3273	0.983473	59.5245	1.20389	53.7364	0.028786	0.004498	1011.61	78.1757	13.582	28.2884	1.00085	76.5283	1.04156	77.1483	0.032232	0.004136	1011.84	79.2544	15.694
1495	2015	95	1	2015	3	2	1	3	1	1	1	3.23306	101.494	1	2	2	2	0	2	777147	357695	70.6157	1.36725	85.5191	0.029024	0.004364	1010.32	71.9351	23.8402	29.5038	1.13177	54.0524	1.20389	49.8766	0.027347	0.004498	1011.17	77.0939	12.0624	28.4056	1.15189	72.7167	1.04067	69.1789	0.031017	0.004136	1011.4	78.1458	15.1348
1496	2015	96	2	2015	1	2	1	1	1	1	1	3.22185	101.591	2	2	2	1	4	2	787917	356480	76.9863	1.36725	85.5411	0.029996	0.004361	1011.14	74.497	15.5722	29.192	0.869773	60.0542	1.20389	53.9958	0.029101	0.004498	1011.95	79.0053	13.582	28.1985	0.885041	76.7623	1.04175	77.6177	0.032498	0.004136	1012.18	80.1045	15.694
[truncated: 1,933 more rows]
[truncated: 43 more columns]
