# Supplementary material for: Association of sociodemographic and environmental factors with spatial distribution of tuberculosis cases in Gombak, Selangor, Malaysia
Source: PLoS One. 2021 Jun 17;16(6):e0252146. doi: 10.1371/journal.pone.0252146 (PMC8211220; doi:10.1371/journal.pone.0252146)
Supplement: S4 Data — (XLSX) [file pone.0252146.s004.xlsx]

## Sheet: Sheet1
Age	Gender	Race	Nationality	Country of Birth	Residency	Educational Level	Employment Status	Heath Care Worker	Income Status	Total Income	Smoking Status	AQI_Lag6	CO_Lag6	PM10_Lag6	NO2_Lag6	SO2_Lag6	Pres_Lag6	RH_Lag6	Rain_Lag6	Temp_Lag6	WS_Lag6	AQI_Lag5	CO_Lag5	PM10_Lag5	NO2_Lag5	SO2_Lag5	Pres_Lag5	RH_Lag5	Rain_Lag5	Temp_Lag5	WS_Lag5	AQI_Lag4	CO_Lag4	PM10_Lag4	NO2_Lag4	SO2_Lag4	Pres_Lag4	RH_Lag4	Rain_Lag4	Temp_Lag4	WS_Lag4	AQI_Lag3	CO_Lag3	PM10_Lag3	NO2_Lag3	SO2_Lag3	Pres_Lag3	RH_Lag3	Rain_Lag3
2	2	1	1	1	1	1	1	2	1	4	2	35.2377	1.89594	59.7452	0.020402	0.005407	1010.81	73.4191	8.74455	28.7646	1.11585	32.4666	1.8281	0.00299	0.033811	0.00299	1010.26	76.6892	14.1016	28.4359	1.13546	28.7833	1.84827	46.8695	0.033457	0.007069	1010.71	79.2708	11.0595	28.4271	1.03519	32.0197	1.79441	52.5454	0.036011	0.005884	1010.09	76.6743	24.0596
2	2	1	1	1	1	2	2	2	2	4	2	36.4769	1.89594	59.3864	0.028002	0.004302	1011.39	75.9326	8.74302	28.6116	0.797677	32.4666	1.8281	0.003092	0.033956	0.003092	1010.66	79.2962	12.4998	28.4359	0.799981	30.0837	1.84827	46.8695	0.033457	0.007874	1010.89	81.1499	11.0595	28.3166	0.750187	31.9935	1.79441	52.7941	0.036011	0.006756	1010.24	78.1346	10.668
2	1	2	1	1	1	2	1	2	2	5	2	35.765	1.89594	59.6918	0.023746	0.004989	1010.81	73.4191	8.74433	28.7646	1.11585	32.4666	1.8281	0.003064	0.033938	0.003064	1010.26	76.6892	13.7974	28.4359	1.13546	29.2627	1.84827	46.8695	0.033457	0.00727	1010.71	79.2708	11.0595	28.4271	1.03519	32.1562	1.79441	52.7993	0.036011	0.00612	1010.09	76.6743	23.8663
2	1	1	1	1	1	1	1	2	1	4	2	36.6174	1.89594	58.4203	0.030111	0.005452	1011.09	74.6335	8.74394	28.6914	0.941147	32.1484	1.8281	0.003805	0.03198	0.003805	1010.45	77.98	13.3651	28.4359	0.950747	29.1207	1.82603	46.8695	0.033318	0.01203	1010.8	80.2077	11.0595	28.3742	0.880656	30.6918	1.76326	51.5511	0.036011	0.009584	1010.16	77.4178	19.6347
3	1	2	1	1	1	1	2	2	2	4	2	36.0439	1.89594	59.8333	0.024712	0.004583	1011.08	74.5965	8.74259	28.693	0.963224	32.4666	1.8281	0.003025	0.033979	0.003025	1010.45	77.9157	12.0299	28.4359	0.974445	29.7846	1.84827	46.8695	0.033457	0.006727	1010.79	80.156	11.0595	28.3754	0.898808	32.4637	1.79441	53.1628	0.036011	0.005816	1010.16	77.3648	6.63071
2	2	3	1	1	1	1	2	2	2	0	2	36.7373	1.89594	58.5006	0.030382	0.005273	1011.35	75.7952	8.74359	28.6214	0.774012	32.2517	1.8281	0.003696	0.032286	0.003696	1010.63	79.2149	12.8831	28.4359	0.774037	29.3347	1.83744	46.8695	0.033389	0.011424	1010.88	81.1041	11.0595	28.3237	0.732822	30.8529	1.77925	51.7361	0.036011	0.0091	1010.23	78.1291	17.9884
2	1	3	1	1	1	1	1	2	2	0	1	36.7878	1.89594	58.3566	0.031044	0.005307	1011.38	75.9251	8.74363	28.6135	0.755336	32.154	1.8281	0.003799	0.031995	0.003799	1010.65	79.3529	12.9587	28.4359	0.754291	29.3095	1.82668	46.8695	0.033322	0.012022	1010.89	81.2043	11.0595	28.318	0.716302	30.667	1.76418	51.5639	0.036011	0.009559	1010.23	78.2086	17.8603
3	2	1	1	1	1	1	2	2	2	1	2	35.5962	1.89594	59.6732	0.022751	0.005152	1010.81	73.4191	8.74443	28.7646	1.11585	32.4666	1.8281	0.003076	0.033873	0.003076	1010.26	76.6892	13.9106	28.4359	1.13546	29.0798	1.84827	46.8695	0.033457	0.007351	1010.71	79.2708	11.0595	28.4271	1.03519	32.0618	1.79441	52.6681	0.036011	0.006164	1010.09	76.6743	24.0499
2	1	2	1	1	1	1	2	2	2	0	1	36.6966	1.89594	58.5953	0.029903	0.005229	1011.39	75.9641	8.74352	28.6112	0.74972	32.3119	1.8281	0.003625	0.032484	0.003625	1010.66	79.3944	12.7819	28.4359	0.748353	29.3699	1.84303	46.8695	0.033424	0.01101	1010.89	81.2344	11.0595	28.3163	0.711335	30.971	1.78708	51.8432	0.036011	0.008786	1010.24	78.2325	17.6852
2	1	1	1	1	1	1	1	2	2	4	2	36.7205	1.89594	58.498	0.030354	0.005318	1011.22	75.2175	8.74372	28.6562	0.857124	32.2382	1.8281	0.003711	0.032245	0.003711	1010.54	78.6008	13.0353	28.4359	0.861911	29.2793	1.83607	46.8695	0.03338	0.011511	1010.84	80.6584	11.0595	28.3488	0.806336	30.844	1.77732	51.7242	0.036011	0.009167	1010.19	77.7754	18.7828
2	2	1	1	1	1	2	2	2	2	4	2	36.6984	1.89594	59.1337	0.030277	0.004045	1011.41	76.0428	8.74324	28.605	0.781413	32.4666	1.8281	0.003159	0.034034	0.003159	1010.68	79.4139	12.7885	28.4359	0.782776	30.2821	1.84827	46.8695	0.033457	0.00869	1010.9	81.2354	11.0595	28.3118	0.735835	31.716	1.79441	52.5681	0.036011	0.007601	1010.25	78.2028	12.31
2	1	2	1	1	1	1	1	2	2	4	2	36.6772	1.89594	58.9545	0.030234	0.00428	1011.54	76.6475	8.74328	28.5692	0.675529	32.4546	1.8281	0.003276	0.0336	0.003276	1010.77	80.0848	12.7782	28.4359	0.670425	30.0902	1.84827	46.8695	0.033457	0.009333	1010.94	81.7282	11.0595	28.286	0.64373	31.4541	1.79441	52.306	0.036011	0.007953	1010.28	78.6072	12.8435
2	1	1	1	1	1	2	1	2	2	4	2	35.7823	1.89594	59.2298	0.024267	0.005419	1010.83	73.4859	8.74437	28.7605	1.10624	32.4626	1.8281	0.003308	0.033233	0.003308	1010.28	76.7602	13.9152	28.4359	1.1253	28.9027	1.84827	46.8695	0.033457	0.008968	1010.72	79.3223	11.0595	28.4241	1.02668	31.5072	1.79441	52.1646	0.036011	0.007301	1010.09	76.7152	22.2973
2	1	1	1	5	1	2	1	2	2	5	2	35.8364	1.89594	59.4354	0.024411	0.00517	1010.81	73.4191	8.74436	28.7646	1.11585	32.4666	1.8281	0.003188	0.033646	0.003188	1010.26	76.6892	13.8232	28.4359	1.13546	29.1227	1.84827	46.8695	0.033457	0.008162	1010.71	79.2708	11.0595	28.4271	1.03519	31.8209	1.79441	52.4856	0.036011	0.006731	1010.09	76.6743	23.2325
2	1	1	1	1	1	1	1	2	1	4	1	35.9005	1.89594	60.0712	0.023783	0.0047	1010.81	73.3902	8.74192	28.7658	1.13529	32.4666	1.8281	0.003025	0.033979	0.003025	1010.26	76.6357	11.8678	28.4359	1.15634	29.662	1.84827	46.8695	0.033457	0.006635	1010.71	79.2273	11.0595	28.4279	1.05113	32.7514	1.79441	53.4163	0.036011	0.005801	1010.09	76.6289	5.90127
2	1	1	1	1	1	2	1	2	2	4	1	35.8891	1.89594	59.9343	0.02385	0.004722	1010.96	74.055	8.74279	28.7262	1.02438	32.4666	1.8281	0.003025	0.033979	0.003025	1010.36	77.3651	12.5946	28.4359	1.03874	29.5852	1.84827	46.8695	0.033457	0.006635	1010.76	79.7614	11.0595	28.3994	0.954273	32.5504	1.79441	53.2152	0.036011	0.005801	1010.13	77.0636	8.31106
2	1	1	1	1	1	1	1	2	2	0	1	35.8103	1.89594	59.4314	0.024259	0.005196	1010.81	73.4191	8.74437	28.7646	1.11585	32.4666	1.8281	0.003192	0.033627	0.003192	1010.26	76.6892	13.8426	28.4359	1.13546	29.0936	1.84827	46.8695	0.033457	0.008183	1010.71	79.2708	11.0595	28.4271	1.03519	31.8048	1.79441	52.4639	0.036011	0.006746	1010.09	76.6743	23.2287
2	2	4	2	2	1	1	1	2	1	4	2	36.7512	1.89594	58.4597	0.030571	0.005294	1011.33	75.7169	8.74363	28.6261	0.785279	32.2229	1.8281	0.003727	0.032198	0.003727	1010.62	79.1317	12.929	28.4359	0.78595	29.3165	1.83444	46.8695	0.03337	0.011608	1010.87	81.0437	11.0595	28.3271	0.742788	30.8004	1.77505	51.6876	0.036011	0.009241	1010.22	78.0811	18.1152
2	2	1	1	2	1	1	2	2	2	1	2	36.7489	1.89594	58.4585	0.030567	0.005304	1011.3	75.6027	8.74365	28.633	0.80171	32.2196	1.8281	0.003731	0.032188	0.003731	1010.6	79.0103	12.9561	28.4359	0.803322	29.305	1.83409	46.8695	0.033368	0.011629	1010.86	80.9555	11.0595	28.3321	0.757321	30.7981	1.77456	51.685	0.036011	0.009257	1010.22	78.0112	18.2705
2	1	1	1	1	1	1	1	2	2	0	1	35.8368	1.89594	60.0196	0.023682	0.004707	1010.81	73.4191	8.74225	28.7646	1.11585	32.4666	1.8281	0.003025	0.033979	0.003025	1010.26	76.6892	12.3108	28.4359	1.13546	29.6034	1.84827	46.8695	0.033457	0.006635	1010.71	79.2708	11.0595	28.4271	1.03519	32.6504	1.79441	53.3017	0.036011	0.005801	1010.09	76.6743	9.10847
2	1	1	1	1	1	1	2	2	2	0	1	36.6803	1.89594	58.5324	0.030136	0.005327	1011.13	74.8523	8.7438	28.6782	0.90967	32.2521	1.8281	0.003695	0.032288	0.003695	1010.49	78.2126	13.1444	28.4359	0.917466	29.2494	1.83749	46.8695	0.033389	0.011421	1010.81	80.3765	11.0595	28.3647	0.852814	30.8775	1.77931	51.7484	0.036011	0.009098	1010.17	77.5518	19.299
2	1	1	1	1	1	1	1	2	1	4	2	36.6032	1.89594	58.516	0.02986	0.005394	1011.06	74.5231	8.74394	28.698	0.957023	32.221	1.8281	0.003729	0.032192	0.003729	1010.43	77.8627	13.3367	28.4359	0.967533	29.162	1.83424	46.8695	0.033369	0.011613	1010.79	80.1226	11.0595	28.379	0.894699	30.823	1.77477	51.6773	0.036011	0.00925	1010.15	77.3502	19.823
2	1	3	1	1	1	1	2	2	2	4	1	36.6909	1.89594	58.556	0.030084	0.005302	1011.17	75.0151	8.74374	28.6684	0.886243	32.2728	1.8281	0.003672	0.032353	0.003672	1010.51	78.3857	13.0599	28.4359	0.892697	29.2802	1.83952	46.8695	0.033402	0.011284	1010.82	80.5022	11.0595	28.3576	0.832092	30.9152	1.78216	51.7879	0.036011	0.008994	1010.18	77.6515	19.0405
2	1	3	1	1	1	1	2	2	2	1	2	35.9495	1.89594	59.8358	0.024211	0.004755	1011.03	74.3918	8.74286	28.7059	0.975919	32.4666	1.8281	0.003025	0.033979	0.003025	1010.41	77.7231	12.5359	28.4359	0.987512	29.5641	1.84827	46.8695	0.033457	0.006731	1010.78	80.0212	11.0595	28.3847	0.911413	32.4348	1.79441	53.1152	0.036011	0.005808	1010.15	77.2698	9.80589
2	1	1	1	1	1	1	2	2	2	0	2	36.6637	1.89594	58.6329	0.029857	0.005033	1011.67	77.238	8.74336	28.5344	0.566455	32.3554	1.8281	0.003568	0.032641	0.003568	1010.85	80.7485	12.6643	28.4359	0.55459	29.5203	1.84622	46.8695	0.033444	0.010655	1010.98	82.2172	11.0595	28.2609	0.549234	31.0047	1.79154	51.8661	0.036011	0.008545	1010.31	79.0124	15.6995
2	2	3	1	1	1	1	2	2	2	4	2	36.6305	1.89594	58.6895	0.029476	0.005244	1011.11	74.739	8.74375	28.685	0.925959	32.3482	1.8281	0.003578	0.032614	0.003578	1010.47	78.0923	13.0581	28.4359	0.934689	29.3072	1.84576	46.8695	0.033441	0.010733	1010.8	80.2892	11.0595	28.3696	0.867222	31.0813	1.7909	51.938	0.036011	0.008576	1010.17	77.4824	19.3482
2	1	2	1	1	1	2	1	2	1	4	2	34.7585	1.89594	60.0522	0.017071	0.005552	1010.81	73.4191	8.74442	28.7646	1.11585	32.4666	1.8281	0.002781	0.033915	0.002781	1010.26	76.6892	14.375	28.4359	1.13546	28.5601	1.84827	46.8695	0.033457	0.005992	1010.71	79.2708	11.0595	28.4271	1.03519	32.2626	1.79441	52.6756	0.036011	0.005045	1010.09	76.6743	21.7762
2	1	1	1	1	1	1	2	2	1	1	2	35.8368	1.89594	60.0196	0.023682	0.004707	1010.81	73.4191	8.7422	28.7646	1.11585	32.4666	1.8281	0.003025	0.033979	0.003025	1010.26	76.6892	12.282	28.4359	1.13546	29.6034	1.84827	46.8695	0.033457	0.006635	1010.71	79.2708	11.0595	28.4271	1.03519	32.6504	1.79441	53.3017	0.036011	0.005801	1010.09	76.6743	8.97071
2	1	1	1	1	1	1	2	2	2	4	1	35.8666	1.89594	60.027	0.023722	0.004694	1010.86	73.6249	8.74206	28.752	1.09155	32.4666	1.8281	0.003025	0.033979	0.003025	1010.3	76.9001	11.5082	28.4359	1.10988	29.6559	1.84827	46.8695	0.033457	0.006635	1010.73	79.4222	11.0595	28.418	1.01325	32.6722	1.79441	53.3296	0.036011	0.005801	1010.1	76.7907	2.74487
3	2	1	1	1	1	1	2	2	2	0	2	35.8368	1.89594	60.0196	0.023682	0.004707	1010.81	73.4191	8.741	28.7646	1.11585	32.4666	1.8281	0.003025	0.033979	0.003025	1010.26	76.6892	11.5856	28.4359	1.13546	29.6034	1.84827	46.8695	0.033457	0.006635	1010.71	79.2708	11.0595	28.4271	1.03519	32.6504	1.79441	53.3017	0.036011	0.005801	1010.09	76.6743	6.95774
2	1	1	1	1	1	1	1	2	2	0	1	35.8368	1.89594	60.0196	0.023682	0.004707	1010.81	73.4191	8.741	28.7646	1.11585	32.4666	1.8281	0.003025	0.033979	0.003025	1010.26	76.6892	11.5856	28.4359	1.13546	29.6034	1.84827	46.8695	0.033457	0.006635	1010.71	79.2708	11.0595	28.4271	1.03519	32.6504	1.79441	53.3017	0.036011	0.005801	1010.09	76.6743	6.95774
2	2	4	2	2	1	1	2	2	2	4	2	35.8753	1.89594	59.9567	0.023781	0.004716	1010.93	73.9522	8.74278	28.7324	1.03915	32.4666	1.8281	0.003025	0.033979	0.003025	1010.35	77.2559	12.6248	28.4359	1.05437	29.5899	1.84827	46.8695	0.033457	0.006635	1010.75	79.6821	11.0595	28.4039	0.967344	32.5767	1.79441	53.238	0.036011	0.005801	1010.12	77.0007	8.10916
2	1	1	1	1	1	1	2	2	2	0	2	35.8581	1.89594	60.0258	0.0237	0.004701	1010.85	73.5931	8.74202	28.7539	1.09437	32.4666	1.8281	0.003025	0.033979	0.003025	1010.29	76.8689	11.5227	28.4359	1.11283	29.643	1.84827	46.8695	0.033457	0.006635	1010.72	79.4001	11.0595	28.4194	1.01589	32.6673	1.79441	53.3229	0.036011	0.005801	1010.1	76.7744	2.95531
2	1	1	1	1	1	2	2	2	1	4	2	35.8368	1.89594	60.0196	0.023682	0.004707	1010.81	73.4191	8.74104	28.7646	1.11585	32.4666	1.8281	0.003025	0.033979	0.003025	1010.26	76.6892	11.448	28.4359	1.13546	29.6034	1.84827	46.8695	0.033457	0.006635	1010.71	79.2708	11.0595	28.4271	1.03519	32.6504	1.79441	53.3017	0.036011	0.005801	1010.09	76.6743	10.5682
2	1	4	2	3	1	1	2	2	2	3	2	36.6349	1.89594	58.7296	0.029759	0.004785	1011.83	77.9352	8.7433	28.4924	0.467071	32.4061	1.8281	0.003471	0.032895	0.003471	1010.96	81.4882	12.6712	28.4359	0.449531	29.7034	1.84824	46.8695	0.033456	0.01015	1011.03	82.7539	11.0595	28.2306	0.46125	31.1246	1.79437	51.9752	0.036011	0.008261	1010.35	79.4377	14.1747
2	1	4	1	1	1	1	1	2	1	4	1	36.634	1.89594	58.228	0.030549	0.005554	1011.13	74.8346	8.74395	28.6793	0.912208	31.9876	1.8281	0.003959	0.031545	0.003959	1010.48	78.1939	13.4241	28.4359	0.92015	29.0426	1.80579	46.8695	0.033192	0.012835	1010.81	80.3629	11.0595	28.3655	0.855059	30.4228	1.73492	51.289	0.036011	0.010232	1010.17	77.541	19.2065
2	2	1	1	1	1	1	2	2	2	5	2	36.7594	1.89594	58.4471	0.030674	0.00524	1011.45	76.2384	8.74355	28.5947	0.710261	32.2255	1.8281	0.003725	0.032206	0.003725	1010.7	79.686	12.848	28.4359	0.706634	29.3667	1.83473	46.8695	0.033372	0.011588	1010.91	81.446	11.0595	28.3044	0.676433	30.7835	1.77545	51.6719	0.036011	0.009228	1010.25	78.4004	17.4061
2	1	2	1	1	1	1	1	2	1	4	2	35.8368	1.89594	60.0196	0.023682	0.004707	1010.81	73.4191	8.74197	28.7646	1.11585	32.4666	1.8281	0.003025	0.033979	0.003025	1010.26	76.6892	12.0257	28.4359	1.13546	29.6034	1.84827	46.8695	0.033457	0.006635	1010.71	79.2708	11.0595	28.4271	1.03519	32.6504	1.79441	53.3017	0.036011	0.005801	1010.09	76.6743	9.20085
2	2	1	1	1	1	2	1	1	1	4	2	36.7177	1.89594	58.4964	0.030616	0.005008	1011.72	77.428	8.74342	28.523	0.539123	32.2848	1.8281	0.003652	0.032394	0.003652	1010.88	80.9504	12.769	28.4359	0.525692	29.533	1.84065	46.8695	0.033409	0.011164	1010.99	82.3638	11.0595	28.2527	0.525058	30.8295	1.78374	51.7047	0.036011	0.008969	1010.32	79.1288	15.6517
2	1	1	1	1	2	1	2	2	1	1	1	36.6782	1.89594	58.4428	0.030354	0.005393	1011.13	74.8088	8.74386	28.6808	0.915926	32.182	1.8281	0.003771	0.032076	0.003771	1010.48	78.1664	13.2423	28.4359	0.924082	29.1906	1.82992	46.8695	0.033342	0.011859	1010.81	80.343	11.0595	28.3666	0.858348	30.7487	1.76872	51.621	0.036011	0.009432	1010.17	77.5251	19.3901
2	1	2	1	1	2	1	2	2	2	1	1	36.7152	1.89594	58.5554	0.030109	0.00524	1011.39	75.9757	8.74354	28.6105	0.748053	32.289	1.8281	0.003653	0.032406	0.003653	1010.66	79.4067	12.8094	28.4359	0.746591	29.3633	1.84104	46.8695	0.033411	0.011173	1010.89	81.2433	11.0595	28.3158	0.709861	30.9216	1.78428	51.7986	0.036011	0.008909	1010.24	78.2396	17.7033
2	1	1	1	1	1	1	1	2	1	4	2	35.8779	1.89594	59.9525	0.023793	0.004717	1010.93	73.9351	8.74283	28.7335	1.04162	32.4666	1.8281	0.003025	0.033979	0.003025	1010.34	77.2377	12.7312	28.4359	1.05698	29.5891	1.84827	46.8695	0.033457	0.006635	1010.75	79.6689	11.0595	28.4046	0.969529	32.5718	1.79441	53.2337	0.036011	0.005801	1010.12	76.9902	8.18137
2	1	1	1	1	1	2	1	2	1	4	2	36.5367	1.89594	58.4458	0.029643	0.005491	1011.05	74.4746	8.744	28.7009	0.964004	32.1502	1.8281	0.003803	0.031985	0.003803	1010.43	77.8112	13.4608	28.4359	0.974913	29.0652	1.82624	46.8695	0.033319	0.011973	1010.78	80.0852	11.0595	28.3811	0.900873	30.6954	1.76356	51.5362	0.036011	0.009562	1010.15	77.3205	19.8496
2	1	1	1	1	1	1	2	2	2	1	1	36.6971	1.89594	59.0563	0.030387	0.004105	1011.44	76.2022	8.74327	28.5957	0.749873	32.4641	1.8281	0.003201	0.033899	0.003201	1010.7	79.5962	12.8098	28.4359	0.749246	30.2273	1.84827	46.8695	0.033457	0.008969	1010.91	81.3704	11.0595	28.3051	0.708644	31.6052	1.79441	52.4586	0.036011	0.00779	1010.25	78.316	12.5847
2	1	1	1	1	1	1	1	2	1	5	1	36.6433	1.89594	59.3438	0.029343	0.004042	1011.35	75.7787	8.74313	28.6202	0.840163	32.4666	1.8281	0.003077	0.034184	0.003077	1010.64	79.1022	12.6606	28.4359	0.845333	30.3115	1.84827	46.8695	0.033457	0.007984	1010.88	81.0029	11.0595	28.3228	0.786095	31.9959	1.79441	52.8325	0.036011	0.007023	1010.23	78.0035	11.3309
2	1	4	2	3	1	1	1	2	1	4	2	36.7463	1.89594	58.4563	0.030706	0.005133	1011.59	76.8852	8.74347	28.5557	0.6172	32.2471	1.8281	0.003701	0.032272	0.003701	1010.8	80.3735	12.7922	28.4359	0.608241	29.4462	1.83698	46.8695	0.033386	0.011436	1010.95	81.9451	11.0595	28.2763	0.594118	30.7876	1.7786	51.6715	0.036011	0.009133	1010.29	78.7965	16.4759
2	1	1	1	1	1	1	2	2	2	4	2	36.4565	1.89594	59.6583	0.027601	0.004138	1011.21	75.1471	8.74293	28.6578	0.944081	32.4666	1.8281	0.003003	0.034206	0.003003	1010.55	78.4114	12.4591	28.4359	0.955483	30.2285	1.84827	46.8695	0.033457	0.007111	1010.84	80.4975	11.0595	28.3499	0.876941	32.3739	1.79441	53.1647	0.036011	0.006283	1010.2	77.5932	9.64923
2	1	2	1	1	1	1	2	2	2	0	2	35.8368	1.89594	60.0196	0.023682	0.004707	1010.81	73.4191	8.74102	28.7646	1.11585	32.4666	1.8281	0.003025	0.033979	0.003025	1010.26	76.6892	11.4649	28.4359	1.13546	29.6034	1.84827	46.8695	0.033457	0.006635	1010.71	79.2708	11.0595	28.4271	1.03519	32.6504	1.79441	53.3017	0.036011	0.005801	1010.09	76.6743	10.282
1	1	4	2	2	1	1	2	2	2	1	2	32.4666	1.8281	0.003025	0.033979	0.003025	1010.26	76.6357	11.8678	28.4359	1.15634	29.662	1.84827	46.8695	0.033457	0.006635	1010.71	79.2273	11.0595	28.4279	1.05113	32.7514	1.79441	53.4163	0.036011	0.005801	1010.09	76.6289	5.90127	28.7917	1.08889	28.6657	1.90195	45.8566	0.034199	0.00279	1008.89	83.0141	12.7504
2	2	1	1	1	1	2	1	1	1	4	2	32.0685	1.8281	0.003862	0.031758	0.003862	1010.42	77.7505	13.6333	28.4359	0.983427	28.9132	1.81624	46.8695	0.033257	0.012222	1010.78	80.0412	11.0595	28.3836	0.908014	30.5482	1.74955	51.3518	0.036011	0.00977	1010.15	77.2858	19.6628	28.7917	0.94105	25.1491	1.83594	44.651	0.032859	0.002666	1009.03	83.4659	17.2985
2	2	2	1	1	1	1	1	2	2	4	2	32.4666	1.8281	0.002781	0.033915	0.002781	1010.26	76.6892	14.375	28.4359	1.13546	28.5601	1.84827	46.8695	0.033457	0.005992	1010.71	79.2708	11.0595	28.4271	1.03519	32.2626	1.79441	52.6756	0.036011	0.005045	1010.09	76.6743	21.7762	28.7917	1.06981	28.7672	1.90195	45.6663	0.034199	0.002325	1008.89	83.0396	18.2597
2	1	2	1	1	1	1	2	2	2	0	2	32.2099	1.8281	0.003741	0.032159	0.003741	1010.65	79.3731	12.9022	28.4359	0.751401	29.3324	1.83304	46.8695	0.033362	0.011688	1010.89	81.2189	11.0595	28.3172	0.713885	30.7674	1.77309	51.6576	0.036011	0.009302	1010.24	78.2202	17.8169	28.7917	0.744578	25.191	1.87058	44.7436	0.033686	0.002837	1009.25	84.1176	16.2009
2	1	4	2	3	1	0	1	2	1	4	2	31.9523	1.8281	0.003991	0.031454	0.003991	1010.5	78.3073	13.4009	28.4359	0.903911	29.0501	1.8011	46.8695	0.033162	0.013022	1010.82	80.4453	11.0595	28.3608	0.841474	30.366	1.72835	51.2407	0.036011	0.010375	1010.18	77.6063	19.0405	28.7917	0.87373	24.673	1.80475	44.5351	0.032068	0.002749	1009.11	83.6895	16.9465
2	1	1	1	1	1	2	1	2	1	5	2	32.4666	1.8281	0.003003	0.034206	0.003003	1010.55	78.4114	12.4591	28.4359	0.955483	30.2285	1.84827	46.8695	0.033457	0.007111	1010.84	80.4975	11.0595	28.3499	0.876941	32.3739	1.79441	53.1647	0.036011	0.006283	1010.2	77.5932	9.64923	28.7917	0.924402	27.8744	1.90195	45.6226	0.034199	0.003024	1009.15	83.711	14.31
2	2	1	1	1	1	1	2	2	2	3	2	32.4666	1.8281	0.003025	0.033979	0.003025	1010.26	76.6357	11.8678	28.4359	1.15634	29.662	1.84827	46.8695	0.033457	0.006635	1010.71	79.2273	11.0595	28.4279	1.05113	32.7514	1.79441	53.4163	0.036011	0.005801	1010.09	76.6289	5.90127	28.7917	1.08889	28.6657	1.90195	45.8566	0.034199	0.00279	1008.89	83.0141	12.7504
2	1	1	1	1	1	2	2	2	1	5	2	32.267	1.8281	0.003678	0.032335	0.003678	1010.46	78.0439	13.1921	28.4359	0.941615	29.2394	1.83897	46.8695	0.033399	0.011322	1010.8	80.2541	11.0595	28.3716	0.873016	30.9088	1.78138	51.7732	0.036011	0.009023	1010.16	77.4546	19.5325	28.7917	0.905659	25.4381	1.88278	44.8255	0.033947	0.002796	1009.07	83.5837	16.9327
2	1	1	1	1	1	2	1	2	1	4	1	32.4666	1.8281	0.003025	0.033979	0.003025	1010.26	76.6892	12.3038	28.4359	1.13546	29.6034	1.84827	46.8695	0.033457	0.006635	1010.71	79.2708	11.0595	28.4271	1.03518	32.6504	1.79441	53.3017	0.036011	0.005801	1010.09	76.6743	8.95214	28.7917	1.06981	28.5823	1.90195	45.8069	0.034199	0.002765	1008.89	83.0396	13.0503
2	2	1	1	1	1	2	1	2	1	4	2	32.4076	1.8281	0.003412	0.033156	0.003412	1010.85	80.7019	12.8002	28.4359	0.569182	29.9127	1.84825	46.8695	0.033456	0.010052	1010.98	82.1806	11.0595	28.262	0.560526	31.1854	1.79439	52.0431	0.036011	0.008378	1010.31	78.9769	13.6093	28.7917	0.591101	26.0438	1.90192	44.9746	0.034199	0.002976	1009.44	84.6488	15.2608
2	1	4	2	2	1	1	1	2	1	4	2	32.2471	1.8281	0.003701	0.032272	0.003701	1010.8	80.3735	12.7922	28.4359	0.608241	29.4462	1.83698	46.8695	0.033386	0.011436	1010.95	81.9451	11.0595	28.2763	0.594118	30.7876	1.7786	51.6715	0.036011	0.009133	1010.29	78.7965	16.4759	28.7917	0.623344	25.2837	1.87868	44.7562	0.033862	0.002864	1009.39	84.5194	15.7955
2	1	1	1	1	1	1	2	2	2	1	2	32.4185	1.8281	0.003379	0.033277	0.003379	1010.82	80.4879	12.8122	28.4359	0.60222	29.9673	1.84827	46.8695	0.033457	0.009907	1010.96	82.0245	11.0595	28.2706	0.587886	31.2419	1.79441	52.0988	0.036011	0.008317	1010.3	78.851	13.4463	28.7917	0.619334	26.1347	1.90195	45.0048	0.034199	0.00299	1009.41	84.5621	15.2372
2	2	1	1	1	1	1	2	2	2	1	2	32.4666	1.8281	0.003025	0.033979	0.003025	1010.26	76.6357	11.8678	28.4359	1.15634	29.662	1.84827	46.8695	0.033457	0.006635	1010.71	79.2273	11.0595	28.4279	1.05113	32.7514	1.79441	53.4163	0.036011	0.005801	1010.09	76.6289	5.90127	28.7917	1.08889	28.6657	1.90195	45.8566	0.034199	0.00279	1008.89	83.0141	12.7504
2	2	3	1	1	1	1	2	2	2	0	2	32.4666	1.8281	0.003025	0.033979	0.003025	1010.26	76.6892	11.4955	28.4359	1.13546	29.6034	1.84827	46.8695	0.033457	0.006635	1010.71	79.2708	11.0595	28.4271	1.03519	32.6504	1.79441	53.3017	0.036011	0.005801	1010.09	76.6743	9.56769	28.7917	1.06981	28.5823	1.90195	45.8069	0.034199	0.002765	1008.89	83.0396	11.9503
2	1	1	1	1	1	1	1	2	2	0	1	32.4666	1.8281	0.00299	0.033292	0.00299	1010.26	76.6715	14.3887	28.4359	1.13281	28.4043	1.84827	46.8695	0.033457	0.007745	1010.71	79.2597	11.0595	28.4283	1.03357	31.5931	1.79441	52.0676	0.036011	0.006205	1010.09	76.6698	20.6666	28.7917	1.06703	27.6409	1.90195	45.2947	0.034199	0.002319	1008.89	83.0341	18.0655
3	1	2	1	1	1	1	2	2	2	1	2	32.2354	1.8281	0.003714	0.032236	0.003714	1010.73	79.8758	12.8216	28.4359	0.679461	29.3883	1.83577	46.8695	0.033379	0.011523	1010.92	81.5838	11.0595	28.2966	0.6537	30.7934	1.77691	51.6803	0.036011	0.009181	1010.26	78.5098	17.1507	28.7917	0.683656	25.2564	1.8762	44.7583	0.033809	0.002851	1009.32	84.3195	15.9672
2	2	3	1	1	1	1	2	2	2	0	2	32.2246	1.8281	0.003726	0.032203	0.003726	1010.55	78.6531	13.0357	28.4359	0.854428	29.2767	1.83463	46.8695	0.033371	0.011598	1010.84	80.6963	11.0595	28.3467	0.800076	30.817	1.7753	51.6996	0.036011	0.009233	1010.2	77.8055	18.7236	28.7917	0.831826	25.2628	1.87384	44.7719	0.033758	0.002818	1009.16	83.8284	16.5655
2	1	1	1	1	1	1	1	2	1	4	2	32.299	1.8281	0.003641	0.03244	0.003641	1010.67	79.522	12.7817	28.4359	0.730099	29.3759	1.84193	46.8695	0.033417	0.011102	1010.9	81.327	11.0595	28.3111	0.696063	30.9383	1.78554	51.8135	0.036011	0.008856	1010.24	78.306	17.5399	28.7917	0.726538	25.4766	1.88889	44.8383	0.034063	0.00284	1009.27	84.1774	16.0214
2	1	4	2	2	1	1	0	2	2	0	1	31.9269	1.8281	0.004001	0.031389	0.004001	1010.47	78.0998	13.5391	28.4359	0.932919	28.9514	1.7977	46.8695	0.033141	0.013011	1010.8	80.2949	11.0595	28.3694	0.86582	30.3216	1.72358	51.1654	0.036011	0.010382	1010.17	77.4876	19.1205	28.7917	0.898223	24.7176	1.79773	44.52	0.031887	0.002702	1009.08	83.6064	17.0736
2	2	1	1	1	1	0	1	2	1	4	2	32.3307	1.8281	0.003601	0.03255	0.003601	1010.47	78.1194	13.0747	28.4359	0.930807	29.2966	1.84453	46.8695	0.033433	0.01087	1010.8	80.3089	11.0595	28.3685	0.863975	31.041	1.78917	51.901	0.036011	0.00868	1010.17	77.4981	19.3408	28.7917	0.896507	25.6363	1.89424	44.8967	0.03415	0.00281	1009.08	83.614	16.7886
2	1	2	1	1	1	1	2	2	1	4	2	32.3628	1.8281	0.003557	0.03267	0.003557	1010.87	80.8484	12.6588	28.4359	0.540293	29.5359	1.84666	46.8695	0.033447	0.01059	1010.98	82.2898	11.0595	28.2568	0.537273	31.0169	1.79215	51.8762	0.036011	0.008503	1010.32	79.07	15.5252	28.7917	0.565802	25.6976	1.89863	44.8845	0.034196	0.002874	1009.45	84.7101	15.4962
3	1	3	1	1	1	1	2	2	2	4	2	32.3214	1.8281	0.003613	0.032517	0.003613	1010.65	79.3681	12.7729	28.4359	0.752119	29.371	1.84381	46.8695	0.033429	0.01094	1010.89	81.2153	11.0595	28.3174	0.714485	30.993	1.78817	51.8629	0.036011	0.008733	1010.24	78.2173	17.703	28.7917	0.745186	25.5633	1.89276	44.8687	0.034128	0.002836	1009.25	84.1156	16.0542
2	1	1	1	1	1	1	2	2	2	1	1	32.4093	1.8281	0.003416	0.033127	0.003416	1010.86	80.8056	12.7818	28.4359	0.55403	29.8922	1.84826	46.8695	0.033457	0.010048	1010.98	82.256	11.0595	28.2578	0.547886	31.183	1.7944	52.0399	0.036011	0.008348	1010.32	79.037	13.6194	28.7917	0.578237	26.0373	1.90194	44.9736	0.034199	0.00297	1009.45	84.6906	15.2509
2	1	3	1	1	1	1	2	2	2	0	1	32.4666	1.8281	0.003025	0.033979	0.003025	1010.26	76.6892	11.5346	28.4359	1.13546	29.6034	1.84827	46.8695	0.033457	0.006635	1010.71	79.2708	11.0595	28.4271	1.03519	32.6504	1.79441	53.3017	0.036011	0.005801	1010.09	76.6743	8.61484	28.7917	1.06981	28.5823	1.90195	45.8069	0.034199	0.002765	1008.89	83.0396	11.9489
2	1	1	1	1	1	1	1	2	1	4	2	32.4666	1.8281	0.003016	0.033994	0.003016	1010.37	77.171	12.2031	28.4359	1.13305	30.0545	1.84827	46.8695	0.033457	0.00647	1010.76	79.5971	11.0595	28.4007	1.02549	32.8287	1.79441	53.5556	0.036011	0.005805	1010.13	76.8786	7.3034	28.7917	1.07478	28.634	1.90195	45.8809	0.034199	0.002937	1008.99	83.2128	13.6449
2	1	1	1	1	1	1	1	2	1	4	1	32.4666	1.8281	0.003025	0.033979	0.003025	1010.26	76.6357	11.8678	28.4359	1.15634	29.662	1.84827	46.8695	0.033457	0.006635	1010.71	79.2273	11.0595	28.4279	1.05113	32.7514	1.79441	53.4163	0.036011	0.005801	1010.09	76.6289	5.90127	28.7917	1.08889	28.6657	1.90195	45.8566	0.034199	0.00279	1008.89	83.0141	12.7504
2	1	4	2	2	1	1	1	2	1	4	1	32.1355	1.8281	0.003818	0.031943	0.003818	1010.64	79.2801	12.9864	28.4359	0.764714	29.2952	1.82449	46.8695	0.033308	0.012129	1010.88	81.1514	11.0595	28.321	0.725022	30.6377	1.76111	51.5363	0.036011	0.00964	1010.23	78.1666	17.9542	28.7917	0.755852	24.9854	1.85295	44.6726	0.033275	0.002832	1009.24	84.0802	16.3107
3	1	1	1	1	1	1	2	2	2	4	2	32.4666	1.8281	0.003094	0.033875	0.003094	1010.26	76.6892	13.8335	28.4359	1.13546	29.1866	1.84827	46.8695	0.033457	0.007478	1010.71	79.2708	11.0595	28.4271	1.03519	32.0594	1.79441	52.6981	0.036011	0.006259	1010.09	76.6743	23.8311	28.7917	1.06981	27.776	1.90195	45.497	0.034199	0.002641	1008.89	83.0396	18.6148
2	1	2	1	1	1	1	2	2	2	1	2	32.2589	1.8281	0.003687	0.032309	0.003687	1010.75	80.0433	12.786	28.4359	0.655497	29.4123	1.83817	46.8695	0.033394	0.011368	1010.93	81.7054	11.0595	28.2898	0.633652	30.8313	1.78027	51.7141	0.036011	0.009066	1010.27	78.6063	16.9061	28.7917	0.663362	25.328	1.88114	44.7795	0.033913	0.002855	1009.34	84.3867	15.8801
2	1	3	1	1	1	1	1	2	1	4	1	32.4666	1.8281	0.003025	0.033979	0.003025	1010.26	76.6357	11.8678	28.4359	1.15634	29.662	1.84827	46.8695	0.033457	0.006635	1010.71	79.2273	11.0595	28.4279	1.05113	32.7514	1.79441	53.4163	0.036011	0.005801	1010.09	76.6289	5.90127	28.7917	1.08889	28.6657	1.90195	45.8566	0.034199	0.00279	1008.89	83.0141	12.7504
2	1	2	1	1	1	1	1	2	2	4	2	32.4666	1.8281	0.003025	0.033979	0.003025	1010.34	77.1922	12.8077	28.4359	1.06348	29.5899	1.84827	46.8695	0.033457	0.006635	1010.74	79.6359	11.0595	28.4065	0.974969	32.5766	1.79441	53.2379	0.036011	0.005801	1010.12	76.964	8.12561	28.7917	1.00886	28.4457	1.90195	45.765	0.034199	0.002767	1008.96	83.2417	16.0176
2	1	3	1	1	1	1	1	2	1	4	2	32.4666	1.8281	0.003037	0.034223	0.003037	1010.6	78.8277	12.5733	28.4359	0.892448	30.2884	1.84827	46.8695	0.033457	0.007567	1010.87	80.8009	11.0595	28.3332	0.824607	32.1702	1.79441	52.9886	0.036011	0.006671	1010.22	77.8368	10.6217	28.7917	0.870657	27.5324	1.90195	45.5072	0.034199	0.003057	1009.21	83.8792	14.5552
3	1	2	1	5	1	1	1	2	1	1	1	32.4666	1.8281	0.003063	0.033897	0.003063	1010.26	76.6892	13.9181	28.4359	1.13546	29.0792	1.84827	46.8695	0.033457	0.00725	1010.71	79.2708	11.0595	28.4271	1.03519	32.0952	1.79441	52.695	0.036011	0.006096	1010.09	76.6743	24.1093	28.7917	1.06981	27.9477	1.90195	45.5266	0.034199	0.002586	1008.89	83.0396	18.7535
2	1	4	2	2	1	1	2	2	2	0	2	32.1355	1.8281	0.003818	0.031943	0.003818	1010.64	79.2801	12.9864	28.4359	0.764714	29.2952	1.82449	46.8695	0.033308	0.012129	1010.88	81.1514	11.0595	28.321	0.725022	30.6377	1.76111	51.5363	0.036011	0.00964	1010.23	78.1666	17.9542	28.7917	0.755852	24.9854	1.85295	44.6726	0.033275	0.002832	1009.24	84.0802	16.3107
2	2	2	1	1	1	1	2	2	2	0	2	32.4666	1.8281	0.003025	0.033979	0.003025	1010.42	77.7582	12.4842	28.4359	0.982496	29.5655	1.84827	46.8695	0.033457	0.00672	1010.78	80.0467	11.0595	28.3833	0.907217	32.4425	1.79441	53.1219	0.036011	0.005805	1010.15	77.29	9.34657	28.7917	0.940279	28.1978	1.90195	45.689	0.034199	0.002772	1009.03	83.469	15.1983
2	2	4	2	2	1	1	2	2	1	4	2	32.4666	1.8281	0.003098	0.033863	0.003098	1010.26	76.6892	13.8365	28.4359	1.13546	29.1781	1.84827	46.8695	0.033457	0.007513	1010.71	79.2708	11.0595	28.4271	1.03519	32.0448	1.79441	52.6837	0.036011	0.006282	1010.09	76.6743	23.8135	28.7917	1.06981	27.7544	1.90195	45.4892	0.034199	0.002638	1008.89	83.0396	18.6153
2	1	1	1	1	1	1	2	2	2	0	2	32.4594	1.8281	0.002842	0.033335	0.002842	1010.25	76.5963	14.5447	28.4359	1.13557	28.244	1.84827	46.8695	0.033457	0.007206	1010.7	79.208	11.0595	28.4322	1.0368	31.6433	1.79441	52.051	0.036011	0.005714	1010.08	76.6353	19.6975	28.7917	1.06852	27.9315	1.90195	45.3395	0.034199	0.002233	1008.87	83.0064	17.8521
2	2	2	1	1	1	1	2	2	2	0	2	32.4592	1.8281	0.003366	0.033194	0.003366	1010.31	76.9678	13.4381	28.4359	1.09559	29.3109	1.84827	46.8695	0.033457	0.009451	1010.73	79.473	11.0595	28.4157	1.00183	31.4632	1.79441	52.2518	0.036011	0.007617	1010.1	76.8347	21.3474	28.7917	1.03605	26.4571	1.90195	45.14	0.034199	0.002769	1008.93	83.1515	17.6676
2	1	3	1	1	1	1	2	2	2	0	2	32.4666	1.8281	0.003025	0.033979	0.003025	1010.26	76.6892	11.6006	28.4359	1.13546	29.6034	1.84827	46.8695	0.033457	0.006635	1010.71	79.2708	11.0595	28.4271	1.03519	32.6504	1.79441	53.3017	0.036011	0.005801	1010.09	76.6743	4.95291	28.7917	1.06981	28.5823	1.90195	45.8069	0.034199	0.002765	1008.89	83.0396	12.0394
2	1	4	1	1	1	1	2	2	2	4	2	32.4666	1.8281	0.003025	0.033979	0.003025	1010.26	76.6357	11.8678	28.4359	1.15634	29.662	1.84827	46.8695	0.033457	0.006635	1010.71	79.2273	11.0595	28.4279	1.05113	32.7514	1.79441	53.4163	0.036011	0.005801	1010.09	76.6289	5.90127	28.7917	1.08889	28.6657	1.90195	45.8566	0.034199	0.00279	1008.89	83.0141	12.7504
2	2	4	2	2	1	1	1	2	2	4	2	32.4666	1.8281	0.003025	0.033979	0.003025	1010.26	76.6892	12.0361	28.4359	1.13546	29.6034	1.84827	46.8695	0.033457	0.006635	1010.71	79.2708	11.0595	28.4271	1.03519	32.6504	1.79441	53.3017	0.036011	0.005801	1010.09	76.6743	9.16553	28.7917	1.06981	28.5823	1.90195	45.8069	0.034199	0.002765	1008.89	83.0396	12.2805
2	2	4	2	2	2	0	1	2	1	3	2	32.4666	1.8281	0.003103	0.033841	0.003103	1010.26	76.6892	13.8652	28.4359	1.13546	29.1315	1.84827	46.8695	0.033457	0.007542	1010.71	79.2708	11.0595	28.4271	1.03519	32.0189	1.79441	52.6487	0.036011	0.0063	1010.09	76.6743	23.8464	28.7917	1.06981	27.7451	1.90195	45.4779	0.034199	0.00262	1008.89	83.0396	18.6526
2	1	1	1	1	1	1	2	2	2	0	1	32.4386	1.8281	0.003362	0.033266	0.003362	1010.85	80.721	12.7262	28.4359	0.569779	29.9212	1.84827	46.8695	0.033457	0.009697	1010.98	82.1934	11.0595	28.2609	0.56064	31.3004	1.79441	52.1502	0.036011	0.008074	1010.31	78.9842	13.2345	28.7917	0.591958	26.2189	1.90195	45.0376	0.034199	0.002974	1009.44	84.6555	15.1448
2	2	1	1	1	1	2	2	2	2	1	2	32.4666	1.8281	0.003025	0.033979	0.003025	1010.37	77.3462	11.8356	28.4359	1.06024	29.7796	1.84827	46.8695	0.033457	0.006629	1010.76	79.7411	11.0595	28.3983	0.970082	32.6359	1.79441	53.3188	0.036011	0.005801	1010.13	77.0321	4.89895	28.7917	1.00809	28.4926	1.90195	45.7907	0.034199	0.002833	1008.99	83.2978	13.1786
2	1	3	1	1	1	1	1	2	1	4	1	32.4666	1.8281	0.003025	0.033979	0.003025	1010.44	77.9071	12.4357	28.4359	0.961184	29.5584	1.84827	46.8695	0.033457	0.006783	1010.79	80.1548	11.0595	28.3772	0.889387	32.4019	1.79441	53.0867	0.036011	0.005824	1010.16	77.3758	9.66263	28.7917	0.922231	28.1226	1.90195	45.6659	0.034199	0.002773	1009.05	83.5288	15.1018
3	1	2	1	1	1	1	2	2	2	1	2	32.4666	1.8281	0.003025	0.033979	0.003025	1010.27	76.7142	11.6158	28.4359	1.13188	29.6034	1.84827	46.8695	0.033457	0.006635	1010.71	79.2889	11.0595	28.426	1.03219	32.6504	1.79441	53.3017	0.036011	0.005801	1010.09	76.6887	4.61259	28.7917	1.06678	28.5823	1.90195	45.8069	0.034199	0.002765	1008.89	83.0497	12.1865
2	1	4	2	2	1	1	2	2	2	0	2	32.2695	1.8281	0.003669	0.032345	0.003669	1010.88	80.9219	12.787	28.4359	0.529777	29.5273	1.8392	46.8695	0.0334	0.011266	1010.99	82.3431	11.0595	28.2538	0.528476	30.7981	1.78172	51.6757	0.036011	0.00905	1010.32	79.1123	15.7042	28.7917	0.556897	25.3528	1.88327	44.7636	0.033957	0.002882	1009.46	84.7396	15.6397
2	2	3	1	1	1	1	2	2	2	1	2	28.4386	1.84827	46.8695	0.033457	0.007425	1010.71	79.2598	11.0595	28.4279	1.03557	31.7214	1.79441	52.1902	0.036011	0.005989	1010.09	76.6673	21.177	28.7917	1.06973	27.8318	1.90195	45.3641	0.034199	0.002326	1008.89	83.0338	18.2142	27.9403	1.00913	27.8589	1.60502	48.5521	0.034427	0.0025457	1010.39	77.8055	8.39157
2	1	4	2	4	1	1	1	2	2	4	1	28.8614	1.84827	46.8695	0.033457	0.00826	1010.71	79.2743	11.0595	28.4269	1.0346	31.6953	1.79441	52.3057	0.036011	0.006768	1010.09	76.6771	22.9375	28.7917	1.06923	27.3428	1.90195	45.3117	0.034199	0.002532	1008.89	83.0416	18.5155	27.9395	1.00875	27.2107	1.60502	47.8338	0.034427	0.00259231	1010.4	77.8055	8.04093
2	1	2	1	1	1	1	2	2	1	4	2	29.5643	1.84827	46.8695	0.033457	0.00673	1010.78	79.9926	11.0595	28.3864	0.916144	32.436	1.79441	53.1162	0.036011	0.005808	1010.14	77.247	10.0296	28.7917	0.949316	28.1856	1.90195	45.6853	0.034199	0.002772	1009.02	83.439	15.6002	27.9096	0.897982	28.6076	1.60502	48.6254	0.034427	0.00258413	1010.76	77.8058	9.92167
3	1	1	1	1	1	2	2	2	1	4	1	29.1831	1.82866	46.8695	0.033334	0.011923	1010.81	80.3471	11.0595	28.3664	0.857674	30.7292	1.76695	51.6018	0.036011	0.009482	1010.17	77.5284	19.3823	28.7917	0.890129	25.1664	1.86154	44.7281	0.033479	0.002785	1009.09	83.6352	16.9309	27.8949	0.843309	24.0081	1.58732	45.4506	0.034427	0.00213249	1010.93	77.806	7.57515
2	1	1	1	1	1	1	2	2	2	4	2	29.3473	1.83414	46.8695	0.033368	0.011625	1010.9	81.3098	11.0595	28.3121	0.698901	30.7812	1.77462	51.6703	0.036011	0.009255	1010.24	78.2923	17.6515	28.7917	0.729411	25.2178	1.87283	44.7513	0.033736	0.002841	1009.27	84.1678	16.1346	27.8548	0.694848	24.2801	1.59226	45.6566	0.034427	0.00270023	1011.41	77.8065	7.88873
2	1	1	1	1	1	1	1	2	1	4	2	29.283	1.80786	46.8695	0.033205	0.012837	1010.9	81.3814	11.0595	28.3081	0.687089	30.3997	1.73782	51.3098	0.036011	0.010205	1010.25	78.3491	17.4826	28.7917	0.717454	24.6451	1.81868	44.5434	0.032425	0.002835	1009.28	84.2075	16.2493	27.8518	0.683804	23.1887	1.56854	44.805	0.034427	0.00218673	1011.44	77.8065	7.68019
2	1	4	2	3	1	1	2	2	2	4	2	29.3327	1.82348	46.8695	0.033302	0.012171	1010.91	81.4353	11.0595	28.305	0.678196	30.6047	1.75969	51.5053	0.036011	0.009679	1010.25	78.3919	17.4496	28.7917	0.708453	24.9506	1.85086	44.6546	0.033225	0.002844	1009.29	84.2373	16.1475	27.8496	0.675488	23.7882	1.58264	45.2739	0.034427	0.00213612	1011.47	77.8065	7.79106
2	2	1	1	1	1	2	2	2	2	4	2	29.5973	1.84827	46.8695	0.033457	0.006635	1010.73	79.5162	11.0595	28.4132	0.99471	32.6173	1.79441	53.2731	0.036011	0.005801	1010.11	76.869	7.82227	28.7917	1.02884	28.5211	1.90195	45.7881	0.034199	0.002766	1008.94	83.1754	15.9731	27.9294	0.971444	28.654	1.60502	48.6254	0.034427	0.00255605	1010.52	77.8056	10.5001
2	1	4	2	2	1	1	2	2	2	0	2	29.5616	1.84827	46.8695	0.033457	0.006752	1010.78	80.0709	11.0595	28.3819	0.903217	32.4211	1.79441	53.1034	0.036011	0.005814	1010.15	77.3092	9.80851	28.7917	0.93623	28.1582	1.90195	45.6769	0.034199	0.002773	1009.04	83.4824	15.3437	27.9063	0.885894	28.5919	1.60502	48.6251	0.034427	0.00218673	1010.8	77.8059	9.75511
3	2	1	1	1	1	1	2	2	1	4	2	29.236	1.82932	46.8695	0.033338	0.01189	1010.83	80.5963	11.0595	28.3523	0.816566	30.7332	1.76788	51.6176	0.036011	0.009456	1010.19	77.7262	18.9226	28.7917	0.848517	25.1395	1.86291	44.727	0.033511	0.002807	1009.14	83.7731	16.695	27.8845	0.80487	24.0392	1.58792	45.4742	0.034427	0.00222338	1011.06	77.8061	7.62509
2	1	1	1	1	1	1	1	2	1	4	2	28.8231	1.84827	46.8695	0.033457	0.008373	1010.71	79.2808	11.0595	28.4265	1.03353	31.646	1.79441	52.2537	0.036011	0.006842	1010.09	76.6822	22.7059	28.7917	1.06814	27.2811	1.90195	45.2863	0.034199	0.00252	1008.89	83.0452	18.4612	27.9392	1.00774	27.1031	1.60502	47.7694	0.034427	0.00217766	1010.41	77.8055	8.05251
2	2	1	1	1	1	1	2	2	1	4	2	29.1567	1.81639	46.8695	0.033258	0.012488	1010.82	80.5292	11.0595	28.3561	0.82764	30.5533	1.74977	51.4388	0.036011	0.009923	1010.18	77.6729	19.0245	28.7917	0.859727	24.8904	1.83626	44.6314	0.032867	0.002786	1009.12	83.7359	16.8272	27.8873	0.815226	23.4858	1.57624	45.0515	0.034427	0.00253709	1011.02	77.8061	7.57731
2	1	2	1	1	1	1	1	2	1	4	2	30.0815	1.84827	46.8695	0.033457	0.006882	1010.82	80.3146	11.0595	28.3619	0.897918	32.463	1.79441	53.2193	0.036011	0.006034	1010.18	77.4594	8.5622	28.7917	0.942557	28.0775	1.90195	45.6792	0.034199	0.002962	1009.11	83.6113	14.0469	27.8914	0.893814	28.5827	1.60502	48.605	0.034427	0.00245168	1010.96	77.8061	5.52175
2	2	1	1	1	1	1	2	2	2	4	2	29.5805	1.84827	46.8695	0.033457	0.00664	1010.76	79.819	11.0595	28.3961	0.944769	32.5247	1.79441	53.193	0.036011	0.005801	1010.13	77.1093	8.61659	28.7917	0.978291	28.3498	1.90195	45.7356	0.034199	0.002769	1008.99	83.343	15.4399	27.9168	0.924747	28.654	1.60502	48.6254	0.034427	0.00210098	1010.67	77.8057	10.0359
2	1	4	2	4	1	1	2	2	1	4	2	29.662	1.84827	46.8695	0.033457	0.006635	1010.71	79.2273	11.0595	28.4279	1.05113	32.7514	1.79441	53.4163	0.036011	0.005801	1010.09	76.6289	5.90127	28.7917	1.08889	28.6657	1.90195	45.8566	0.034199	0.00279	1008.89	83.0141	12.7504	27.9402	1.02743	28.654	1.60502	48.6254	0.034427	0.0023827	1010.39	77.8055	4.55679
2	2	2	1	1	1	1	2	2	1	4	2	29.0501	1.8011	46.8695	0.033162	0.013022	1010.82	80.4453	11.0595	28.3608	0.841474	30.366	1.72835	51.2407	0.036011	0.010375	1010.18	77.6063	19.0405	28.7917	0.87373	24.673	1.80475	44.5351	0.032068	0.002749	1009.11	83.6895	16.9465	27.8908	0.82816	22.9696	1.56243	44.6232	0.034427	0.00247953	1010.98	77.806	7.57462
2	1	1	1	1	1	1	1	2	2	0	1	29.662	1.84827	46.8695	0.033457	0.006635	1010.71	79.2273	11.0595	28.4279	1.05113	32.7514	1.79441	53.4163	0.036011	0.005801	1010.09	76.6289	5.90127	28.7917	1.08889	28.6657	1.90195	45.8566	0.034199	0.00279	1008.89	83.0141	12.7504	27.9402	1.02743	28.654	1.60502	48.6254	0.034427	0.00275986	1010.39	77.8055	4.55679
2	1	1	1	1	1	2	0	2	2	5	2	29.389	1.8429	46.8695	0.033423	0.011021	1010.9	81.4094	11.0595	28.3065	0.682467	30.9583	1.78689	51.8311	0.036011	0.008795	1010.25	78.3714	17.3723	28.7917	0.712776	25.5154	1.89089	44.8495	0.034098	0.002842	1009.29	84.223	15.9551	27.8506	0.679482	24.8288	1.60018	46.0718	0.034427	0.00270572	1011.46	77.8065	8.07048
2	1	1	1	1	1	1	1	2	1	4	1	30.1945	1.84827	46.8695	0.033457	0.008952	1010.92	81.4569	11.0595	28.3002	0.694517	31.6059	1.79441	52.4569	0.036011	0.007735	1010.26	78.3845	12.4923	28.7917	0.731637	26.6806	1.90195	45.1994	0.034199	0.00305	1009.31	84.2459	15.0291	27.8459	0.698087	26.9407	1.60502	47.4664	0.034427	0.00247455	1011.51	77.8066	7.57374
2	1	1	1	1	1	1	2	2	2	1	1	30.1055	1.84827	46.8695	0.033457	0.00938	1010.93	81.6786	11.0595	28.2889	0.651466	31.4409	1.79441	52.2946	0.036011	0.008015	1010.28	78.5684	12.9233	28.7917	0.685884	26.438	1.90195	45.1112	0.034199	0.003027	1009.35	84.3697	15.1301	27.8376	0.655438	26.5461	1.60502	47.199	0.034427	0.00217059	1011.61	77.8067	7.57677
2	2	4	2	2	1	1	1	2	2	3	2	29.4317	1.84827	46.8695	0.033457	0.009233	1010.88	81.1795	11.0595	28.3194	0.720381	31.5113	1.79441	52.3148	0.036011	0.007455	1010.23	78.189	16.9175	28.7917	0.751154	26.4943	1.90195	45.1615	0.034199	0.002812	1009.25	84.0958	15.5114	27.8602	0.714933	26.4449	1.60502	47.2699	0.034427	0.00216844	1011.34	77.8064	8.78744
2	1	1	1	1	1	2	2	2	1	5	2	28.9787	1.80831	46.8695	0.033207	0.012653	1010.8	80.2139	11.0595	28.3739	0.879644	30.4516	1.73843	51.2919	0.036011	0.010101	1010.16	77.4227	19.4062	28.7917	0.912368	24.8985	1.81959	44.5898	0.032448	0.002707	1009.07	83.5615	17.1452	27.9004	0.863851	23.2856	1.56894	44.8573	0.034427	0.00273722	1010.87	77.8059	7.59137
2	1	4	2	5	1	1	2	2	1	4	2	29.8477	1.84601	46.8695	0.033443	0.01056	1010.98	82.1871	11.0595	28.2624	0.555252	31.0169	1.79126	51.8811	0.036011	0.008761	1010.31	78.9872	14.1224	28.7917	0.584355	25.7901	1.89731	44.8836	0.034186	0.002962	1009.43	84.6531	15.407	27.8181	0.560918	25.4369	1.60299	46.4187	0.034427	0.00218518	1011.84	77.8069	7.60868
2	2	1	1	1	1	2	1	1	1	4	2	29.637	1.84827	46.8695	0.033457	0.006635	1010.73	79.4308	11.0595	28.4178	1.01004	32.6576	1.79441	53.3123	0.036011	0.005801	1010.1	76.7997	3.04145	28.7917	1.04478	28.5886	1.90195	45.8098	0.034199	0.002776	1008.92	83.128	12.4932	27.9328	0.98624	28.654	1.60502	48.6254	0.034427	0.00216927	1010.48	77.8056	3.52414
2	1	1	1	1	1	1	1	2	2	1	1	29.6034	1.84827	46.8695	0.033457	0.006635	1010.71	79.2708	11.0595	28.4271	1.03519	32.6504	1.79441	53.3017	0.036011	0.005801	1010.09	76.6743	11.5034	28.7917	1.06981	28.5823	1.90195	45.8069	0.034199	0.002765	1008.89	83.0396	12.532	27.9396	1.00929	28.654	1.60502	48.6254	0.034427	0.00219699	1010.4	77.8055	7.46372
2	1	4	2	2	1	2	2	2	2	0	1	28.9433	1.84827	46.8695	0.033457	0.00811	1010.71	79.2708	11.0595	28.4271	1.03519	31.7717	1.79441	52.3921	0.036011	0.006676	1010.09	76.6743	23.259	28.7917	1.06981	27.4209	1.90195	45.3495	0.034199	0.002561	1008.89	83.0396	18.575	27.9396	1.00929	27.3583	1.60502	47.914	0.034427	0.00266934	1010.4	77.8055	7.99793
2	1	4	2	2	1	0	1	2	1	4	2	29.5852	1.84827	46.8695	0.033457	0.006635	1010.76	79.7614	11.0595	28.3994	0.954273	32.5504	1.79441	53.2152	0.036011	0.005801	1010.13	77.0636	8.31106	28.7917	0.987912	28.3972	1.90195	45.7501	0.034199	0.002768	1008.98	83.3111	15.3041	27.9192	0.933634	28.654	1.60502	48.6254	0.034427	0.00226079	1010.64	77.8057	10.0482
2	2	1	1	1	1	2	1	2	1	5	2	28.277	1.84827	46.8695	0.033457	0.006812	1010.71	79.2334	11.0595	28.43	1.03682	31.8071	1.79441	52.2067	0.036011	0.005452	1010.08	76.6502	20.1288	28.7917	1.06995	28.1751	1.90195	45.4285	0.034199	0.002237	1008.88	83.0197	17.9878	27.9418	1.00915	28.3661	1.60502	49.0494	0.034427	0.00224509	1010.38	77.8054	8.52781
1	2	2	1	1	1	1	2	2	2	4	2	29.6034	1.84827	46.8695	0.033457	0.006635	1010.71	79.2708	11.0595	28.4271	1.03519	32.6504	1.79441	53.3017	0.036011	0.005801	1010.09	76.6743	9.20954	28.7917	1.06981	28.5823	1.90195	45.8069	0.034199	0.002765	1008.89	83.0396	12.9446	27.9396	1.00929	28.654	1.60502	48.6254	0.034427	0.00262483	1010.4	77.8055	8.35459
2	1	3	1	1	1	1	2	2	1	4	1	29.3426	1.83155	46.8695	0.033352	0.011769	1010.9	81.3369	11.0595	28.3106	0.694433	30.7356	1.771	51.628	0.036011	0.009366	1010.24	78.3138	17.6158	28.7917	0.724887	25.1467	1.8675	44.7262	0.033616	0.002842	1009.27	84.1828	16.1431	27.8537	0.69067	24.1493	1.58993	45.5562	0.034427	0.002224	1011.42	77.8065	7.86092
3	1	1	1	1	1	0	2	2	2	1	2	29.507	1.84821	46.8695	0.033456	0.010222	1010.96	82.0378	11.0595	28.271	0.578818	31.1538	1.79434	51.9997	0.036011	0.008202	1010.3	78.8701	15.7222	28.7917	0.607857	25.9093	1.90184	44.9606	0.034199	0.002858	1009.41	84.5707	15.4609	27.8245	0.582565	25.5588	1.60498	46.6073	0.034427	0.00262483	1011.77	77.8068	8.24796
2	1	1	1	1	1	1	1	2	1	4	1	30.1321	1.84827	46.8695	0.033457	0.008109	1010.9	81.2611	11.0595	28.3101	0.733236	31.9095	1.79441	52.7267	0.036011	0.006975	1010.25	78.2211	11.1451	28.7917	0.772981	27.168	1.90195	45.3694	0.034199	0.003013	1009.28	84.1365	14.6685	27.8532	0.73666	27.6099	1.60502	47.9798	0.034427	0.00273722	1011.42	77.8065	7.30205
2	2	1	1	1	1	2	1	2	1	4	2	29.6034	1.84827	46.8695	0.033457	0.006635	1010.71	79.2708	11.0595	28.4271	1.03519	32.6504	1.79441	53.3017	0.036011	0.005801	1010.09	76.6743	9.13814	28.7917	1.06981	28.5823	1.90195	45.8069	0.034199	0.002765	1008.89	83.0396	12.5694	27.9396	1.00929	28.654	1.60502	48.6254	0.034427	0.00274672	1010.4	77.8055	8.80896
2	1	2	1	1	1	1	1	2	1	4	1	28.855	1.84827	46.8695	0.033457	0.008729	1010.71	79.3031	11.0595	28.4252	1.02986	31.5563	1.79441	52.19	0.036011	0.007114	1010.09	76.6999	22.4258	28.7917	1.06442	27.0725	1.90195	45.2316	0.034199	0.002545	1008.9	83.0575	18.347	27.9383	1.00431	26.7946	1.60502	47.5293	0.034427	0.00273722	1010.42	77.8055	7.97909
2	2	4	2	2	1	1	2	2	2	4	2	29.2936	1.83266	46.8695	0.033359	0.01171	1010.86	80.9083	11.0595	28.3347	0.765105	30.7757	1.77255	51.6638	0.036011	0.009319	1010.21	77.9738	18.3599	28.7917	0.796426	25.1957	1.86979	44.7486	0.033668	0.002826	1009.19	83.9457	16.4172	27.8715	0.756752	24.2031	1.59093	45.5986	0.034427	0.00273722	1011.21	77.8063	7.75548
2	1	1	1	1	1	1	1	2	1	3	2	29.0169	1.81009	46.8695	0.033218	0.012635	1010.8	80.2522	11.0595	28.3717	0.87333	30.4756	1.74093	51.327	0.036011	0.010082	1010.16	77.453	19.4027	28.7917	0.905977	24.8931	1.82327	44.5995	0.032541	0.002725	1009.07	83.5826	17.1067	27.8988	0.857948	23.3146	1.57055	44.8834	0.034427	0.00216465	1010.89	77.8059	7.58126
2	1	1	1	1	1	1	1	2	1	4	1	29.662	1.84827	46.8695	0.033457	0.006635	1010.71	79.2273	11.0595	28.4279	1.05113	32.7514	1.79441	53.4163	0.036011	0.005801	1010.09	76.6289	5.90127	28.7917	1.08889	28.6657	1.90195	45.8566	0.034199	0.00279	1008.89	83.0141	12.7504	27.9402	1.02743	28.654	1.60502	48.6254	0.034427	0.00204438	1010.39	77.8055	4.55679
2	1	4	2	3	1	1	1	2	1	4	2	29.563	1.84827	46.8695	0.033457	0.006741	1010.78	80.0733	11.0595	28.3818	0.902822	32.4286	1.79441	53.1099	0.036011	0.00581	1010.15	77.3111	9.55019	28.7917	0.93583	28.1721	1.90195	45.6811	0.034199	0.002772	1009.04	83.4837	15.2322	27.9062	0.885524	28.6001	1.60502	48.6254	0.034427	0.00271401	1010.8	77.8059	9.67127
2	1	4	2	2	1	1	1	2	1	4	2	29.2802	1.83285	46.8695	0.03336	0.0117	1010.85	80.7919	11.0595	28.3413	0.784309	30.7835	1.77282	51.6696	0.036011	0.009311	1010.2	77.8814	18.563	28.7917	0.815866	25.2083	1.87019	44.7532	0.033677	0.002821	1009.17	83.8813	16.5046	27.8763	0.774709	24.2129	1.59111	45.6061	0.034427	0.00270046	1011.15	77.8062	7.71512
2	1	4	2	2	1	1	1	2	2	0	1	29.662	1.84827	46.8695	0.033457	0.006635	1010.71	79.2273	11.0595	28.4279	1.05113	32.7514	1.79441	53.4163	0.036011	0.005801	1010.09	76.6289	5.90127	28.7917	1.08889	28.6657	1.90195	45.8566	0.034199	0.00279	1008.89	83.0141	12.7504	27.9402	1.02743	28.654	1.60502	48.6254	0.034427	0.00274465	1010.39	77.8055	4.55679
2	1	1	1	1	1	1	2	2	2	0	1	29.6034	1.84827	46.8695	0.033457	0.006635	1010.71	79.2708	11.0595	28.4271	1.03518	32.6504	1.79441	53.3017	0.036011	0.005801	1010.09	76.6743	8.95214	28.7917	1.06981	28.5823	1.90195	45.8069	0.034199	0.002765	1008.89	83.0396	13.0503	27.9396	1.00929	28.654	1.60502	48.6254	0.034427	0.00273722	1010.4	77.8055	8.86365
2	1	1	1	1	1	1	1	2	1	4	2	29.662	1.84827	46.8695	0.033457	0.006635	1010.71	79.2273	11.0595	28.4279	1.05113	32.7514	1.79441	53.4163	0.036011	0.005801	1010.09	76.6289	5.90127	28.7917	1.08889	28.6657	1.90195	45.8566	0.034199	0.00279	1008.89	83.0141	12.7504	27.9402	1.02743	28.654	1.60502	48.6254	0.034427	0.00232152	1010.39	77.8055	4.55679
2	1	1	1	1	1	1	2	2	2	5	2	29.6034	1.84827	46.8695	0.033457	0.006635	1010.71	79.2708	11.0595	28.4271	1.03519	32.6504	1.79441	53.3017	0.036011	0.005801	1010.09	76.6743	6.76052	28.7917	1.06981	28.5823	1.90195	45.8069	0.034199	0.002765	1008.89	83.0396	11.9704	27.9396	1.00929	28.654	1.60502	48.6254	0.034427	0.00205987	1010.4	77.8055	7.38917
2	1	1	1	1	1	1	2	2	1	4	1	29.6414	1.84827	46.8695	0.033457	0.007058	1010.83	80.6288	11.0595	28.3505	0.811223	32.2248	1.79441	52.9308	0.036011	0.00596	1010.19	77.7519	8.83746	28.7917	0.843112	27.8489	1.90195	45.5665	0.034199	0.002809	1009.14	83.791	14.2309	27.8831	0.799878	28.3513	1.60502	48.5378	0.034427	0.00275986	1011.07	77.8061	7.09235
2	2	1	1	1	1	2	1	1	1	4	2	30.0815	1.84827	46.8695	0.033457	0.006882	1010.82	80.3146	11.0595	28.3619	0.897918	32.463	1.79441	53.2193	0.036011	0.006034	1010.18	77.4594	8.5622	28.7917	0.942557	28.0775	1.90195	45.6792	0.034199	0.002962	1009.11	83.6113	14.0469	27.8914	0.893814	28.5827	1.60502	48.605	0.034427	0.00219382	1010.96	77.8061	5.52175
2	1	4	2	5	1	0	2	2	2	4	2	28.8795	1.82266	46.8695	0.033297	0.011878	1010.77	79.9359	11.0595	28.3896	0.925309	30.6336	1.75854	51.4136	0.036011	0.009502	1010.14	77.2023	19.85	28.7917	0.958532	25.3415	1.84917	44.7027	0.033184	0.002642	1009.01	83.4077	17.3959	27.912	0.906484	23.9627	1.5819	45.3875	0.034427	0.00217447	1010.73	77.8058	7.66462
2	2	2	1	1	1	1	1	2	1	4	2	29.1441	1.81222	46.8695	0.033232	0.012658	1010.83	80.5621	11.0595	28.3542	0.822213	30.4991	1.74392	51.3869	0.036011	0.010059	1010.19	77.699	18.9485	28.7917	0.854233	24.8104	1.82766	44.602	0.032652	0.002784	1009.13	83.7541	16.8149	27.8859	0.810151	23.3267	1.57247	44.9278	0.034427	0.00273722	1011.04	77.8061	7.57617
2	1	4	2	2	2	1	1	2	2	0	2	29.5723	1.84827	46.8695	0.033457	0.006674	1010.77	79.938	11.0595	28.3894	0.925144	32.4796	1.79441	53.154	0.036011	0.005801	1010.14	77.2037	9.08717	28.7917	0.958426	28.2664	1.90195	45.71	0.034199	0.002771	1009.01	83.4088	15.3627	27.9119	0.906397	28.6423	1.60502	48.6254	0.034427	0.0023638	1010.73	77.8058	9.87304
2	2	1	1	1	1	1	2	2	1	4	2	31.7986	1.79441	52.5648	0.036011	0.006824	1010.1	76.8366	20.4251	28.7917	1.03567	27.0066	1.90195	45.3239	0.034199	0.002793	1008.93	83.1528	17.2155	27.9311	0.977753	27.2228	1.60502	47.8233	0.034427	0.0025457	1010.5	77.8056	7.57422	28.6048	0.951644	59.4737	1.22582	52.0447	0.036715	0.002929	1011.68	79.1418	16.0095
2	1	4	2	2	1	1	1	2	1	4	2	32.259	1.79441	52.6461	0.036011	0.0049	1010.09	76.6743	21.3266	28.7917	1.06981	28.8425	1.90195	45.6714	0.034199	0.002284	1008.89	83.0396	18.1558	27.9396	1.00929	29.2271	1.60502	49.4757	0.034427	0.00259231	1010.4	77.8055	8.28524	28.6048	0.981715	59.4737	1.22582	56.7095	0.036715	0.002925	1011.51	79.1416	16.0095
2	1	1	1	1	1	1	2	2	2	0	1	30.7876	1.7786	51.6715	0.036011	0.009133	1010.29	78.7965	16.4759	28.7917	0.623344	25.2837	1.87868	44.7562	0.033862	0.002864	1009.39	84.5194	15.7955	27.8283	0.596871	24.4675	1.59483	45.7776	0.034427	0.00258413	1011.72	77.8068	7.94137	28.6048	0.588474	59.4737	1.21404	50.1178	0.036715	0.002621	1013.7	79.144	16.0095
2	1	1	1	1	1	1	2	2	2	4	2	31.4448	1.79441	52.1446	0.036011	0.007572	1010.1	76.7452	22.0938	28.7917	1.05489	26.7069	1.90195	45.1545	0.034199	0.002628	1008.91	83.0891	18.1386	27.9359	0.9955	26.3039	1.60502	47.1317	0.034427	0.00213249	1010.44	77.8055	7.79142	28.6048	0.968566	59.4737	1.22582	52.3751	0.036715	0.002814	1011.59	79.1417	16.0095
2	1	1	1	1	1	1	1	2	1	4	2	30.4326	1.73679	51.328	0.036011	0.010219	1010.2	77.7933	18.7208	28.7917	0.834403	24.7001	1.81716	44.5647	0.032386	0.00279	1009.15	83.8199	16.7326	27.881	0.791833	23.1382	1.56787	44.7826	0.034427	0.00270023	1011.1	77.8062	7.5811	28.6048	0.77437	59.4737	1.1829	49.7252	0.036715	0.002467	1012.67	79.1429	16.0095
2	2	1	1	1	1	2	2	2	1	4	2	32.6504	1.79441	53.3017	0.036011	0.005801	1010.09	76.6743	4.95291	28.7917	1.06981	28.5823	1.90195	45.8069	0.034199	0.002765	1008.89	83.0396	12.0394	27.9396	1.00929	28.654	1.60502	48.6254	0.034427	0.00218673	1010.4	77.8055	6.69048	28.6048	0.981715	59.4737	1.22582	53.2576	0.036715	0.003027	1011.51	79.1416	16.0095
2	1	1	1	1	1	2	1	2	1	4	1	32.6504	1.79441	53.3017	0.036011	0.005801	1010.09	76.6743	10.282	28.7917	1.06981	28.5823	1.90195	45.8069	0.034199	0.002765	1008.89	83.0396	11.9692	27.9396	1.00929	28.654	1.60502	48.6254	0.034427	0.00213612	1010.4	77.8055	7.3562	28.6048	0.981715	59.4737	1.22582	53.2576	0.036715	0.003027	1011.51	79.1416	16.0095
2	1	2	1	1	1	1	2	2	2	0	2	30.4228	1.73492	51.289	0.036011	0.010232	1010.17	77.541	19.2065	28.7917	0.887482	24.7752	1.81441	44.5675	0.032316	0.002742	1009.09	83.6439	17.0115	27.8942	0.840863	23.1384	1.56667	44.7528	0.034427	0.00255605	1010.94	77.806	7.57559	28.6048	0.82112	59.4737	1.1815	50.0361	0.036715	0.002461	1012.41	79.1426	16.0095
2	1	4	2	2	1	1	1	2	1	4	2	31.824	1.79441	52.4186	0.036011	0.006484	1010.09	76.6743	23.4718	28.7917	1.06981	27.576	1.90195	45.3842	0.034199	0.00253	1008.89	83.0396	18.6717	27.9396	1.00929	27.5656	1.60502	48.0811	0.034427	0.00218673	1010.4	77.8055	8.07712	28.6048	0.981715	59.4737	1.22582	53.7944	0.036715	0.002913	1011.51	79.1416	16.0095
2	2	1	1	1	1	2	1	1	1	5	2	30.5124	1.74511	51.3918	0.036011	0.010031	1010.18	77.6108	19.1393	28.7917	0.872778	24.853	1.8294	44.6113	0.032696	0.002771	1009.11	83.6927	16.9105	27.8905	0.827281	23.366	1.57324	44.9525	0.034427	0.00222338	1010.98	77.806	7.57422	28.6048	0.808169	59.4737	1.18909	49.9491	0.036715	0.002493	1012.48	79.1427	16.0095
3	1	1	1	1	1	1	2	2	2	4	1	31.4541	1.79441	52.306	0.036011	0.007953	1010.28	78.6072	12.8435	28.7917	0.678202	26.456	1.90195	45.1187	0.034199	0.003022	1009.36	84.397	15.1006	27.8354	0.648368	26.5763	1.60502	47.2292	0.034427	0.00217766	1011.63	77.8067	7.58104	28.6048	0.634124	59.4737	1.22582	50.1936	0.036715	0.002982	1013.53	79.1439	16.0095
2	1	1	1	1	1	1	1	2	1	4	1	31.424	1.79441	52.1147	0.036011	0.007584	1010.1	76.749	22.0404	28.7917	1.05411	26.7063	1.90195	45.146	0.034199	0.00261	1008.91	83.0917	18.1447	27.9357	0.994778	26.2765	1.60502	47.1168	0.034427	0.00253709	1010.45	77.8055	7.82086	28.6048	0.967878	59.4737	1.22582	52.4902	0.036715	0.002805	1011.59	79.1417	16.0095
2	2	1	1	1	1	1	2	2	2	1	2	32.5916	1.79441	53.2509	0.036011	0.005801	1010.12	76.9555	8.02114	28.7917	1.01066	28.4736	1.90195	45.7735	0.034199	0.002767	1008.96	83.2357	15.508	27.9249	0.954647	28.654	1.60502	48.6254	0.034427	0.00245168	1010.58	77.8056	10.3007	28.6048	0.929613	59.4737	1.22582	53.253	0.036715	0.003027	1011.8	79.1419	16.0095
2	1	1	1	1	1	1	0	2	1	4	1	31.6921	1.79441	52.1008	0.036011	0.005657	1010.08	76.6399	19.8802	28.7917	1.06949	27.9922	1.90195	45.3651	0.034199	0.002238	1008.87	83.0108	17.9087	27.9429	1.00858	28.0964	1.60502	48.8738	0.034427	0.00210098	1010.36	77.8054	8.48014	28.6048	0.98277	59.4737	1.22582	56.5454	0.036715	0.002769	1011.46	79.1415	16.0095
2	1	1	1	1	1	1	2	2	2	4	1	31.2051	1.79408	52.0292	0.036011	0.008269	1010.13	77.0625	20.5528	28.7917	0.988135	25.9779	1.90146	44.9935	0.034199	0.002779	1008.98	83.3103	17.3563	27.9193	0.93384	25.46	1.60481	46.5449	0.034427	0.0023827	1010.64	77.8057	7.576	28.6048	0.909774	59.4737	1.22557	50.9669	0.036715	0.002738	1011.91	79.142	16.0095
2	1	4	2	2	1	1	0	2	2	0	1	30.6334	1.7602	51.5315	0.036011	0.009664	1010.22	78.0924	18.1175	28.7917	0.771465	24.9764	1.85161	44.6704	0.033243	0.002828	1009.22	84.0285	16.3768	27.8653	0.733695	23.792	1.58297	45.2858	0.034427	0.00247953	1011.28	77.8063	7.7264	28.6048	0.718935	59.4737	1.20033	49.8912	0.036715	0.002545	1012.97	79.1432	16.0095
2	1	1	1	1	1	1	1	2	1	4	1	32.0204	1.79441	52.647	0.036011	0.006288	1010.09	76.6743	23.8711	28.7917	1.06981	27.7575	1.90195	45.4796	0.034199	0.002615	1008.89	83.0396	18.6655	27.9396	1.00929	27.9009	1.60502	48.251	0.034427	0.00275986	1010.4	77.8055	7.90646	28.6048	0.981715	59.4737	1.22582	53.3642	0.036715	0.002979	1011.51	79.1416	16.0095
2	1	1	1	1	1	1	1	2	1	4	1	32.0448	1.79441	52.6837	0.036011	0.006282	1010.09	76.6743	23.8135	28.7917	1.06981	27.7544	1.90195	45.4892	0.034199	0.002638	1008.89	83.0396	18.6153	27.9396	1.00929	27.9227	1.60502	48.2611	0.034427	0.00270572	1010.4	77.8055	7.85304	28.6048	0.981715	59.4737	1.22582	53.2135	0.036715	0.002986	1011.51	79.1416	16.0095
2	1	1	1	1	1	1	2	2	2	0	1	30.7852	1.77961	51.6667	0.036011	0.009108	1010.3	78.936	16.1403	28.7917	0.593994	25.3027	1.88018	44.7556	0.033894	0.002872	1009.42	84.6167	15.7249	27.821	0.569759	24.5286	1.59548	45.8147	0.034427	0.00247455	1011.81	77.8068	7.915	28.6048	0.562623	59.4737	1.2148	50.0882	0.036715	0.002627	1013.84	79.1441	16.0095
2	1	1	1	1	1	1	2	2	2	1	1	32.6504	1.79441	53.3017	0.036011	0.005801	1010.09	76.6743	10.5682	28.7917	1.06981	28.5823	1.90195	45.8069	0.034199	0.002765	1008.89	83.0396	11.982	27.9396	1.00929	28.654	1.60502	48.6254	0.034427	0.00217059	1010.4	77.8055	7.27658	28.6048	0.981715	59.4737	1.22582	53.2576	0.036715	0.003027	1011.51	79.1416	16.0095
3	1	1	1	1	1	1	2	2	2	1	1	30.886	1.78273	51.7657	0.036011	0.008972	1010.25	78.3948	17.3691	28.7917	0.707846	25.3964	1.88476	44.8093	0.033986	0.002845	1009.29	84.2393	15.9895	27.8494	0.674928	24.6175	1.59749	45.9119	0.034427	0.00216844	1011.47	77.8065	8.00651	28.6048	0.662901	59.4737	1.21712	50.3584	0.036715	0.002642	1013.29	79.1435	16.0095
2	2	4	1	1	2	2	2	2	2	1	2	32.3263	1.79441	53.1241	0.036011	0.006371	1010.2	77.655	9.89452	28.7917	0.911283	27.7937	1.90195	45.5955	0.034199	0.003033	1009.17	83.754	14.3717	27.8793	0.865464	28.3769	1.60502	48.4534	0.034427	0.00273722	1011.1	77.8062	6.60892	28.6048	0.833612	59.4737	1.22582	51.4006	0.036715	0.00312	1012.62	79.1431	16.0095
2	2	1	1	1	1	1	2	2	1	4	2	32.0499	1.79441	52.6763	0.036011	0.006243	1010.09	76.6743	23.9095	28.7917	1.06981	27.8004	1.90195	45.4953	0.034199	0.00262	1008.89	83.0396	18.6653	27.9396	1.00929	27.9639	1.60502	48.2901	0.034427	0.00218518	1010.4	77.8055	7.8956	28.6048	0.981715	59.4737	1.22582	53.3677	0.036715	0.002986	1011.51	79.1416	16.0095
2	2	4	1	1	2	1	2	2	2	0	2	31.758	1.79441	52.3355	0.036011	0.006516	1010.09	76.6743	23.0861	28.7917	1.06981	27.5348	1.90195	45.3539	0.034199	0.002492	1008.89	83.0396	18.6038	27.9396	1.00929	27.4753	1.60502	48.0562	0.034427	0.00216927	1010.4	77.8055	8.13811	28.6048	0.981715	59.4737	1.22582	54.0381	0.036715	0.002883	1011.51	79.1416	16.0095
2	1	1	1	1	1	2	1	2	1	4	2	30.5061	1.74432	51.3801	0.036011	0.010046	1010.17	77.5675	19.2241	28.7917	0.881889	24.8612	1.82824	44.6095	0.032666	0.002762	1009.1	83.6625	16.9628	27.8928	0.835697	23.3529	1.57273	44.9361	0.034427	0.00219699	1010.96	77.806	7.57432	28.6048	0.816195	59.4737	1.18851	50.0016	0.036715	0.002491	1012.43	79.1426	16.0095
2	1	3	1	1	1	1	1	2	1	4	1	31.6278	1.79441	52.0563	0.036011	0.005868	1010.08	76.6469	19.9971	28.7917	1.06811	27.8414	1.90195	45.3257	0.034199	0.002259	1008.88	83.0157	17.9202	27.9425	1.00731	27.8684	1.60502	48.6826	0.034427	0.00266934	1010.37	77.8054	8.42818	28.6048	0.981538	59.4737	1.22582	56.255	0.036715	0.002758	1011.47	79.1415	16.0095
2	1	1	1	1	1	1	1	2	1	4	1	30.6979	1.76728	51.593	0.036011	0.009473	1010.24	78.2495	17.7662	28.7917	0.738413	25.083	1.86204	44.7055	0.03349	0.002838	1009.26	84.138	16.2137	27.857	0.703164	24.0209	1.58753	45.4591	0.034427	0.00226079	1011.38	77.8064	7.81618	28.6048	0.689824	59.4737	1.20561	49.993	0.036715	0.002572	1013.14	79.1434	16.0095
2	1	2	1	1	1	2	1	2	1	4	1	30.5124	1.74511	51.3918	0.036011	0.010031	1010.18	77.6108	19.1393	28.7917	0.872778	24.853	1.8294	44.6113	0.032696	0.002771	1009.11	83.6927	16.9105	27.8905	0.827281	23.366	1.57324	44.9525	0.034427	0.00224509	1010.98	77.806	7.57422	28.6048	0.808169	59.4737	1.18909	49.9491	0.036715	0.002493	1012.48	79.1427	16.0095
2	1	1	1	1	1	2	1	2	1	4	2	31.1274	1.79355	51.9883	0.036011	0.0086	1010.29	78.8187	13.8062	28.7917	0.622144	25.9696	1.90068	44.943	0.034199	0.002984	1009.4	84.5371	15.3488	27.8265	0.595953	25.7424	1.60447	46.6302	0.034427	0.00262483	1011.74	77.8068	7.58678	28.6048	0.586801	59.4737	1.22518	49.8944	0.036715	0.002878	1013.73	79.144	16.0095
2	2	1	1	1	1	1	1	2	1	5	2	31.5939	1.79441	52.0012	0.036011	0.005776	1010.08	76.6322	19.5337	28.7917	1.06704	27.8687	1.90195	45.3135	0.034199	0.002228	1008.87	83.0028	17.7974	27.944	1.00609	27.9116	1.60502	48.7758	0.034427	0.002224	1010.35	77.8054	8.42472	28.6048	0.981332	59.4737	1.22582	56.5649	0.036715	0.002734	1011.45	79.1415	16.0095
3	2	1	1	1	1	2	2	2	1	4	2	32.0785	1.79441	52.6815	0.036011	0.00613	1010.09	76.6743	24.0824	28.7917	1.06981	27.9139	1.90195	45.5169	0.034199	0.002589	1008.89	83.0396	18.7473	27.9396	1.00929	28.0869	1.60502	48.3808	0.034427	0.00262483	1010.4	77.8055	7.96696	28.6048	0.981715	59.4737	1.22582	53.6667	0.036715	0.002988	1011.51	79.1416	16.0095
2	2	1	1	1	1	1	1	2	1	4	2	30.4899	1.74572	51.3957	0.036011	0.010018	1010.23	78.1506	17.9694	28.7917	0.759223	24.7624	1.83031	44.5923	0.032718	0.002826	1009.24	84.069	16.3812	27.8622	0.722387	23.3784	1.57363	44.9654	0.034427	0.00273722	1011.32	77.8064	7.67926	28.6048	0.708153	59.4737	1.18955	49.6581	0.036715	0.002495	1013.03	79.1433	16.0095
2	2	4	2	2	1	1	1	2	2	4	2	31.6968	1.79441	52.1589	0.036011	0.005984	1010.09	76.6644	20.9242	28.7917	1.06949	27.8205	1.90195	45.3529	0.034199	0.002313	1008.89	83.0312	18.1516	27.9406	1.00886	27.8401	1.60502	48.5615	0.034427	0.00274672	1010.39	77.8055	8.39998	28.6048	0.981856	59.4737	1.22582	55.7437	0.036715	0.002801	1011.5	79.1416	16.0095
2	1	3	1	1	1	1	2	2	1	4	2	32.5656	1.79441	53.2283	0.036011	0.005801	1010.12	76.9726	8.3393	28.7917	1.00706	28.4253	1.90195	45.7587	0.034199	0.002768	1008.96	83.2476	16.1956	27.924	0.951321	28.654	1.60502	48.6254	0.034427	0.00273722	1010.59	77.8057	10.3186	28.6048	0.926441	59.4737	1.22582	53.2373	0.036715	0.003027	1011.82	79.1419	16.0095
2	2	3	1	1	1	1	2	2	2	4	2	32.5784	1.79441	53.2394	0.036011	0.005801	1010.11	76.9423	8.12461	28.7917	1.01343	28.4491	1.90195	45.766	0.034199	0.002767	1008.95	83.2265	16.2855	27.9256	0.957202	28.654	1.60502	48.6254	0.034427	0.00273722	1010.57	77.8056	10.3672	28.6048	0.932049	59.4737	1.22582	53.2461	0.036715	0.003027	1011.79	79.1419	16.0095
2	2	1	1	1	1	2	1	1	1	5	2	32.6576	1.79441	53.3123	0.036011	0.005801	1010.1	76.7997	3.04145	28.7917	1.04478	28.5886	1.90195	45.8098	0.034199	0.002776	1008.92	83.128	12.4932	27.9328	0.98624	28.654	1.60502	48.6254	0.034427	0.00216465	1010.48	77.8056	3.52414	28.6048	0.959426	59.4737	1.22582	53.2576	0.036715	0.003027	1011.64	79.1418	16.0095
2	1	1	1	1	1	1	2	2	2	4	2	30.462	1.73937	51.3225	0.036011	0.010132	1010.17	77.4984	19.3169	28.7917	0.896442	24.8458	1.82096	44.5898	0.032483	0.002737	1009.08	83.6142	17.0547	27.8964	0.84914	23.2562	1.56954	44.8427	0.034427	0.00204438	1010.91	77.806	7.57684	28.6048	0.829012	59.4737	1.18482	50.1246	0.036715	0.002475	1012.36	79.1425	16.0095
2	1	3	1	1	1	1	2	2	2	1	1	31.631	1.79441	52.4813	0.036011	0.007688	1010.26	78.3626	12.4193	28.7917	0.737378	26.7171	1.90195	45.2129	0.034199	0.003052	1009.31	84.2314	15.0106	27.8468	0.703452	26.9984	1.60502	47.5065	0.034427	0.00271401	1011.5	77.8066	7.57278	28.6048	0.684879	59.4737	1.22582	50.2245	0.036715	0.003052	1013.3	79.1437	16.0095
2	1	1	1	1	1	1	2	2	2	1	2	32.2248	1.79441	52.9308	0.036011	0.00596	1010.19	77.7519	8.83746	28.7917	0.843112	27.8489	1.90195	45.5665	0.034199	0.002809	1009.14	83.791	14.2309	27.8831	0.799878	28.3513	1.60502	48.5378	0.034427	0.00270046	1011.07	77.8061	7.09235	28.6048	0.782038	59.4737	1.22582	52.7829	0.036715	0.003023	1012.62	79.1428	16.0095
2	2	3	1	1	1	1	2	2	1	4	2	32.6498	1.79441	53.3019	0.036011	0.005801	1010.1	76.7752	3.56377	28.7917	1.04866	28.5829	1.90195	45.8063	0.034199	0.002769	1008.91	83.11	12.4368	27.9343	0.989757	28.654	1.60502	48.6254	0.034427	0.00274465	1010.46	77.8055	4.48812	28.6048	0.963072	59.4737	1.22582	53.2576	0.036715	0.003027	1011.62	79.1417	16.0095
2	1	4	2	2	1	0	1	2	1	4	1	30.8819	1.78143	51.7627	0.036011	0.009022	1010.23	78.1628	17.8992	28.7917	0.756658	25.3734	1.88285	44.8069	0.033948	0.002835	1009.24	84.0775	16.1805	27.8616	0.720018	24.5576	1.59665	45.8671	0.034427	0.00273722	1011.33	77.8064	7.92118	28.6048	0.705894	59.4737	1.21615	50.3578	0.036715	0.002635	1013.05	79.1433	16.0095
2	1	1	1	1	1	1	1	2	2	0	1	30.9234	1.7884	51.7913	0.036011	0.008875	1010.33	79.1947	14.4739	28.7917	0.539532	25.6257	1.89311	44.8329	0.034134	0.002937	1009.48	84.797	15.4569	27.8075	0.519449	25.1621	1.60115	46.2305	0.034427	0.00232152	1011.97	77.807	7.65814	28.6048	0.514662	59.4737	1.22134	49.9269	0.036715	0.002755	1014.11	79.1444	16.0095
2	1	1	1	1	1	2	1	2	2	4	1	27.8729	1.90195	45.3232	0.034199	0.002239	1008.87	83.0081	17.8496	27.9434	1.00686	27.9169	1.60502	48.7552	0.034427	0.0025457	1010.36	77.8054	8.43463	28.6048	0.981624	59.4737	1.22582	56.461	0.036715	0.00205987	1011.46	79.1415	16.0095	28.4912	0.949784	55.1369	1.19185	48.1196	0.028723	0.002089	1010.33	82.5655	13.4833
2	2	1	1	1	1	1	2	2	2	4	2	27.7937	1.90195	45.5955	0.034199	0.003033	1009.17	83.754	14.3717	27.8793	0.865464	28.3769	1.60502	48.4534	0.034427	0.00259231	1011.1	77.8062	6.60892	28.6048	0.833612	59.4737	1.22582	51.4006	0.036715	0.00275986	1012.62	79.1431	16.0095	28.2812	0.794662	49.1384	1.19185	46.6319	0.028723	0.002569	1011.48	82.8559	13.7256
2	1	1	1	1	1	2	1	2	1	4	2	28.5823	1.90195	45.8069	0.034199	0.002765	1008.89	83.0396	12.0406	27.9396	1.00929	28.654	1.60502	48.6254	0.034427	0.00258413	1010.4	77.8055	7.17078	28.6048	0.981715	59.4737	1.22582	53.2576	0.036715	0.00219382	1011.51	79.1416	16.0095	28.4801	0.94894	51.3619	1.19185	47.0341	0.028723	0.002463	1010.39	82.5655	10.5518
2	2	4	2	3	1	1	2	2	1	4	2	28.6657	1.90195	45.8566	0.034199	0.00279	1008.89	83.0141	12.7504	27.9402	1.02743	28.654	1.60502	48.6254	0.034427	0.00213249	1010.39	77.8055	4.55679	28.6048	0.996827	59.4737	1.22582	53.2437	0.036715	0.00217447	1011.48	79.1416	16.0095	28.4837	0.963294	51.1934	1.19185	47.0341	0.028723	0.002483	1010.36	82.5655	11.2689
2	1	4	2	3	1	1	2	2	1	4	2	28.5823	1.90195	45.8069	0.034199	0.002765	1008.89	83.0396	12.2691	27.9396	1.00929	28.654	1.60502	48.6254	0.034427	0.00270023	1010.4	77.8055	10.6444	28.6048	0.981715	59.4737	1.22582	53.2576	0.036715	0.00273722	1011.51	79.1416	16.0095	28.4801	0.94894	51.3619	1.19185	47.0341	0.028723	0.002463	1010.39	82.5655	8.21671
2	1	4	2	2	1	1	2	2	2	3	2	25.5047	1.88751	44.851	0.034038	0.002804	1009.08	83.6103	16.852	27.8967	0.850237	24.7071	1.5987	45.9801	0.034427	0.00218673	1010.91	77.806	7.60251	28.6048	0.830058	59.4737	1.21851	50.4803	0.036715	0.0023638	1012.36	79.1425	16.0095	28.3331	0.795678	50.2866	1.18279	47.4603	0.028871	0.002181	1011.22	82.6891	15.6424
2	2	4	2	2	1	1	1	2	1	4	2	25.1518	1.86931	44.7012	0.033657	0.002872	1009.42	84.6047	15.7859	27.8219	0.573107	24.2565	1.59072	45.6019	0.034427	0.00213612	1011.8	77.8068	7.83616	28.6048	0.565815	59.4737	1.2093	49.8841	0.036715	0.002596	1013.82	79.1441	16.0095	28.0771	0.528637	49.6809	1.17137	47.5292	0.029057	0.002208	1012.67	83.1835	16.7168
2	1	2	1	1	1	1	2	2	2	3	2	28.5823	1.90195	45.8069	0.034199	0.002765	1008.89	83.0396	11.9941	27.9396	1.00929	28.654	1.60502	48.6254	0.034427	0.00255605	1010.4	77.8055	7.2909	28.6048	0.981715	59.4737	1.22582	53.2576	0.036715	0.003027	1011.51	79.1416	16.0095	28.4801	0.94894	51.3619	1.19185	47.0341	0.028723	0.002463	1010.39	82.5655	10.3996
2	1	1	1	1	1	1	2	2	1	4	2	25.0974	1.83554	44.6472	0.032849	0.002687	1009.04	83.489	17.2614	27.9058	0.884042	23.6041	1.57592	45.102	0.034427	0.00218673	1010.8	77.8059	7.61095	28.6048	0.862291	59.4737	1.1922	50.6559	0.036715	0.002505	1012.18	79.1423	16.0095	28.3644	0.828252	51.0614	1.15017	47.6377	0.029402	0.002079	1011.04	82.6415	14.1379
2	2	4	2	2	1	2	2	2	2	3	2	26.882	1.90195	45.1867	0.034199	0.002578	1008.9	83.0729	18.2463	27.9371	1.00002	26.5227	1.60502	47.3111	0.034427	0.00222338	1010.43	77.8055	7.89693	28.6048	0.97288	59.4737	1.22582	52.8637	0.036715	0.00282	1011.56	79.1417	16.0095	28.4715	0.940012	52.3378	1.19185	47.299	0.028723	0.002184	1010.43	82.5655	12.948
2	1	1	1	1	1	1	1	2	2	0	2	25.4245	1.87071	44.7813	0.033689	0.002719	1009.02	83.4124	17.3564	27.9116	0.905391	24.2684	1.59134	45.6189	0.034427	0.00217766	1010.73	77.8058	7.59181	28.6048	0.882648	59.4737	1.21001	50.7159	0.036715	0.002596	1012.06	79.1422	16.0095	28.3841	0.848824	50.9029	1.17225	47.5271	0.029043	0.002125	1010.93	82.6148	14.1644
2	2	4	2	2	1	1	1	2	1	4	2	25.3367	1.8806	44.7943	0.033902	0.002836	1009.24	84.0861	16.1844	27.8609	0.717632	24.491	1.59567	45.8168	0.034427	0.00253709	1011.34	77.8064	7.90762	28.6048	0.703619	59.4737	1.21501	50.3132	0.036715	0.002627	1013.06	79.1433	16.0095	28.2106	0.667901	50.0022	1.17845	47.4902	0.028941	0.002189	1011.91	82.9114	16.9167
2	2	1	1	1	1	1	1	2	1	4	2	28.5562	1.90195	45.7988	0.034199	0.002765	1008.93	83.1477	15.2211	27.9315	0.979177	28.654	1.60502	48.6254	0.034427	0.00245168	1010.5	77.8056	10.3725	28.6048	0.953002	59.4737	1.22582	53.2576	0.036715	0.003027	1011.67	79.1418	16.0095	28.4523	0.919924	51.3517	1.19185	47.0341	0.028723	0.002461	1010.54	82.5655	11.7144
2	1	4	2	3	1	0	2	2	1	3	1	25.2669	1.86742	44.7563	0.033615	0.002772	1009.06	83.5524	17.066	27.9011	0.866387	24.1456	1.5899	45.5548	0.034427	0.00210098	1010.86	77.8059	7.57433	28.6048	0.845457	59.4737	1.20834	50.3146	0.036715	0.002587	1012.27	79.1424	16.0095	28.348	0.81124	50.4649	1.17018	47.5384	0.029076	0.002141	1011.13	82.6656	14.95
2	1	4	2	3	1	1	2	2	2	0	2	28.5823	1.90195	45.8069	0.034199	0.002765	1008.89	83.0396	11.9624	27.9396	1.00929	28.654	1.60502	48.6254	0.034427	0.0023827	1010.4	77.8055	7.39005	28.6048	0.981715	59.4737	1.22582	53.2576	0.036715	0.003027	1011.51	79.1416	16.0095	28.4801	0.94894	51.3619	1.19185	47.0341	0.028723	0.002463	1010.39	82.5655	10.3062
3	2	1	1	1	1	1	2	2	2	3	2	28.5823	1.90195	45.8069	0.034199	0.002765	1008.89	83.0396	11.9692	27.9396	1.00929	28.654	1.60502	48.6254	0.034427	0.00247953	1010.4	77.8055	7.3562	28.6048	0.981715	59.4737	1.22582	53.2576	0.036715	0.003027	1011.51	79.1416	16.0095	28.4801	0.94894	51.3619	1.19185	47.0341	0.028723	0.002463	1010.39	82.5655	9.51552
1	1	1	1	1	1	1	2	2	2	4	2	24.8931	1.82327	44.5995	0.032541	0.002725	1009.07	83.5826	17.1067	27.8988	0.857948	23.3146	1.57055	44.8834	0.034427	0.00275986	1010.89	77.8059	7.58126	28.6048	0.83741	59.4737	1.18599	50.2354	0.036715	0.00248	1012.31	79.1425	16.0095	28.3403	0.803108	50.7231	1.14247	47.6658	0.029528	0.002081	1011.18	82.6777	14.5144
2	1	4	2	2	1	1	1	2	2	0	1	25.1975	1.86979	44.7493	0.033668	0.002824	1009.19	83.9295	16.4391	27.8727	0.761267	24.2031	1.59093	45.5987	0.034427	0.00270572	1011.2	77.8063	7.74508	28.6048	0.745226	59.4737	1.20954	50.1548	0.036715	0.002593	1012.83	79.143	16.0095	28.2509	0.709947	50.054	1.17167	47.5303	0.029052	0.002167	1011.68	82.8339	16.3821
2	1	1	1	1	1	1	2	2	2	1	1	27.3484	1.90195	45.3026	0.034199	0.002509	1008.89	83.0429	18.4941	27.9394	1.00839	27.1997	1.60502	47.8476	0.034427	0.00247455	1010.4	77.8055	8.08108	28.6048	0.980853	59.4737	1.22582	53.7577	0.036715	0.002862	1011.52	79.1416	16.0095	28.4793	0.948069	52.9764	1.19185	47.33	0.028723	0.002189	1010.39	82.5655	12.9395
2	2	1	1	1	1	1	2	2	2	4	2	28.5823	1.90195	45.8069	0.034199	0.002765	1008.89	83.0396	12.0493	27.9396	1.00929	28.654	1.60502	48.6254	0.034427	0.00217059	1010.4	77.8055	7.14335	28.6048	0.981715	59.4737	1.22582	53.2576	0.036715	0.003027	1011.51	79.1416	16.0095	28.4801	0.94894	51.3619	1.19185	47.0341	0.028723	0.002463	1010.39	82.5655	10.5753
2	2	3	1	1	1	1	2	2	2	1	2	24.7176	1.79773	44.52	0.031887	0.002702	1009.08	83.6064	17.0736	27.8971	0.850758	22.952	1.55936	44.597	0.034427	0.00216844	1010.91	77.806	7.59267	28.6048	0.830668	59.4737	1.17306	50.2422	0.036715	0.002425	1012.35	79.1425	16.0095	28.3343	0.796342	50.8548	1.12645	47.7362	0.029789	0.002054	1011.21	82.6883	14.3744
2	1	3	1	1	1	1	1	2	1	4	2	26.2615	1.90195	45.0489	0.034199	0.003005	1009.38	84.4839	15.1901	27.8296	0.618553	26.2531	1.60502	47.0028	0.034427	0.00273722	1011.7	77.8068	7.58755	28.6048	0.606806	59.4737	1.22582	50.0951	0.036715	0.002938	1013.66	79.144	16.0095	28.105	0.569078	48.9532	1.19185	46.7472	0.028723	0.002416	1012.5	83.156	15.2163
2	2	3	1	1	1	2	1	2	2	0	2	28.5823	1.90195	45.8069	0.034199	0.002765	1008.89	83.0396	12.0438	27.9396	1.00929	28.654	1.60502	48.6254	0.034427	0.00218518	1010.4	77.8055	7.30825	28.6048	0.981715	59.4737	1.22582	53.2576	0.036715	0.003027	1011.51	79.1416	16.0095	28.4801	0.94894	51.3619	1.19185	47.0341	0.028723	0.002463	1010.39	82.5655	10.6697
2	1	3	1	1	1	1	2	2	2	1	2	27.622	1.90195	45.4305	0.034199	0.002601	1008.89	83.0396	18.6453	27.9396	1.00929	27.6961	1.60502	48.1216	0.034427	0.00216927	1010.4	77.8055	7.93373	28.6048	0.981715	59.4737	1.22582	53.3457	0.036715	0.002955	1011.51	79.1416	16.0095	28.4801	0.94894	52.3551	1.19185	47.1142	0.028723	0.00227	1010.39	82.5655	12.7818
2	1	2	1	1	1	1	2	2	2	0	1	28.578	1.90195	45.8055	0.034199	0.002765	1008.9	83.0805	16.6986	27.9366	0.997887	28.654	1.60502	48.6254	0.034427	0.00219699	1010.44	77.8055	10.3428	28.6048	0.970842	59.4737	1.22582	53.2576	0.036715	0.003027	1011.57	79.1417	16.0095	28.4696	0.937952	51.3602	1.19185	47.0341	0.028723	0.002463	1010.45	82.5655	11.8024
2	1	3	1	1	1	1	1	2	1	4	1	25.2216	1.84809	44.6928	0.033158	0.00269	1009.03	83.4537	17.3172	27.9085	0.893875	23.8333	1.58142	45.2762	0.034427	0.00266934	1010.77	77.8058	7.61201	28.6048	0.871667	59.4737	1.19855	50.7406	0.036715	0.002535	1012.12	79.1423	16.0095	28.3734	0.837727	51.0748	1.15805	47.5994	0.029274	0.002091	1010.99	82.6288	14.0888
2	2	1	1	1	1	2	1	2	2	4	2	25.2238	1.8492	44.6964	0.033185	0.002694	1009.03	83.4554	17.3128	27.9084	0.893417	23.8463	1.58191	45.2863	0.034427	0.00226079	1010.77	77.8058	7.60814	28.6048	0.87123	59.4737	1.19911	50.7131	0.036715	0.002538	1012.13	79.1423	16.0095	28.373	0.837286	51.0428	1.15875	47.5953	0.029262	0.002093	1010.99	82.6294	14.1133
2	1	2	1	1	2	1	2	2	2	1	2	28.5823	1.90195	45.8069	0.034199	0.002765	1008.89	83.0396	11.9437	27.9396	1.00929	28.654	1.60502	48.6254	0.034427	0.00224509	1010.4	77.8055	7.18203	28.6048	0.981715	59.4737	1.22582	53.2576	0.036715	0.003027	1011.51	79.1416	16.0095	28.4801	0.94894	51.3619	1.19185	47.0341	0.028723	0.002463	1010.39	82.5655	9.40472
2	1	4	2	2	1	1	1	2	1	4	2	27.5681	1.90195	45.2389	0.034199	0.002277	1008.88	83.0249	17.8223	27.9422	1.00131	27.4483	1.60502	48.3718	0.034427	0.00262483	1010.37	77.8054	8.32625	28.6048	0.976504	59.4737	1.22582	55.9222	0.036715	0.002716	1011.48	79.1415	16.0095	28.4871	0.944683	54.7778	1.19185	48.0792	0.028723	0.002082	1010.35	82.5655	13.4172
2	2	1	1	1	1	1	1	2	1	4	2	28.5823	1.90195	45.8069	0.034199	0.002765	1008.89	83.0396	11.9431	27.9396	1.00929	28.654	1.60502	48.6254	0.034427	0.002224	1010.4	77.8055	7.57237	28.6048	0.981715	59.4737	1.22582	53.2576	0.036715	0.003027	1011.51	79.1416	16.0095	28.4801	0.94894	51.3619	1.19185	47.0341	0.028723	0.002463	1010.39	82.5655	10.1256
2	2	1	1	1	1	2	1	2	1	4	2	27.0235	1.90195	45.3275	0.034199	0.002796	1009.19	83.9314	15.255	27.8726	0.760736	27.2518	1.60502	47.8434	0.034427	0.00262483	1011.2	77.8063	9.37659	28.6048	0.744719	59.4737	1.22582	52.0637	0.036715	0.002932	1012.83	79.143	16.0095	28.2504	0.709435	50.7345	1.19185	47.1325	0.028723	0.002327	1011.69	82.8348	19.7091
2	2	1	1	1	1	2	1	1	1	4	2	25.7523	1.89608	44.8703	0.034174	0.002958	1009.43	84.6558	15.4266	27.818	0.559488	25.3688	1.60245	46.3684	0.034427	0.00273722	1011.85	77.8069	7.60874	28.6048	0.552705	59.4737	1.22285	49.8701	0.036715	0.002809	1013.9	79.1442	16.0095	28.0637	0.515336	49.1762	1.18817	47.0042	0.028783	0.002337	1012.75	83.2341	15.5667
2	1	1	1	1	1	1	2	2	2	3	2	24.6967	1.81242	44.555	0.032265	0.00277	1009.13	83.7401	16.8593	27.887	0.814064	23.0705	1.5658	44.7187	0.034427	0.00274672	1011.03	77.8061	7.57422	28.6048	0.795567	59.4737	1.1805	49.8128	0.036715	0.002457	1012.55	79.1427	16.0095	28.2997	0.760822	50.3365	1.13567	47.6932	0.029638	0.002089	1011.41	82.7453	15.1286
2	1	4	2	2	1	1	1	2	1	4	1	24.4936	1.79617	44.4919	0.031846	0.002802	1009.2	83.9567	16.5706	27.8707	0.753693	22.7914	1.55867	44.5062	0.034427	0.00273722	1011.22	77.8063	7.59342	28.6048	0.738004	59.4737	1.17227	49.4757	0.036715	0.002424	1012.87	79.1431	16.0095	28.2439	0.702649	50.0428	1.12547	47.7328	0.029805	0.002092	1011.72	82.8471	15.6158
2	1	4	2	3	1	1	2	2	2	0	2	25.4672	1.88026	44.8195	0.033895	0.002763	1009.03	83.4579	17.2083	27.9082	0.892716	24.4815	1.59552	45.8093	0.034427	0.00273722	1010.77	77.8058	7.57611	28.6048	0.870561	59.4737	1.21484	50.5265	0.036715	0.002626	1012.13	79.1423	16.0095	28.3724	0.83661	50.585	1.17824	47.4916	0.028945	0.002154	1011	82.6302	14.6335
2	1	4	2	2	1	1	1	2	1	4	2	25.2534	1.87663	44.729	0.033819	0.002881	1009.45	84.7108	15.6906	27.8139	0.543522	24.4671	1.59393	45.753	0.034427	0.00216465	1011.89	77.8069	7.8286	28.6048	0.537605	59.4737	1.213	49.9381	0.036715	0.002624	1013.98	79.1443	16.0095	28.0497	0.500129	49.6338	1.17596	47.4889	0.028982	0.002226	1012.83	83.2409	16.6648
2	1	4	2	2	1	1	2	2	2	0	1	28.6313	1.90195	45.8565	0.034199	0.00287	1008.96	83.1905	13.2856	27.9244	0.999799	28.6927	1.60502	48.6271	0.034427	0.00204438	1010.57	77.8057	2.8768	28.6048	0.966203	59.4737	1.22582	52.9576	0.036715	0.003027	1011.76	79.142	16.0095	28.4324	0.930549	50.5854	1.19185	47.0341	0.028723	0.002534	1010.63	82.5813	12.1191
2	1	2	1	1	1	1	1	2	2	0	2	25.1243	1.84722	44.6834	0.033137	0.002729	1009.05	83.5164	17.1949	27.9038	0.876398	23.7476	1.58104	45.221	0.034427	0.00271401	1010.83	77.8059	7.58176	28.6048	0.855002	59.4737	1.19811	50.408	0.036715	0.002534	1012.22	79.1424	16.0095	28.3573	0.820886	50.7534	1.15751	47.6008	0.029283	0.002103	1011.08	82.6517	14.4431
2	2	2	1	1	1	1	1	2	1	4	2	25.376	1.87973	44.8071	0.033884	0.002803	1009.1	83.6515	16.8247	27.8936	0.838764	24.466	1.59529	45.7979	0.034427	0.00270046	1010.95	77.806	7.60272	28.6048	0.819119	59.4737	1.21457	50.3466	0.036715	0.002624	1012.42	79.1426	16.0095	28.3225	0.784623	50.2617	1.17791	47.4937	0.02895	0.002169	1011.28	82.7064	15.6537
2	2	1	1	1	1	1	2	2	2	4	2	25.5633	1.89276	44.8687	0.034128	0.002836	1009.25	84.1156	16.0542	27.8587	0.70942	24.9031	1.601	46.1277	0.034427	0.00274465	1011.36	77.8064	8.04975	28.6048	0.695789	59.4737	1.22117	50.5728	0.036715	0.002675	1013.1	79.1433	16.0095	28.203	0.659987	50.0603	1.18608	47.4334	0.028817	0.002211	1011.96	82.9263	17.3146
2	2	1	1	1	1	1	1	1	1	4	2	28.5823	1.90195	45.8069	0.034199	0.002765	1008.89	83.0396	13.0503	27.9396	1.00929	28.654	1.60502	48.6254	0.034427	0.00273722	1010.4	77.8055	8.86365	28.6048	0.981714	59.4737	1.22582	53.2576	0.036715	0.003027	1011.51	79.1416	16.0095	28.4801	0.94894	51.3619	1.19185	47.0341	0.028723	0.002463	1010.39	82.5655	10.1577
2	1	1	1	1	1	1	2	2	1	4	1	24.568	1.79231	44.4964	0.031746	0.002748	1009.12	83.7176	16.9114	27.8887	0.820349	22.7764	1.55698	44.4686	0.034427	0.00232152	1011.01	77.8061	7.57445	28.6048	0.801559	59.4737	1.17031	49.8187	0.036715	0.002417	1012.51	79.1427	16.0095	28.3055	0.766878	50.47	1.12305	47.7419	0.029844	0.002065	1011.38	82.7352	14.8465
2	2	1	1	1	1	1	1	2	1	4	2	28.1226	1.90195	45.6659	0.034199	0.002773	1009.05	83.5288	15.1018	27.9029	0.872962	28.5692	1.60502	48.6224	0.034427	0.00205987	1010.84	77.8059	9.49302	28.6048	0.851726	59.4737	1.22582	53.0482	0.036715	0.003027	1012.24	79.1424	16.0095	28.3541	0.817576	51.1823	1.19185	47.0341	0.028723	0.002422	1011.1	82.6564	14.8452
2	1	3	1	1	1	1	1	2	1	4	2	28.2879	1.90195	45.7166	0.034199	0.00277	1009	83.3804	15.5564	27.914	0.914307	28.648	1.60502	48.6254	0.034427	0.00275986	1010.7	77.8058	10.0072	28.6048	0.891148	59.4737	1.22582	53.1638	0.036715	0.003027	1012.02	79.1422	16.0095	28.3923	0.857415	51.2472	1.19185	47.0341	0.028723	0.002437	1010.88	82.6047	14.0657
3	2	1	1	1	1	0	2	2	2	4	2	26.0316	1.90195	45.0228	0.034199	0.002815	1009.16	83.8522	16.1908	27.8785	0.782813	25.6801	1.60502	46.7085	0.034427	0.00219382	1011.13	77.8062	8.10565	28.6048	0.76577	59.4737	1.22582	51.0703	0.036715	0.002763	1012.71	79.1429	16.0095	28.2708	0.730709	50.3385	1.19185	47.3285	0.028723	0.00224	1011.57	82.797	17.3866
2	2	4	2	2	1	1	1	2	1	3	2	28.4966	1.90195	45.7806	0.034199	0.002766	1008.96	83.2526	13.9318	27.9236	0.949936	28.654	1.60502	48.6254	0.034427	0.00217447	1010.59	77.8057	9.21078	28.6048	0.925121	59.4737	1.22582	53.2569	0.036715	0.003027	1011.83	79.142	16.0095	28.4252	0.891748	51.3285	1.19185	47.0341	0.028723	0.002456	1010.7	82.5733	11.7501
2	1	4	2	5	1	1	1	2	1	4	2	28.2879	1.90195	45.7166	0.034199	0.00277	1009	83.3804	15.5564	27.914	0.914307	28.648	1.60502	48.6254	0.034427	0.00273722	1010.7	77.8058	10.0072	28.6048	0.891148	59.4737	1.22582	53.1638	0.036715	0.003027	1012.02	79.1422	16.0095	28.3923	0.857415	51.2472	1.19185	47.0341	0.028723	0.002437	1010.88	82.6047	14.0657
2	2	3	1	1	1	2	1	2	1	4	2	27.6824	1.90195	45.4756	0.034199	0.002658	1008.89	83.0396	18.5516	27.9396	1.00929	27.8517	1.60502	48.2176	0.034427	0.0023638	1010.4	77.8055	7.80718	28.6048	0.981715	59.4737	1.22582	53.0343	0.036715	0.002983	1011.51	79.1416	16.0095	28.4801	0.94894	51.9361	1.19185	47.0757	0.028723	0.002311	1010.39	82.5655	12.7451
2	2	1	1	1	1	1	1	2	2	4	2	26.9407	1.60502	47.4664	0.034427	0.0025457	1011.51	77.8066	7.57374	28.6048	0.680023	59.4737	1.22582	50.1974	0.036715	0.003046	1013.32	79.1437	16.0095	28.1627	0.64197	48.722	1.19185	46.495	0.028723	0.002485	1012.17	83.0573	14.7793	27.4564	0.604213	66.9294	0.815622	54.3504	0.031298	0.003223	1012.58	79.8557	13.0031
2	1	1	1	1	1	2	1	2	1	4	1	27.7036	1.60502	48.4854	0.034427	0.00259231	1010.39	77.8055	8.38389	28.6048	0.980937	59.4737	1.22582	55.7615	0.036715	0.002777	1011.49	79.1416	16.0095	28.4839	0.948538	54.6077	1.19185	47.8882	0.028723	0.002111	1010.37	82.5655	13.3479	27.8123	0.88784	71.224	0.815622	54.3504	0.031298	0.002659	1010.73	79.9508	12.8396
2	1	1	1	1	1	1	1	2	1	4	2	28.654	1.60502	48.6254	0.034427	0.00258413	1010.4	77.8055	9.03651	28.6048	0.98162	59.4737	1.22582	53.2576	0.036715	0.003027	1011.51	79.1416	16.0095	28.48	0.948845	51.3619	1.19185	47.0341	0.028723	0.002463	1010.39	82.5655	10.3681	27.8091	0.888203	66.9452	0.815622	54.3504	0.031298	0.002949	1010.75	79.9508	11.7166
2	1	4	2	3	1	1	1	2	2	4	2	23.8589	1.58435	45.3371	0.034427	0.00213249	1011.05	77.8061	7.60603	28.6048	0.788221	59.4737	1.20194	50.0249	0.036715	0.002553	1012.59	79.1428	16.0095	28.2926	0.753397	50.1839	1.16225	47.5785	0.029205	0.002139	1011.45	82.7578	15.7028	27.5968	0.70706	69.6173	0.836507	54.4892	0.031963	0.003141	1011.84	79.9066	13.0031
2	2	2	1	1	1	1	1	2	2	0	2	25.1757	1.60341	46.3324	0.034427	0.00270023	1011.5	77.8065	8.2075	28.6048	0.654298	59.4737	1.22396	50.7152	0.036715	0.002706	1013.33	79.1436	16.0095	28.1628	0.618057	50.0554	1.18954	47.3962	0.028761	0.002231	1012.18	83.0066	17.7192	27.4497	0.581625	68.8192	0.815622	54.3504	0.03135	0.003136	1012.6	79.8495	12.9528
2	1	4	2	2	1	1	1	2	1	4	2	28.654	1.60502	48.6254	0.034427	0.00218673	1010.4	77.8055	7.27658	28.6048	0.981715	59.4737	1.22582	53.2576	0.036715	0.003027	1011.51	79.1416	16.0095	28.4801	0.94894	51.3619	1.19185	47.0341	0.028723	0.002463	1010.39	82.5655	9.49032	27.8092	0.888291	66.9452	0.815622	54.3504	0.031298	0.002949	1010.75	79.9508	12.0329
2	1	1	1	5	1	1	2	2	1	4	2	28.654	1.60502	48.6254	0.034427	0.00213612	1010.5	77.8056	10.517	28.6048	0.95176	59.4737	1.22582	53.2576	0.036715	0.003027	1011.68	79.1418	16.0095	28.4511	0.918669	51.347	1.19185	47.0341	0.028723	0.00246	1010.55	82.5655	11.9242	27.7763	0.860235	66.9712	0.815622	54.3504	0.031298	0.002952	1010.92	79.9508	15.6796
2	1	1	1	1	1	1	1	2	2	4	1	28.654	1.60502	48.6254	0.034427	0.00255605	1010.39	77.8055	4.55679	28.6048	0.996827	59.4737	1.22582	53.2437	0.036715	0.003027	1011.48	79.1416	16.0095	28.4837	0.963294	51.1934	1.19185	47.0341	0.028723	0.002483	1010.36	82.5655	11.2689	27.8163	0.901782	66.6295	0.815622	54.3504	0.031298	0.002965	1010.72	79.9508	12.6409
2	1	1	1	1	1	1	2	2	2	0	2	24.1069	1.58917	45.5247	0.034427	0.00218673	1011.39	77.8064	7.83945	28.6048	0.687007	59.4737	1.2075	50.0453	0.036715	0.002582	1013.15	79.1434	16.0095	28.1945	0.651112	49.9248	1.16914	47.5439	0.029093	0.002173	1012	82.9431	16.7225	27.4856	0.612261	69.3411	0.829329	54.4086	0.031808	0.003161	1012.41	79.864	13.0031
2	1	3	1	1	1	1	2	2	2	1	1	24.1677	1.5903	45.5718	0.034427	0.00222338	1011.3	77.8064	7.80965	28.6048	0.713009	59.4737	1.20881	50.1102	0.036715	0.002589	1013.01	79.1432	16.0095	28.2197	0.677389	49.9831	1.17076	47.5352	0.029067	0.002171	1011.86	82.8936	16.6112	27.5142	0.636615	69.3264	0.827726	54.3935	0.031772	0.003156	1012.27	79.8754	13.0031
2	2	1	1	1	1	1	2	2	2	4	2	28.5947	1.60502	48.6241	0.034427	0.00217766	1010.88	77.806	5.12683	28.6048	0.84753	59.4737	1.22582	52.9154	0.036715	0.003027	1012.3	79.1425	16.0095	28.3419	0.812657	50.7345	1.19185	47.0341	0.028723	0.002473	1011.16	82.6793	13.4627	27.6549	0.762121	66.9035	0.815622	54.3504	0.031298	0.003014	1011.55	79.9246	13.3348
2	1	4	2	2	1	1	2	2	1	4	1	24.3756	1.59313	45.7013	0.034427	0.00253709	1011.76	77.8068	7.89603	28.6048	0.5772	59.4737	1.21208	50.0148	0.036715	0.002609	1013.76	79.1441	16.0095	28.0881	0.540143	49.7304	1.17482	47.5125	0.029001	0.00221	1012.61	83.1604	16.9033	27.365	0.509413	69.1842	0.823917	54.364	0.031681	0.003172	1013.03	79.8141	13.0031
3	1	1	1	1	2	1	2	2	2	0	2	26.9407	1.60502	47.4664	0.034427	0.00245168	1011.51	77.8066	7.57374	28.6048	0.680023	59.4737	1.22582	50.1974	0.036715	0.003046	1013.32	79.1437	16.0095	28.1627	0.64197	48.722	1.19185	46.495	0.028723	0.002485	1012.17	83.0573	14.7793	27.4564	0.604213	66.9294	0.815622	54.3504	0.031298	0.003223	1012.58	79.8557	13.0031
2	1	2	1	1	1	1	2	2	1	4	2	23.3529	1.57273	44.9361	0.034427	0.00210098	1010.96	77.806	7.57432	28.6048	0.816195	59.4737	1.18851	50.0016	0.036715	0.002491	1012.43	79.1426	16.0095	28.3197	0.781668	50.441	1.1456	47.6528	0.029477	0.002098	1011.3	82.7111	14.9675	27.6275	0.733261	70.1171	0.855478	54.7543	0.032337	0.00312	1011.69	79.9173	13.0031
2	1	2	1	1	1	1	1	2	1	4	2	24.1273	1.58953	45.5399	0.034427	0.0023827	1011.41	77.8065	7.85017	28.6048	0.682461	59.4737	1.20792	50.0534	0.036715	0.002584	1013.18	79.1434	16.0095	28.1901	0.646518	49.9178	1.16967	47.5411	0.029085	0.002175	1012.03	82.9518	16.7587	27.4806	0.608003	69.3278	0.828802	54.4035	0.031796	0.003162	1012.44	79.862	13.0031
2	1	2	1	1	1	2	2	2	2	4	2	23.8615	1.58243	45.2982	0.034427	0.00247953	1010.77	77.8058	7.60449	28.6048	0.87083	59.4737	1.19971	50.6875	0.036715	0.002542	1012.13	79.1423	16.0095	28.3726	0.836882	51.0117	1.15949	47.5916	0.02925	0.002096	1010.99	82.6299	14.138	27.6875	0.784434	70.2852	0.839517	54.5274	0.032025	0.003058	1011.38	79.936	13.0031
2	1	2	1	1	1	1	2	2	2	0	2	24.2299	1.59061	45.5905	0.034427	0.00275986	1011.73	77.8068	7.86602	28.6048	0.585307	59.4737	1.20916	49.9291	0.036715	0.002592	1013.72	79.144	16.0095	28.096	0.548335	49.7261	1.1712	47.5329	0.02906	0.002201	1012.56	83.144	16.8209	27.3739	0.517006	69.263	0.827299	54.3896	0.031762	0.003174	1012.99	79.8179	13.0031
2	1	3	1	1	1	1	2	2	2	0	2	28.654	1.60502	48.6254	0.034427	0.00270572	1010.48	77.8056	9.9996	28.6048	0.956894	59.4737	1.22582	53.2576	0.036715	0.003027	1011.65	79.1418	16.0095	28.456	0.923857	51.3588	1.19185	47.0341	0.028723	0.002463	1010.52	82.5655	10.8197	27.782	0.865044	66.9507	0.815622	54.3504	0.031298	0.00295	1010.89	79.9508	12.1862
2	1	2	1	1	1	1	2	2	2	4	2	24.7047	1.59866	45.9782	0.034427	0.00247455	1011.33	77.8064	7.96245	28.6048	0.706542	59.4737	1.21847	50.4527	0.036715	0.002652	1013.04	79.1433	16.0095	28.2134	0.670854	50.04	1.18274	47.4607	0.028872	0.002199	1011.9	82.9058	17.0699	27.5071	0.630558	69.0511	0.817722	54.3504	0.031503	0.003145	1012.3	79.8726	13.002
2	1	4	2	2	2	1	1	2	1	3	2	24.0579	1.58827	45.4884	0.034427	0.00217059	1010.98	77.806	7.58873	28.6048	0.809578	59.4737	1.20646	50.1527	0.036715	0.002576	1012.47	79.1426	16.0095	28.3133	0.774981	50.259	1.16786	47.5506	0.029114	0.002146	1011.33	82.7219	15.5285	27.6202	0.727064	69.547	0.830622	54.4218	0.031837	0.003132	1011.72	79.9148	13.0031
2	1	4	2	3	1	1	2	2	1	4	2	27.1409	1.60502	47.5839	0.034427	0.00216844	1011.41	77.8065	7.57191	28.6048	0.712539	59.4737	1.22582	50.1173	0.036715	0.003092	1013.16	79.1435	16.0095	28.1897	0.674452	48.5825	1.19185	46.3464	0.028723	0.002512	1012.01	83.0245	14.5762	27.4882	0.634395	66.6757	0.815622	54.3504	0.031298	0.003232	1012.42	79.8897	13.0031
2	2	1	1	1	1	2	1	1	1	4	2	29.1191	1.60502	49.336	0.034427	0.00273722	1010.4	77.8055	8.25272	28.6048	0.981715	59.4737	1.22582	56.3189	0.036715	0.002941	1011.51	79.1416	16.0095	28.4801	0.94894	54.7225	1.19185	47.5736	0.028723	0.002222	1010.39	82.5655	13.2102	27.8092	0.888291	70.1642	0.815622	54.3504	0.031298	0.002626	1010.75	79.9508	12.6724
2	1	1	1	1	1	1	2	2	2	0	2	24.1333	1.58967	45.5457	0.034427	0.00218518	1011.22	77.8063	7.74591	28.6048	0.739345	59.4737	1.20809	50.1084	0.036715	0.002585	1012.86	79.1431	16.0095	28.2452	0.704004	50.0368	1.16987	47.5401	0.029081	0.002165	1011.72	82.8447	16.3862	27.5431	0.661282	69.3693	0.828605	54.4016	0.031792	0.003152	1012.12	79.8867	13.0031
2	1	1	1	1	1	1	2	2	2	4	1	27.7444	1.60502	48.1453	0.034427	0.00216927	1010.4	77.8055	7.86398	28.6048	0.981715	59.4737	1.22582	53.15	0.036715	0.002969	1011.51	79.1416	16.0095	28.4801	0.94894	52.1204	1.19185	47.0906	0.028723	0.00229	1010.39	82.5655	12.7627	27.8092	0.888291	68.7381	0.815622	54.3504	0.031298	0.0029	1010.75	79.9508	12.4012
2	1	1	1	1	1	2	2	2	2	4	2	23.5735	1.57821	45.1182	0.034427	0.00219699	1011.28	77.8063	7.69048	28.6048	0.720146	59.4737	1.19484	49.7765	0.036715	0.002519	1012.97	79.1432	16.0095	28.2266	0.684602	49.9682	1.15345	47.619	0.029349	0.002139	1011.82	82.8802	16.1765	27.522	0.6433	69.6694	0.846308	54.6197	0.03216	0.003163	1012.23	79.8785	13.0031
2	2	1	1	1	1	1	1	2	1	4	2	24.6917	1.5985	45.9684	0.034427	0.00266934	1011.38	77.8064	7.98922	28.6048	0.691666	59.4737	1.21828	50.434	0.036715	0.00265	1013.13	79.1434	16.0095	28.199	0.655821	50.0133	1.1825	47.4625	0.028876	0.002201	1011.98	82.9342	17.156	27.4907	0.616625	69.0497	0.817873	54.3504	0.031508	0.003147	1012.39	79.8661	12.9999
2	2	4	2	2	1	1	1	2	1	3	2	25.2332	1.60379	46.3755	0.034427	0.00226079	1011.49	77.8065	8.22748	28.6048	0.65789	59.4737	1.2244	50.7557	0.036715	0.002713	1013.31	79.1436	16.0095	28.1663	0.621687	50.0769	1.19009	47.3884	0.028752	0.002233	1012.16	82.9996	17.7651	27.4536	0.58499	68.7974	0.815622	54.3504	0.031338	0.003134	1012.58	79.8511	12.9465
2	1	3	1	1	1	1	2	2	2	0	1	25.2332	1.60379	46.3755	0.034427	0.00224509	1011.49	77.8065	8.22748	28.6048	0.65789	59.4737	1.2244	50.7557	0.036715	0.002713	1013.31	79.1436	16.0095	28.1663	0.621687	50.0769	1.19009	47.3884	0.028752	0.002233	1012.16	82.9996	17.7651	27.4536	0.58499	68.7974	0.815622	54.3504	0.031338	0.003134	1012.58	79.8511	12.9465
2	2	1	1	1	1	1	2	2	2	0	2	24.3258	1.59232	45.6644	0.034427	0.00262483	1011.74	77.8068	7.88932	28.6048	0.582102	59.4737	1.21115	49.9917	0.036715	0.002603	1013.73	79.144	16.0095	28.0928	0.545097	49.7338	1.17366	47.5191	0.02902	0.002206	1012.58	83.1505	16.8875	27.3704	0.514005	69.2102	0.824972	54.371	0.031707	0.003173	1013.01	79.8164	13.0031
2	1	4	2	4	1	1	1	2	1	3	1	28.2537	1.60502	48.8729	0.034427	0.002224	1010.39	77.8055	8.46222	28.6048	0.982035	59.4737	1.22582	56.1204	0.036715	0.002834	1011.5	79.1416	16.0095	28.4822	0.949417	54.8057	1.19185	47.8216	0.028723	0.002137	1010.37	82.5655	13.3422	27.8112	0.888702	70.9935	0.815622	54.3504	0.031298	0.002633	1010.74	79.9508	12.7163
2	1	1	1	1	1	1	2	2	2	0	2	26.5763	1.60502	47.2292	0.034427	0.00262483	1011.63	77.8067	7.58104	28.6048	0.634124	59.4737	1.22582	50.1936	0.036715	0.002982	1013.53	79.1439	16.0095	28.1258	0.596219	48.8792	1.19185	46.6633	0.028723	0.002445	1012.38	83.1157	15.0624	27.4126	0.561681	67.3179	0.815622	54.3504	0.031298	0.003213	1012.8	79.8249	13.0031
2	1	1	1	1	1	2	1	2	1	4	2	24.8247	1.60013	46.0687	0.034427	0.00273722	1010.86	77.8059	7.58574	28.6048	0.844748	59.4737	1.22017	50.5525	0.036715	0.002666	1012.27	79.1424	16.0095	28.3474	0.810523	50.3329	1.18484	47.4441	0.028837	0.002186	1011.14	82.6667	15.4601	27.6588	0.760004	69.1416	0.816564	54.3504	0.031456	0.003117	1011.52	79.9275	13.0031
2	2	4	2	2	1	1	2	2	2	4	2	28.6362	1.60502	48.6254	0.034427	0.00274672	1010.82	77.8059	4.85078	28.6048	0.866001	59.4737	1.22582	53.0083	0.036715	0.003027	1012.19	79.1424	16.0095	28.3603	0.831361	50.8177	1.19185	47.0341	0.028723	0.002475	1011.06	82.651	13.2302	27.6755	0.779448	66.8716	0.815622	54.3504	0.031298	0.003004	1011.44	79.9311	13.4285
3	2	2	1	1	1	1	2	2	2	0	2	28.5587	1.60502	48.6204	0.034427	0.00273722	1010.84	77.8059	9.55091	28.6048	0.850655	59.4737	1.22582	53.0367	0.036715	0.003027	1012.24	79.1424	16.0095	28.3531	0.816493	51.1768	1.19185	47.0341	0.028723	0.002421	1011.11	82.658	15.0113	27.6653	0.765537	67.2666	0.815622	54.3504	0.031298	0.002978	1011.49	79.9295	12.9822
2	1	1	1	1	1	2	1	2	1	4	2	28.3885	1.60502	48.5119	0.034427	0.00273722	1011.08	77.8062	5.90969	28.6048	0.818077	59.4737	1.22582	52.0352	0.036715	0.003057	1012.6	79.143	16.0095	28.2871	0.780708	49.7903	1.19185	46.9154	0.028723	0.002522	1011.46	82.7952	13.7843	27.6	0.732956	66.4006	0.815622	54.3504	0.031298	0.003105	1011.85	79.9173	12.9981
2	2	1	1	1	1	1	2	2	2	4	2	26.4905	1.60502	47.2812	0.034427	0.00216465	1010.43	77.8055	7.87305	28.6048	0.972432	59.4737	1.22582	52.756	0.036715	0.002821	1011.56	79.1417	16.0095	28.4711	0.93956	52.2416	1.19185	47.2862	0.028723	0.002188	1010.44	82.5655	12.9465	27.799	0.879597	69.6984	0.815622	54.3504	0.031298	0.002906	1010.8	79.9508	12.6764
2	1	4	2	2	1	1	2	2	2	0	2	25.2792	1.60406	46.4099	0.034427	0.00204438	1010.86	77.8059	7.62721	28.6048	0.845488	59.4737	1.22471	50.8249	0.036715	0.002718	1012.27	79.1424	16.0095	28.3481	0.811272	50.325	1.19047	47.3822	0.028746	0.002214	1011.13	82.6656	15.7998	27.6596	0.760698	68.8706	0.815622	54.3504	0.031329	0.003112	1011.52	79.9278	13.0031
1	1	1	1	1	1	1	2	2	2	1	2	25.6251	1.60502	46.6487	0.034427	0.00271401	1011.84	77.8069	8.193	28.6048	0.552418	59.4737	1.22582	50.8342	0.036715	0.002754	1013.9	79.1442	16.0095	28.0641	0.515099	49.9306	1.19185	47.3395	0.028723	0.002276	1012.74	83.2107	17.5168	27.3378	0.486202	68.5853	0.815622	54.3504	0.031298	0.003138	1013.17	79.8026	12.9573
2	1	1	1	1	1	1	1	2	1	4	2	25.8012	1.60448	46.6582	0.034427	0.00270046	1011.65	77.8067	7.57583	28.6048	0.61228	59.4737	1.2252	49.822	0.036715	0.002907	1013.58	79.1439	16.0095	28.1187	0.575315	48.9645	1.19108	46.7149	0.028736	0.002389	1012.43	83.141	15.1407	27.4007	0.542068	67.9427	0.815622	54.3504	0.031316	0.003214	1012.85	79.8186	13.0031
2	2	1	1	1	1	2	2	2	2	5	2	28.6119	1.60502	48.6297	0.034427	0.00274465	1010.89	77.806	4.72688	28.6048	0.864618	59.4737	1.22582	52.5901	0.036715	0.003035	1012.3	79.1426	16.0095	28.3402	0.828403	50.2772	1.19185	47.0235	0.028723	0.002513	1011.16	82.6925	13.3005	27.6579	0.777025	66.4689	0.815622	54.3504	0.031298	0.003055	1011.55	79.9238	13.0432
2	1	1	1	1	1	1	2	2	2	0	2	27.938	1.60502	48.2714	0.034427	0.00273722	1010.4	77.8055	7.82808	28.6048	0.981715	59.4737	1.22582	53.147	0.036715	0.002989	1011.51	79.1416	16.0095	28.4801	0.94894	52.0214	1.19185	47.0689	0.028723	0.002313	1010.39	82.5655	12.7422	27.8092	0.888291	68.5036	0.815622	54.3504	0.031298	0.002906	1010.75	79.9508	12.4639
2	2	2	1	1	1	1	2	2	2	0	2	28.4158	1.60502	48.8883	0.034427	0.00232152	1010.4	77.8055	8.3927	28.6048	0.981715	59.4737	1.22582	55.7565	0.036715	0.00289	1011.51	79.1416	16.0095	28.4801	0.94894	54.4489	1.19185	47.6102	0.028723	0.002177	1010.39	82.5655	13.1765	27.8092	0.888291	70.4847	0.815622	54.3504	0.031298	0.002665	1010.75	79.9508	12.3535
2	2	1	1	1	1	1	1	2	1	4	2	23.0332	1.56178	44.6607	0.034427	0.00205987	1010.9	77.806	7.59241	28.6048	0.833681	59.4737	1.17586	50.2701	0.036715	0.002436	1012.33	79.1425	16.0095	28.3369	0.799364	50.8562	1.12992	47.7205	0.029732	0.002058	1011.2	82.6835	14.3721	27.6469	0.749657	70.7116	0.874548	55.0563	0.032689	0.00308	1011.59	79.9237	13.0031
2	1	4	2	2	1	1	1	2	1	3	2	25.1795	1.60318	46.3115	0.034427	0.00275986	1011.86	77.8069	8.07791	28.6048	0.548456	59.4737	1.22368	50.5297	0.036715	0.002702	1013.92	79.1442	16.0095	28.0602	0.511094	49.8199	1.1892	47.4006	0.028766	0.002254	1012.77	83.2188	17.3135	27.3335	0.482491	68.7803	0.815622	54.3504	0.031358	0.003154	1013.19	79.8007	12.9864
2	1	4	2	3	1	1	2	2	2	4	1	24.8883	1.60052	46.0967	0.034427	0.00219382	1011.78	77.8068	8.04227	28.6048	0.570728	59.4737	1.22062	50.3809	0.036715	0.00267	1013.8	79.1441	16.0095	28.0818	0.533602	49.8121	1.18541	47.4393	0.028828	0.002235	1012.64	83.1735	17.2749	27.3579	0.503351	68.92	0.81631	54.3504	0.031443	0.003159	1013.07	79.8111	12.993
2	1	2	1	1	1	1	1	2	1	4	1	28.654	1.60502	48.6254	0.034427	0.00217447	1010.4	77.8055	8.70134	28.6048	0.981715	59.4737	1.22582	53.2576	0.036715	0.003027	1011.51	79.1416	16.0095	28.4801	0.94894	51.3619	1.19185	47.0341	0.028723	0.002463	1010.39	82.5655	10.0969	27.8092	0.888291	66.9452	0.815622	54.3504	0.031298	0.002949	1010.75	79.9508	10.4914
2	1	1	1	1	1	1	1	2	2	4	1	28.654	1.60502	48.6254	0.034427	0.00273722	1010.39	77.8055	4.55679	28.6048	0.996827	59.4737	1.22582	53.2437	0.036715	0.003027	1011.48	79.1416	16.0095	28.4837	0.963294	51.1934	1.19185	47.0341	0.028723	0.002483	1010.36	82.5655	11.2689	27.8163	0.901782	66.6295	0.815622	54.3504	0.031298	0.002965	1010.72	79.9508	12.6409
2	1	4	2	5	1	1	2	2	2	4	2	24.0068	1.58715	45.444	0.034427	0.0023638	1011.47	77.8065	7.84009	28.6048	0.663245	59.4737	1.20517	49.9469	0.036715	0.00257	1013.28	79.1435	16.0095	28.1715	0.627099	49.8659	1.16626	47.5588	0.02914	0.002173	1012.14	82.9891	16.7367	27.4595	0.590005	69.3844	0.832268	54.4395	0.031873	0.003167	1012.55	79.8535	13.0031
2	2	2	1	1	1	1	2	2	2	0	2	27.0258	1.60502	47.5047	0.034427	0.0023638	1011.43	77.8065	7.57396	28.6048	0.703124	59.4737	1.22582	50.0696	0.036715	0.00308	1013.2	79.1436	16.0095	28.1835	0.665182	48.6026	1.19185	46.362	0.028723	0.002502	1012.05	83.0337	14.6244	27.4804	0.625753	66.7837	0.815622	54.3504	0.031298	0.003232	1012.46	79.8786	13.0031
2	1	1	1	1	1	1	2	2	2	1	2	25.6251	1.60502	46.6487	0.034427	0.0023638	1011.84	77.8069	8.193	28.6048	0.552418	59.4737	1.22582	50.8342	0.036715	0.002754	1013.9	79.1442	16.0095	28.0641	0.515099	49.9306	1.19185	47.3395	0.028723	0.002276	1012.74	83.2107	17.5168	27.3378	0.486202	68.5853	0.815622	54.3504	0.031298	0.003138	1013.17	79.8026	12.9573
2	2	1	1	1	1	1	1	2	1	4	2	59.4737	1.21561	50.2264	0.036715	0.002631	1013.57	79.1438	16.0095	28.122	0.575536	49.837	1.1792	47.4854	0.028929	0.002209	1012.42	83.09	17.1743	27.4035	0.542216	69.0945	0.820225	54.3505	0.031583	0.003162	1012.84	79.8303	13	28.9863	0.619374	63.7081	1.22598	50.2072	0.036297	0.002237	1011.42	82.2886	13.7928
2	1	1	1	1	1	1	1	2	1	4	2	59.4737	1.22582	55.4661	0.036715	0.002808	1011.5	79.1416	16.0095	28.4816	0.948914	54.3603	1.19185	47.7511	0.028723	0.002131	1010.38	82.5655	13.2588	27.8104	0.888239	70.9292	0.815622	54.3504	0.031298	0.002683	1010.75	79.9508	12.6331	29.3562	1.00529	69.3749	1.22598	48.7009	0.038083	0.002274	1009.42	81.9234	16.0276
2	1	2	1	1	1	1	1	2	1	4	2	59.4737	1.22582	53.2477	0.036715	0.002829	1011.54	79.1416	16.0095	28.4747	0.943317	52.6377	1.19185	47.3266	0.028723	0.002179	1010.42	82.5655	12.9473	27.8031	0.883079	69.9002	0.815622	54.3504	0.031298	0.002864	1010.78	79.9508	12.5154	29.3492	0.999547	67.0577	1.22598	49.1774	0.037774	0.002274	1009.46	81.9234	15.7166
2	2	3	1	1	1	1	2	2	1	4	2	59.4737	1.21247	49.9576	0.036715	0.002616	1013.91	79.1442	16.0095	28.0621	0.513035	49.6677	1.1753	47.5038	0.028993	0.00222	1012.76	83.2149	16.7504	27.3356	0.484289	69.1657	0.823484	54.3615	0.03167	0.003176	1013.18	79.8016	13.0031	28.9246	0.554767	63.4825	1.22598	50.3078	0.036138	0.002225	1011.75	82.3756	13.8366
2	2	1	1	1	1	1	2	2	2	4	2	59.4737	1.22582	56.8221	0.036715	0.00292	1011.51	79.1416	16.0095	28.4801	0.94894	55.1456	1.19185	47.7286	0.028723	0.0022	1010.39	82.5655	13.3054	27.8092	0.888291	70.4937	0.815622	54.3504	0.031298	0.002584	1010.75	79.9508	12.8478	29.3548	1.00536	69.7864	1.22598	48.0329	0.038327	0.002274	1009.43	81.9234	15.6711
2	2	1	1	1	1	1	2	2	2	1	2	59.4737	1.22582	53.2576	0.036715	0.003027	1011.51	79.1416	16.0095	28.4801	0.94894	51.3619	1.19185	47.0341	0.028723	0.002463	1010.39	82.5655	10.0969	27.8092	0.888291	66.9452	0.815622	54.3504	0.031298	0.002949	1010.75	79.9508	10.4914	29.3548	1.00536	63.6375	1.22598	48.3633	0.038192	0.002274	1009.43	81.9234	11.3632
2	2	1	1	1	1	2	1	2	2	1	2	59.4737	1.18955	49.6581	0.036715	0.002495	1013.03	79.1433	16.0095	28.215	0.672482	49.9317	1.14689	47.6474	0.029456	0.002131	1011.89	82.9028	16.1309	27.5088	0.632066	69.774	0.853943	54.7312	0.032308	0.003168	1012.29	79.8733	13.0031	29.0819	0.719587	64.3467	1.22598	50.6222	0.035203	0.002141	1010.9	82.1583	13.8951
2	2	1	1	1	1	2	1	1	1	4	2	59.4737	1.21484	50.5265	0.036715	0.002626	1012.13	79.1423	16.0095	28.3724	0.83661	50.585	1.17824	47.4916	0.028945	0.002154	1011	82.6302	14.6335	27.6872	0.784182	69.5281	0.820985	54.3514	0.031604	0.003095	1011.38	79.9359	13.0031	29.2439	0.889245	64.8929	1.22598	50.1671	0.036257	0.002234	1010.03	81.9685	14.0053
2	1	1	1	1	1	1	1	2	1	4	2	59.4737	1.19401	50.9378	0.036715	0.002509	1012.12	79.1423	16.0095	28.3744	0.838514	51.2978	1.15242	47.6479	0.029366	0.002073	1010.99	82.6278	13.9541	27.6894	0.785943	70.6535	0.847495	54.6366	0.032184	0.00303	1011.37	79.9364	13.0031	29.2459	0.891208	66.298	1.22598	50.3731	0.035367	0.002157	1010.02	81.9668	14.261
3	2	2	1	1	1	1	2	2	2	1	2	59.4737	1.21244	50.2809	0.036715	0.002611	1012.47	79.1426	16.0095	28.3139	0.77564	50.236	1.17527	47.5098	0.028993	0.002164	1011.33	82.7208	15.7131	27.6209	0.727675	69.3566	0.823512	54.3616	0.031671	0.003131	1011.72	79.9151	13.0031	29.1837	0.826221	64.4304	1.22598	50.2422	0.036137	0.002225	1010.35	82.0316	13.9217
2	2	4	2	2	1	1	1	2	2	0	2	59.4737	1.22582	51.3004	0.036715	0.002806	1013.14	79.1434	16.0095	28.1963	0.652932	50.3602	1.19185	47.2786	0.028723	0.002267	1011.99	82.9396	18.4994	27.4876	0.613947	68.4858	0.815622	54.3504	0.031298	0.003097	1012.4	79.8648	12.8018	29.0626	0.699378	63.8602	1.22598	49.5889	0.03754	0.002274	1011.01	82.184	13.6238
2	1	2	1	1	1	1	2	2	1	4	2	59.4737	1.21199	50.2554	0.036715	0.002608	1012.55	79.1427	16.0095	28.2995	0.76063	50.1867	1.17471	47.5131	0.029002	0.002165	1011.41	82.7456	15.9094	27.6046	0.713763	69.3389	0.824015	54.3646	0.031683	0.003136	1011.8	79.9094	13.0031	29.1689	0.810705	64.3655	1.22598	50.2529	0.036115	0.002223	1010.43	82.0488	13.9099
2	1	1	1	1	1	1	1	2	1	4	1	59.4737	1.22582	53.1641	0.036715	0.003027	1012.03	79.1422	16.0095	28.3894	0.854345	51.2473	1.19185	47.0341	0.028723	0.002437	1010.9	82.6082	13.9501	27.7064	0.800619	67.1442	0.815622	54.3504	0.031298	0.002967	1011.28	79.9409	13.5298	29.2614	0.907578	63.6868	1.22598	48.4202	0.038192	0.002274	1009.94	81.9532	18.3281
2	1	1	1	1	1	1	2	2	2	0	2	59.4737	1.17349	49.862	0.036715	0.002429	1012.49	79.1427	16.0095	28.3091	0.770621	50.4798	1.12699	47.727	0.02978	0.00207	1011.36	82.729	14.8449	27.6155	0.723023	70.4693	0.878202	55.1165	0.032755	0.00312	1011.75	79.9132	13.0031	29.1788	0.821033	65.3903	1.21012	50.7476	0.034645	0.002082	1010.38	82.0373	13.9732
2	2	4	2	3	1	1	1	2	2	0	2	59.4737	1.22582	53.2437	0.036715	0.003027	1011.48	79.1416	16.0095	28.4837	0.963294	51.1934	1.19185	47.0341	0.028723	0.002483	1010.36	82.5655	11.2689	27.8163	0.901782	66.6295	0.815622	54.3504	0.031298	0.002965	1010.72	79.9508	12.6409	29.3592	1.0205	63.2938	1.22598	48.3558	0.038192	0.002274	1009.41	81.9234	12.0371
2	2	1	1	1	1	2	2	2	2	1	2	59.4737	1.22582	49.9314	0.036715	0.002926	1013.62	79.1439	16.0095	28.1125	0.573163	48.9364	1.19185	46.7141	0.028723	0.002405	1012.46	83.1481	15.164	27.3949	0.54015	67.7542	0.815622	54.3504	0.031298	0.003214	1012.89	79.817	13.0031	28.977	0.617133	61.4524	1.22598	49.9018	0.037312	0.002274	1011.47	82.3291	13.9365
2	1	1	1	1	1	1	2	2	1	1	1	59.4737	1.22582	49.9314	0.036715	0.002926	1013.62	79.1439	16.0095	28.1125	0.573163	48.9364	1.19185	46.7141	0.028723	0.002405	1012.46	83.1481	15.164	27.3949	0.54015	67.7542	0.815622	54.3504	0.031298	0.003214	1012.89	79.817	13.0031	28.977	0.617133	61.4524	1.22598	49.9018	0.037312	0.002274	1011.47	82.3291	13.9365
3	1	1	1	1	1	1	2	2	1	4	1	59.4737	1.22582	51.5138	0.036715	0.002842	1013.1	79.1433	16.0095	28.2037	0.66072	50.4602	1.19185	47.2355	0.028723	0.002284	1011.95	82.9249	18.8318	27.4961	0.621165	68.3509	0.815622	54.3504	0.031298	0.003083	1012.36	79.8682	12.7103	29.0703	0.707428	63.8577	1.22598	49.4561	0.037757	0.002274	1010.97	82.1737	13.6427
2	1	1	1	1	1	2	1	2	1	4	2	59.4737	1.2153	50.3575	0.036715	0.002629	1012.55	79.1427	16.0095	28.2994	0.760534	50.1857	1.17881	47.4879	0.028936	0.002176	1011.41	82.7457	16.0337	27.6045	0.713674	69.2311	0.820527	54.3507	0.031591	0.003134	1011.8	79.9094	13.0031	29.1688	0.810606	64.2899	1.22598	50.1851	0.036281	0.002236	1010.43	82.0489	13.9007
2	1	3	1	1	1	1	2	2	1	4	1	59.4737	1.22582	53.2576	0.036715	0.003027	1011.51	79.1416	16.0095	28.4801	0.94894	51.3619	1.19185	47.0341	0.028723	0.002463	1010.39	82.5655	10.3779	27.8092	0.888291	66.9452	0.815622	54.3504	0.031298	0.002949	1010.75	79.9508	12.154	29.3548	1.00536	63.6375	1.22598	48.3633	0.038192	0.002274	1009.43	81.9234	12.6013
2	1	1	1	1	1	1	2	2	2	4	1	59.4737	1.22582	50.2429	0.036715	0.003009	1013.44	79.1438	16.0095	28.141	0.61575	48.8268	1.19185	46.605	0.028723	0.002463	1012.29	83.0886	14.9485	27.4308	0.579848	67.1335	0.815622	54.3504	0.031298	0.003216	1012.71	79.8354	13.0031	29.0072	0.661518	60.9143	1.22598	49.6076	0.037819	0.002274	1011.3	82.289	13.9214
2	2	4	2	2	1	1	2	2	2	0	2	59.4737	1.22582	53.1032	0.036715	0.003027	1012.15	79.1423	16.0095	28.3695	0.833641	51.212	1.19185	47.0341	0.028723	0.002429	1011.01	82.6342	14.4608	27.6839	0.78143	67.2056	0.815622	54.3504	0.031298	0.002973	1011.4	79.935	13.1745	29.241	0.886175	63.702	1.22598	48.4581	0.038192	0.002274	1010.05	81.9713	17.7217
2	1	3	1	1	1	1	2	2	2	1	1	59.4737	1.22582	53.2576	0.036715	0.003027	1011.62	79.1417	16.0095	28.4612	0.931299	51.2731	1.19185	47.0341	0.028723	0.002473	1010.49	82.5655	11.8297	27.7884	0.871977	66.8556	0.815622	54.3504	0.031298	0.002957	1010.86	79.9508	13.9922	29.3355	0.987182	63.4739	1.22598	48.3633	0.038192	0.002274	1009.54	81.9234	13.2319
2	1	2	1	1	1	1	2	2	2	0	1	59.4737	1.22476	50.7055	0.036715	0.002719	1013.69	79.144	16.0095	28.1012	0.553781	49.9535	1.19053	47.3811	0.028745	0.00225	1012.53	83.1332	17.6631	27.3799	0.522053	68.7397	0.815622	54.3504	0.031328	0.003142	1012.96	79.8204	12.9527	28.9648	0.596886	63.5559	1.22598	49.913	0.036955	0.00227	1011.53	82.3187	13.7241
2	2	1	1	1	1	1	2	2	1	4	2	59.4737	1.22582	53.0367	0.036715	0.003027	1012.24	79.1424	16.0095	28.3531	0.816493	51.1768	1.19185	47.0341	0.028723	0.002421	1011.11	82.658	15.0113	27.6653	0.765537	67.2666	0.815622	54.3504	0.031298	0.002978	1011.49	79.9295	12.9822	29.2241	0.86845	63.717	1.22598	48.4996	0.038192	0.002274	1010.14	81.9878	17.3458
2	2	1	1	1	1	1	1	1	1	4	2	59.4737	1.21104	50.2059	0.036715	0.002602	1012.77	79.143	16.0095	28.2607	0.720154	50.0809	1.17352	47.5199	0.029022	0.002169	1011.63	82.8156	16.3378	27.5606	0.67625	69.3071	0.825099	54.3719	0.03171	0.003146	1012.03	79.8933	13.0031	29.129	0.768865	64.2221	1.22598	50.2749	0.03607	0.00222	1010.65	82.0976	13.8761
3	1	2	1	1	1	1	2	2	1	4	2	59.4737	1.20886	49.829	0.036715	0.002599	1013.9	79.1442	16.0095	28.0643	0.515355	49.6383	1.17083	47.5191	0.029066	0.002213	1012.74	83.2102	16.5891	27.3381	0.48644	69.2602	0.827663	54.3929	0.03177	0.00318	1013.17	79.8027	13.0031	28.9269	0.557165	63.504	1.22598	50.3816	0.03597	0.002212	1011.74	82.3724	13.8537
3	1	1	1	1	1	2	2	2	2	4	2	59.4737	1.22582	52.5731	0.036715	0.003043	1011.82	79.1422	16.0095	28.4205	0.940145	50.0749	1.19185	46.9992	0.028723	0.002577	1010.69	82.6386	12.0825	27.7569	0.881084	65.6726	0.815622	54.3504	0.031298	0.003067	1011.06	80.0503	12.0277	29.297	0.99777	61.4094	1.22598	48.3372	0.038192	0.002274	1009.73	82.0053	11.8463
1	1	1	1	1	1	1	2	2	2	1	2	59.4737	1.22582	50.2176	0.036715	0.003066	1013.25	79.1436	16.0095	28.1744	0.657218	48.6758	1.19185	46.447	0.028723	0.002498	1012.1	83.0404	14.6896	27.4706	0.618399	66.7901	0.815622	54.3504	0.031298	0.003225	1012.51	79.8704	13.0031	29.042	0.70457	60.5014	1.22598	49.5048	0.038033	0.002274	1011.11	82.2618	13.8956
2	1	1	1	1	1	1	1	2	1	4	2	59.4737	1.22294	50.5598	0.036715	0.002693	1013.68	79.144	16.0095	28.1031	0.555737	49.9042	1.18828	47.4116	0.028781	0.002239	1012.52	83.1293	17.5226	27.382	0.523866	68.837	0.815622	54.3504	0.031379	0.003149	1012.95	79.8213	12.9723	28.9667	0.598908	63.5782	1.22598	50.0008	0.036768	0.002264	1011.52	82.316	13.7454
2	1	1	1	1	1	1	2	2	1	4	2	59.4737	1.22368	50.5297	0.036715	0.002702	1013.92	79.1442	16.0095	28.0602	0.511094	49.8199	1.1892	47.4006	0.028766	0.002254	1012.77	83.2188	17.3135	27.3335	0.482491	68.7803	0.815622	54.3504	0.031358	0.003154	1013.19	79.8007	12.9864	28.9227	0.552761	63.3951	1.22598	49.9864	0.036836	0.002266	1011.76	82.3783	13.7646
2	2	4	2	3	1	1	1	2	1	4	2	59.4737	1.22582	53.2576	0.036715	0.003027	1011.52	79.1416	16.0095	28.4795	0.948279	51.3619	1.19185	47.0341	0.028723	0.002463	1010.39	82.5655	9.32314	27.8085	0.887678	66.9452	0.815622	54.3504	0.031298	0.002949	1010.76	79.9508	12.0919	29.3541	1.00468	63.6375	1.22598	48.3633	0.038192	0.002274	1009.44	81.9234	11.1576
2	2	1	1	1	1	2	1	2	1	4	2	59.4737	1.19848	50.9184	0.036715	0.002533	1012.09	79.1422	16.0095	28.3787	0.843241	51.2388	1.15796	47.6097	0.029275	0.002084	1010.96	82.6217	13.9623	27.6944	0.790328	70.4951	0.841213	54.5497	0.032059	0.003034	1011.34	79.9379	13.0031	29.2504	0.896099	66.1463	1.22598	50.3252	0.035538	0.002174	1009.99	81.9626	14.2642
2	1	1	1	1	1	1	1	2	1	4	1	59.4737	1.22582	53.2576	0.036715	0.003027	1011.51	79.1416	16.0095	28.4801	0.94894	51.3619	1.19185	47.0341	0.028723	0.002463	1010.39	82.5655	10.1741	27.8092	0.888291	66.9452	0.815622	54.3504	0.031298	0.002949	1010.75	79.9508	12.0872	29.3548	1.00536	63.6375	1.22598	48.3633	0.038192	0.002274	1009.43	81.9234	9.43741
2	2	4	2	2	1	1	1	2	1	3	2	59.4737	1.22582	53.2576	0.036715	0.003027	1011.59	79.1417	16.0095	28.467	0.935335	51.3606	1.19185	47.0341	0.028723	0.002463	1010.46	82.5655	11.7099	27.7944	0.875681	66.9474	0.815622	54.3504	0.031298	0.00295	1010.83	79.9508	16.9624	29.3413	0.991296	63.638	1.22598	48.3633	0.038192	0.002274	1009.5	81.9234	20.2796
2	1	1	1	1	1	1	1	2	1	4	2	59.4737	1.22582	53.2576	0.036715	0.003027	1011.51	79.1416	16.0095	28.4801	0.94894	51.3619	1.19185	47.0341	0.028723	0.002463	1010.39	82.5655	9.49032	27.8092	0.888291	66.9452	0.815622	54.3504	0.031298	0.002949	1010.75	79.9508	12.0329	29.3548	1.00536	63.6375	1.22598	48.3633	0.038192	0.002274	1009.43	81.9234	8.92273
3	2	1	1	1	1	2	2	2	2	5	2	59.4737	1.18955	49.6581	0.036715	0.002495	1013.03	79.1433	16.0095	28.215	0.672482	49.9317	1.14689	47.6474	0.029456	0.002131	1011.89	82.9028	16.1309	27.5088	0.632066	69.774	0.853943	54.7312	0.032308	0.003168	1012.29	79.8733	13.0031	29.0819	0.719587	64.3467	1.22598	50.6222	0.035203	0.002141	1010.9	82.1583	13.8951
3	2	4	2	3	1	1	2	2	1	4	2	59.4737	1.21117	49.9589	0.036715	0.002605	1013.81	79.1441	16.0095	28.0798	0.531507	49.7033	1.17369	47.5188	0.029019	0.00221	1012.66	83.1777	16.8172	27.3557	0.501409	69.2084	0.824948	54.3709	0.031706	0.003175	1013.08	79.8102	13.0031	28.9428	0.573861	63.5773	1.22598	50.3245	0.036076	0.00222	1011.65	82.3498	13.8312
2	1	1	1	1	1	1	2	2	1	4	1	59.4737	1.21615	50.3578	0.036715	0.002635	1013.05	79.1433	16.0095	28.2128	0.670199	50.0157	1.17986	47.481	0.028919	0.002192	1011.9	82.9071	16.9541	27.5064	0.629951	69.1217	0.819714	54.3504	0.031568	0.003149	1012.31	79.8723	13.0031	29.0797	0.717227	63.9981	1.22598	50.172	0.036326	0.002239	1010.91	82.1613	13.8142
2	2	1	1	1	1	2	1	2	1	4	2	59.4737	1.22582	56.4249	0.036715	0.002927	1011.51	79.1416	16.0095	28.4801	0.94894	54.8433	1.19185	47.6351	0.028723	0.002206	1010.39	82.5655	13.245	27.8092	0.888291	70.3452	0.815622	54.3504	0.031298	0.002616	1010.75	79.9508	12.6762	29.3548	1.00536	69.3989	1.22598	48.1269	0.038283	0.002274	1009.43	81.9234	15.9043
2	1	2	1	1	1	2	2	2	1	4	2	59.4737	1.22582	53.171	0.036715	0.002956	1011.51	79.1416	16.0095	28.4801	0.94894	52.1896	1.19185	47.1054	0.028723	0.002277	1010.39	82.5655	12.7765	27.8092	0.888291	68.8723	0.815622	54.3504	0.031298	0.002894	1010.75	79.9508	12.3674	29.3548	1.00536	65.8671	1.22598	48.8535	0.038189	0.002274	1009.43	81.9234	15.864
2	1	1	1	1	1	1	1	2	1	4	1	59.4737	1.22575	50.9815	0.036715	0.002747	1012.67	79.1429	16.0095	28.2784	0.73863	50.3047	1.19177	47.3477	0.028725	0.002232	1011.53	82.7831	17.1406	27.5807	0.693374	68.7195	0.815622	54.3504	0.0313	0.003111	1011.93	79.9008	12.9978	29.1472	0.787964	64.0278	1.22598	49.792	0.037154	0.002274	1010.55	82.075	13.7863
2	2	1	1	1	1	2	2	2	1	4	2	59.4737	1.22582	53.0356	0.036715	0.003027	1012.23	79.1424	16.0095	28.3553	0.818801	51.1763	1.19185	47.0341	0.028723	0.002421	1011.09	82.6547	15.1351	27.6678	0.767676	67.2677	0.815622	54.3504	0.031298	0.002978	1011.48	79.9303	12.9795	29.2263	0.870836	63.7174	1.22598	48.5003	0.038192	0.002274	1010.12	81.9855	17.4604
2	1	1	1	1	1	1	1	2	2	0	1	59.4737	1.21693	50.3664	0.036715	0.00264	1013.2	79.1434	16.0095	28.1859	0.642184	49.9754	1.18084	47.4744	0.028903	0.002199	1012.05	82.9601	17.1537	27.4759	0.603986	69.084	0.819	54.3504	0.031546	0.003151	1012.46	79.8601	13.0003	29.052	0.688268	63.9096	1.22598	50.158	0.036369	0.002242	1011.06	82.1982	13.7939
2	1	1	1	1	1	1	1	2	1	4	2	59.4737	1.2114	50.0816	0.036715	0.002604	1013.52	79.1438	16.0095	28.1306	0.584446	49.8182	1.17398	47.5173	0.029014	0.002196	1012.37	83.0724	17.0061	27.4132	0.550474	69.2125	0.824681	54.369	0.0317	0.003167	1012.79	79.8344	13.0031	28.9951	0.628585	63.7763	1.22598	50.2957	0.036087	0.002221	1011.37	82.2764	13.8127
2	1	4	2	4	2	1	1	2	1	4	2	59.4737	1.22582	51.9266	0.036715	0.002814	1011.61	79.1417	16.0095	28.463	0.931147	51.4793	1.19185	47.2694	0.028723	0.002214	1010.48	82.5655	13.0847	27.7899	0.8718	69.2211	0.815622	54.3504	0.031298	0.002985	1010.85	79.9508	12.9595	29.3372	0.986968	65.4929	1.22598	49.4712	0.037588	0.002274	1009.53	81.9234	14.8065
2	1	2	1	1	1	1	1	2	2	4	2	59.4737	1.21591	50.3516	0.036715	0.002633	1013.02	79.1432	16.0095	28.2169	0.674453	50.0209	1.17957	47.4829	0.028923	0.002191	1011.88	82.8991	16.913	27.511	0.633893	69.1311	0.819937	54.3504	0.031574	0.003148	1012.28	79.8741	13.0031	29.0839	0.721624	64.0129	1.22598	50.1769	0.036313	0.002238	1010.89	82.1557	13.8184
2	1	1	1	1	1	1	1	2	1	4	2	59.4737	1.22582	53.1485	0.036715	0.003027	1011.99	79.1421	16.0095	28.3973	0.862651	51.2379	1.19185	47.0341	0.028723	0.002435	1010.85	82.5989	14.6529	27.7155	0.808317	67.1606	0.815622	54.3504	0.031298	0.002969	1011.23	79.9431	13.4225	29.2696	0.916163	63.6909	1.22598	48.4299	0.038192	0.002274	1009.89	81.9467	18.8694
2	2	1	1	1	1	2	2	2	1	4	2	59.4737	1.21506	50.364	0.036715	0.002627	1012.39	79.1426	16.0095	28.3263	0.788517	50.2745	1.17851	47.4899	0.028941	0.00217	1011.26	82.7002	15.6099	27.6349	0.739609	69.2971	0.820767	54.351	0.031598	0.003126	1011.65	79.9198	13.0031	29.1964	0.839531	64.4297	1.22598	50.1883	0.036268	0.002235	1010.29	82.0173	13.9267
2	2	1	1	1	1	1	2	2	2	1	2	59.4737	1.22577	50.8321	0.036715	0.002748	1013.81	79.1441	16.0095	28.0791	0.530723	49.9612	1.19178	47.3466	0.028724	0.002268	1012.66	83.1793	17.6387	27.3548	0.500683	68.6188	0.815622	54.3504	0.0313	0.003137	1013.09	79.8098	12.946	28.9421	0.573052	63.4445	1.22598	49.8203	0.037161	0.002274	1011.66	82.3509	13.7176
2	1	1	1	1	1	2	2	2	1	4	1	59.4737	1.21612	50.4117	0.036715	0.002635	1012.32	79.1425	16.0095	28.34	0.802825	50.3289	1.17982	47.4813	0.028919	0.00217	1011.18	82.6782	15.4053	27.6505	0.75287	69.2978	0.819745	54.3504	0.031568	0.00312	1011.57	79.9249	13.0031	29.2106	0.854321	64.4853	1.22598	50.1633	0.036324	0.002239	1010.21	82.0019	13.9352
2	1	2	1	1	1	1	2	2	2	0	2	59.4737	1.22582	53.2576	0.036715	0.003027	1011.51	79.1416	16.0095	28.4801	0.94894	51.3619	1.19185	47.0341	0.028723	0.002463	1010.39	82.5655	10.3521	27.8092	0.888291	66.9452	0.815622	54.3504	0.031298	0.002949	1010.75	79.9508	11.9447	29.3548	1.00536	63.6375	1.22598	48.3633	0.038192	0.002274	1009.43	81.9234	9.47513
2	2	3	1	1	1	1	2	2	2	1	2	59.4737	1.22582	53.2437	0.036715	0.003027	1011.48	79.1416	16.0095	28.4837	0.963294	51.1934	1.19185	47.0341	0.028723	0.002483	1010.36	82.5655	11.2689	27.8163	0.901782	66.6295	0.815622	54.3504	0.031298	0.002965	1010.72	79.9508	12.6409	29.3592	1.0205	63.2938	1.22598	48.3558	0.038192	0.002274	1009.41	81.9234	12.0371
2	1	1	1	1	1	1	1	2	1	4	2	59.4737	1.22582	51.5365	0.036715	0.002846	1011.71	79.1418	16.0095	28.4463	0.91372	50.639	1.19185	47.2312	0.028723	0.002273	1010.58	82.5655	13.9528	27.7709	0.855649	68.4257	0.815622	54.3504	0.031298	0.003066	1010.95	79.9508	13.0031	29.32	0.968953	64.1216	1.22598	49.4424	0.037777	0.002274	1009.62	81.9234	13.9887
2	2	1	1	1	1	1	2	2	2	0	2	59.4737	1.20792	50.0534	0.036715	0.002584	1013.18	79.1434	16.0095	28.1901	0.646518	49.9178	1.16967	47.5411	0.029085	0.002175	1012.03	82.9518	16.7587	27.4806	0.608003	69.3278	0.828802	54.4035	0.031796	0.003162	1012.44	79.862	13.0031	29.0563	0.692748	64.0199	1.22598	50.3448	0.035929	0.002208	1011.04	82.1925	13.8372
2	2	4	2	3	1	1	2	2	1	4	2	59.4737	1.1794	49.5916	0.036715	0.002453	1012.81	79.143	16.0095	28.2532	0.712315	50.0707	1.13431	47.6986	0.029661	0.002102	1011.67	82.8297	15.6607	27.5521	0.668984	70.0653	0.86912	54.9681	0.03259	0.003158	1012.07	79.8901	13.0031	29.1212	0.760762	64.7044	1.221	50.7339	0.034845	0.002104	1010.69	82.1074	13.9265
2	1	1	1	1	1	1	1	2	1	1	1	59.4737	1.22582	53.2334	0.036715	0.003027	1011.9	79.142	16.0095	28.413	0.878947	51.2971	1.19185	47.0341	0.028723	0.002448	1010.77	82.583	12.8857	27.7332	0.823421	67.0579	0.815622	54.3504	0.031298	0.002959	1011.14	79.9467	13.9337	29.2857	0.933009	63.6654	1.22598	48.3774	0.038192	0.002274	1009.8	81.9356	18.402
2	2	4	2	2	1	1	2	2	1	4	1	59.4737	1.22582	53.2576	0.036715	0.003027	1011.52	79.1416	16.0095	28.4796	0.948384	51.3619	1.19185	47.0341	0.028723	0.002463	1010.39	82.5655	7.73369	27.8086	0.887775	66.9452	0.815622	54.3504	0.031298	0.002949	1010.76	79.9508	8.78466	29.3542	1.00479	63.6375	1.22598	48.3633	0.038192	0.002274	1009.43	81.9234	12.0985
2	1	4	2	2	1	1	2	2	1	4	2	59.4737	1.22485	49.8064	0.036715	0.002897	1013.59	79.1439	16.0095	28.1177	0.573178	48.9829	1.19065	46.7309	0.028743	0.002383	1012.44	83.1432	15.1545	27.3992	0.54007	68.0028	0.815622	54.3504	0.031325	0.003213	1012.86	79.8181	13.0031	28.9819	0.616999	61.6632	1.22598	50.0198	0.037079	0.002271	1011.44	82.3257	13.9391
2	2	1	1	1	1	2	2	2	1	4	2	59.4737	1.22582	53.0367	0.036715	0.003027	1012.24	79.1424	16.0095	28.3531	0.816493	51.1768	1.19185	47.0341	0.028723	0.002421	1011.11	82.658	15.0113	27.6653	0.765537	67.2666	0.815622	54.3504	0.031298	0.002978	1011.49	79.9295	12.9822	29.2241	0.86845	63.717	1.22598	48.4996	0.038192	0.002274	1010.14	81.9878	17.3458
2	2	2	1	1	1	1	1	2	1	4	2	59.4737	1.22441	49.806	0.036715	0.002881	1013.63	79.1439	16.0095	28.1102	0.564732	49.0174	1.1901	46.7763	0.028752	0.002374	1012.48	83.1555	15.2119	27.3906	0.532229	68.0831	0.815622	54.3504	0.031338	0.003211	1012.9	79.8153	13.0031	28.9742	0.608248	61.7635	1.22598	50.0461	0.037004	0.002269	1011.48	82.3343	13.9375
2	1	4	2	3	1	1	2	2	1	4	2	48.8792	1.19185	46.6633	0.028723	0.002445	1012.38	83.1157	15.0624	27.4126	0.561681	67.3179	0.815622	54.3504	0.031298	0.003213	1012.8	79.8249	13.0031	28.9913	0.641225	61.1011	1.22598	49.6816	0.037689	0.002274	1011.39	82.3067	13.9323	28.8174	0.712637	61.3338	1.10506	44.2263	0.035935	0.002205	1011.54	78.5645	21.372
2	1	1	1	1	1	1	2	2	2	0	1	49.055	1.19185	46.8631	0.028723	0.002391	1012.65	83.2005	15.409	27.3584	0.509477	67.834	0.815622	54.3504	0.031298	0.003205	1013.07	79.8049	13.0031	28.9437	0.582928	61.6702	1.22598	49.8733	0.037297	0.002274	1011.65	82.3656	13.9237	28.7699	0.642899	62.449	1.10506	44.4572	0.035935	0.002205	1011.81	78.5647	21.4241
2	1	1	1	1	1	1	1	2	1	4	1	49.2205	1.18992	47.0608	0.028755	0.002338	1012.88	83.2746	15.7283	27.312	0.465747	68.3122	0.815622	54.3504	0.031342	0.003197	1013.31	79.7879	13.0031	28.9027	0.534106	62.2141	1.22598	50.0532	0.036897	0.002268	1011.87	82.4172	13.9098	28.7293	0.584811	63.507	1.10506	44.69	0.035935	0.002217	1012.04	78.5648	21.3718
2	1	4	2	3	1	1	1	2	1	4	1	54.9912	1.19185	48.0739	0.028723	0.002091	1010.34	82.5655	13.4517	27.8169	0.888081	71.5798	0.815622	54.3504	0.031298	0.00262	1010.71	79.9508	13.0585	29.3636	1.00504	70.3859	1.22598	48.6461	0.038112	0.002274	1009.39	81.9234	15.5695	29.1598	1.12831	69.7921	1.10506	43.3071	0.035935	0.002205	1009.47	78.5629	19.8127
2	2	3	1	1	1	1	2	2	2	5	2	51.2801	1.19185	47.0341	0.028723	0.002445	1010.76	82.5813	13.5681	27.7353	0.82528	67.0873	0.815622	54.3504	0.031298	0.002962	1011.13	79.9471	14.0967	29.2877	0.935082	63.6727	1.22598	48.3901	0.038192	0.002274	1009.79	81.9344	19.596	29.0913	1.04951	61.1209	1.10506	43.1977	0.035935	0.002205	1009.89	78.5632	28.9151
2	1	4	1	1	1	1	1	2	1	4	2	50.0101	1.15553	47.6098	0.029315	0.002139	1011.74	82.8529	16.1119	27.5382	0.657088	69.6499	0.84394	54.5867	0.032114	0.003159	1012.14	79.8848	13.0031	29.1086	0.747494	64.3679	1.22598	50.5175	0.035462	0.002167	1010.76	82.1236	13.8963	28.9225	0.831846	66.9657	1.10506	45.4791	0.035935	0.002432	1010.89	78.564	21.3123
2	1	1	1	1	1	1	2	2	1	4	1	49.9317	1.14689	47.6474	0.029456	0.002131	1011.89	82.9028	16.1309	27.5088	0.632066	69.774	0.853943	54.7312	0.032308	0.003168	1012.29	79.8733	13.0031	29.0819	0.719587	64.3467	1.22598	50.6222	0.035203	0.002141	1010.9	82.1583	13.8951	28.8974	0.799464	67.1835	1.10506	45.6082	0.035935	0.002486	1011.04	78.5641	21.307
2	2	1	1	1	1	2	2	2	2	5	2	48.7452	1.19185	46.5186	0.028723	0.002485	1012.18	83.0573	14.7923	27.455	0.603537	66.9138	0.815622	54.3504	0.031298	0.00322	1012.59	79.8549	13.0031	29.0282	0.687975	60.6688	1.22598	49.5324	0.037958	0.002274	1011.19	82.2704	13.903	28.8549	0.768864	60.4771	1.10506	44.0558	0.035935	0.002205	1011.33	78.5644	21.259
2	1	1	1	1	1	1	1	2	1	1	2	50.1219	1.17421	47.516	0.029011	0.002168	1011.54	82.7858	16.1809	27.579	0.691961	69.3126	0.824469	54.3676	0.031695	0.003142	1011.93	79.9002	13.0031	29.1457	0.786388	64.2746	1.22598	50.2628	0.036096	0.002222	1010.56	82.0768	13.8896	28.9575	0.876975	66.2987	1.10506	45.1552	0.035935	0.002315	1010.68	78.5638	21.2838
2	1	4	2	3	1	1	2	2	1	4	2	52.8606	1.19185	47.2552	0.028723	0.002214	1010.39	82.5655	12.8781	27.8092	0.888291	69.6485	0.815622	54.3504	0.031298	0.002833	1010.75	79.9508	12.1483	29.3548	1.00536	67.0705	1.22598	48.9014	0.038094	0.002274	1009.43	81.9234	16.2406	29.1545	1.13105	66.3232	1.10506	43.6582	0.035935	0.002205	1009.51	78.563	23.02
2	1	4	2	2	1	1	1	2	1	4	2	49.8389	1.19145	47.3608	0.02873	0.002274	1012.85	83.2518	17.2998	27.3157	0.467346	68.6378	0.815622	54.3504	0.031307	0.003148	1013.29	79.7931	12.9815	28.9066	0.53587	63.2873	1.22598	49.8777	0.037077	0.002273	1011.85	82.4013	13.7573	28.7322	0.586296	64.51	1.10506	44.6077	0.035935	0.002207	1012.02	78.5648	20.785
2	1	1	1	1	1	1	1	2	2	4	1	51.3437	1.19185	47.0341	0.028723	0.002459	1010.56	82.5655	11.9853	27.7746	0.858776	66.9768	0.815622	54.3504	0.031298	0.002952	1010.93	79.9508	15.7181	29.3233	0.972441	63.6453	1.22598	48.3633	0.038192	0.002274	1009.6	81.9234	20.2116	29.1249	1.09285	60.8565	1.10506	43.1977	0.035935	0.002205	1009.69	78.5631	29.3873
2	1	1	1	1	1	1	2	2	1	4	2	51.3458	1.19185	47.0341	0.028723	0.00246	1010.62	82.5664	11.1742	27.7629	0.84881	66.9732	0.815622	54.3504	0.031298	0.002952	1010.99	79.9505	12.0026	29.3127	0.961327	63.6444	1.22598	48.3633	0.038192	0.002274	1009.66	81.9241	15.7668	29.1149	1.07996	60.8478	1.10506	43.1977	0.035935	0.002205	1009.75	78.5631	23.0421
2	1	1	1	1	1	1	2	2	2	0	2	50.1957	1.16851	47.5472	0.029103	0.002151	1011.41	82.7461	15.7531	27.6043	0.713478	69.4906	0.829963	54.415	0.031822	0.003137	1011.8	79.9093	13.0031	29.1686	0.810387	64.4777	1.22598	50.3417	0.035888	0.002205	1010.44	82.0492	13.9201	28.9791	0.904821	66.6704	1.10506	45.2634	0.035935	0.002351	1010.55	78.5637	21.4208
2	1	1	1	1	1	2	1	2	1	4	2	50.1957	1.16851	47.5472	0.029103	0.002151	1011.41	82.7461	15.7531	27.6043	0.713478	69.4906	0.829963	54.415	0.031822	0.003137	1011.8	79.9093	13.0031	29.1686	0.810387	64.4777	1.22598	50.3417	0.035888	0.002205	1010.44	82.0492	13.9201	28.9791	0.904821	66.6704	1.10506	45.2634	0.035935	0.002351	1010.55	78.5637	21.4208
2	2	1	1	1	1	1	1	2	2	4	2	51.2909	1.19185	47.0341	0.028723	0.002447	1010.79	82.5871	12.9786	27.7282	0.81919	67.0686	0.815622	54.3504	0.031298	0.00296	1011.17	79.9458	13.7906	29.2812	0.92829	63.668	1.22598	48.3817	0.038192	0.002274	1009.83	81.9385	18.2264	29.0852	1.04163	61.076	1.10506	43.1977	0.035935	0.002205	1009.92	78.5632	26.4291
2	1	4	2	2	1	1	1	2	1	4	1	51.3619	1.19185	47.0341	0.028723	0.002463	1010.39	82.5655	9.44018	27.8092	0.888291	66.9452	0.815622	54.3504	0.031298	0.002949	1010.75	79.9508	9.62394	29.3548	1.00536	63.6375	1.22598	48.3633	0.038192	0.002274	1009.43	81.9234	10.5708	29.1545	1.13105	60.7809	1.10506	43.1977	0.035935	0.002205	1009.51	78.563	19.3608
2	1	4	2	2	1	1	2	2	1	4	1	51.1332	1.1595	47.5942	0.02925	0.002091	1010.97	82.6238	14.0318	27.6926	0.788829	70.38	0.83951	54.5273	0.032025	0.003045	1011.35	79.9374	13.0031	29.2489	0.894427	65.9746	1.22598	50.3264	0.035587	0.002178	1010	81.964	14.2294	29.0547	1.00233	68.2982	1.10506	45.3693	0.035935	0.002407	1010.1	78.5634	21.7504
2	2	1	1	1	1	1	1	2	2	1	2	51.3619	1.19185	47.0341	0.028723	0.002463	1010.39	82.5655	9.72744	27.8092	0.888291	66.9452	0.815622	54.3504	0.031298	0.002949	1010.75	79.9508	10.8894	29.3548	1.00536	63.6375	1.22598	48.3633	0.038192	0.002274	1009.43	81.9234	10.7565	29.1545	1.13105	60.7809	1.10506	43.1977	0.035935	0.002205	1009.51	78.563	19.5709
2	2	1	1	1	1	1	1	2	2	0	2	50.1331	1.13355	47.7016	0.029673	0.002097	1011.6	82.8056	15.523	27.5668	0.681484	70.1162	0.87006	54.9832	0.032607	0.003153	1012	79.8956	13.0031	29.1346	0.774704	64.8079	1.22012	50.7336	0.034824	0.002101	1010.62	82.0906	13.9327	28.947	0.863417	67.91	1.10506	45.7938	0.035935	0.002569	1010.74	78.5639	21.4954
2	1	1	1	1	1	1	2	2	1	4	2	53.6866	1.19185	47.4678	0.028723	0.002175	1010.39	82.5655	13.0283	27.8092	0.888291	70.2647	0.815622	54.3504	0.031298	0.002749	1010.75	79.9508	12.1648	29.3548	1.00536	68.2858	1.22598	48.7543	0.038098	0.002274	1009.43	81.9234	16.4216	29.1545	1.13105	67.4304	1.10506	43.4866	0.035935	0.002205	1009.51	78.563	22.2973
2	1	1	1	1	1	1	2	2	2	0	1	51.3087	1.19185	47.0341	0.028723	0.002451	1010.68	82.5715	12.8067	27.7503	0.838007	67.0377	0.815622	54.3504	0.031298	0.002958	1011.06	79.9494	14.7035	29.3012	0.949277	63.6604	1.22598	48.3705	0.038192	0.002274	1009.72	81.9276	19.9444	29.1041	1.06598	61.0021	1.10506	43.1977	0.035935	0.002205	1009.81	78.5632	29.2232
2	1	1	1	1	1	2	2	2	2	0	1	50.0581	1.17839	47.4907	0.028943	0.002184	1011.74	82.852	16.6692	27.5387	0.657526	69.176	0.820867	54.3512	0.031601	0.003146	1012.14	79.885	13.0031	29.109	0.747982	64.0978	1.22598	50.1955	0.036263	0.002234	1010.76	82.123	13.8433	28.923	0.832412	65.99	1.10506	45.067	0.035935	0.002289	1010.88	78.564	21.0965
2	1	2	1	1	1	1	1	2	1	4	1	51.3619	1.19185	47.0341	0.028723	0.002463	1010.39	82.5655	9.03379	27.8092	0.888291	66.9452	0.815622	54.3504	0.031298	0.002949	1010.75	79.9508	12.2302	29.3548	1.00536	63.6375	1.22598	48.3633	0.038192	0.002274	1009.43	81.9234	10.151	29.1545	1.13105	60.7809	1.10506	43.1977	0.035935	0.002205	1009.51	78.563	20.3347
2	1	1	1	1	1	2	2	2	1	4	2	49.1524	1.19185	46.6958	0.028723	0.002523	1011.84	82.9351	14.3417	27.524	0.671583	66.4361	0.815622	54.3504	0.031298	0.003172	1012.24	79.9031	13.0031	29.0884	0.763978	60.8286	1.22598	49.058	0.0382	0.002274	1010.86	82.1908	13.6248	28.9159	0.860244	59.576	1.10506	43.5939	0.035935	0.002205	1010.99	78.5642	20.1215
2	2	1	1	1	1	1	2	2	2	0	2	51.3619	1.19185	47.0341	0.028723	0.002463	1010.39	82.5655	9.98033	27.8092	0.888291	66.9452	0.815622	54.3504	0.031298	0.002949	1010.75	79.9508	12.4236	29.3548	1.00536	63.6375	1.22598	48.3633	0.038192	0.002274	1009.43	81.9234	9.75214	29.1545	1.13105	60.7809	1.10506	43.1977	0.035935	0.002205	1009.51	78.563	22.8168
2	2	3	1	1	1	2	2	2	2	4	2	51.3619	1.19185	47.0341	0.028723	0.002463	1010.39	82.5655	10.2664	27.8092	0.888264	66.9452	0.815622	54.3504	0.031298	0.002949	1010.75	79.9508	11.252	29.3547	1.00533	63.6375	1.22598	48.3633	0.038192	0.002274	1009.43	81.9234	12.3698	29.1545	1.13102	60.7809	1.10506	43.1977	0.035935	0.002205	1009.51	78.563	20.4688
2	1	1	1	1	1	1	1	2	1	3	1	49.8982	1.17843	47.4904	0.028942	0.0022	1012.23	83.022	17.1539	27.4411	0.574301	69.1253	0.820832	54.3511	0.0316	0.003158	1012.64	79.8459	13.0008	29.0204	0.655159	63.8297	1.22598	50.2107	0.036265	0.002234	1011.23	82.2413	13.7956	28.8395	0.724708	65.7758	1.10506	45.0661	0.035935	0.002289	1011.38	78.5643	20.9133
2	2	1	1	1	1	1	1	2	2	0	2	49.9612	1.19178	47.3466	0.028724	0.002268	1012.66	83.1793	17.6387	27.3548	0.500683	68.6188	0.815622	54.3504	0.0313	0.003137	1013.09	79.8098	12.946	28.9421	0.573052	63.4445	1.22598	49.8203	0.037161	0.002274	1011.66	82.3509	13.7176	28.7656	0.629439	64.5395	1.10506	44.5586	0.035935	0.002205	1011.82	78.5646	20.679
2	1	4	2	4	1	1	2	2	1	1	2	48.4273	1.19185	46.1851	0.028723	0.002545	1011.84	82.9932	14.356	27.5243	0.669584	66.3509	0.815622	54.3504	0.031298	0.003243	1012.24	79.941	13.0031	29.0893	0.761722	59.9073	1.22598	49.408	0.038316	0.002274	1010.85	82.2448	13.8683	28.9156	0.856847	59.2512	1.10506	43.9059	0.035935	0.002205	1010.98	78.5642	21.2413
3	2	4	2	2	1	1	2	2	2	0	2	52.0214	1.19185	47.0689	0.028723	0.002313	1010.39	82.5655	12.7422	27.8092	0.888291	68.5036	0.815622	54.3504	0.031298	0.002906	1010.75	79.9508	12.4639	29.3548	1.00536	65.4316	1.22598	48.7438	0.038192	0.002274	1009.43	81.9234	15.719	29.1545	1.13105	64.0377	1.10506	43.4612	0.035935	0.002205	1009.51	78.563	23.4402
2	1	3	1	1	1	1	1	2	1	4	2	51.3619	1.19185	47.0341	0.028723	0.002463	1010.39	82.5655	10.2264	27.8092	0.888291	66.9452	0.815622	54.3504	0.031298	0.002949	1010.75	79.9508	12.309	29.3548	1.00536	63.6375	1.22598	48.3633	0.038192	0.002274	1009.43	81.9234	9.76616	29.1545	1.13105	60.7809	1.10506	43.1977	0.035935	0.002205	1009.51	78.563	23.1526
2	2	1	1	1	1	1	1	2	1	4	2	51.3619	1.19185	47.0341	0.028723	0.002463	1010.39	82.5655	8.9095	27.8085	0.887684	66.9452	0.815622	54.3504	0.031298	0.002949	1010.76	79.9508	9.37646	29.3541	1.00468	63.6375	1.22598	48.3633	0.038192	0.002274	1009.44	81.9234	12.114	29.1539	1.13027	60.7809	1.10506	43.1977	0.035935	0.002205	1009.52	78.563	20.9889
2	2	3	1	1	1	1	2	2	2	0	2	50.0388	1.1899	47.3912	0.028755	0.002235	1012.26	83.0344	17.7564	27.4342	0.568377	68.7969	0.815622	54.3504	0.031342	0.003137	1012.68	79.8431	12.9469	29.0141	0.648552	63.7364	1.22598	49.9281	0.036894	0.002268	1011.27	82.25	13.7185	28.8335	0.717042	65.0617	1.10506	44.7177	0.035935	0.002217	1011.42	78.5643	20.6311
2	1	1	1	1	1	1	1	2	1	4	2	51.353	1.19185	47.0341	0.028723	0.002461	1010.49	82.5655	11.7319	27.7884	0.87053	66.9608	0.815622	54.3504	0.031298	0.002951	1010.86	79.9508	16.1968	29.3358	0.98555	63.6413	1.22598	48.3633	0.038192	0.002274	1009.53	81.9234	21.4023	29.1367	1.10807	60.8181	1.10506	43.1977	0.035935	0.002205	1009.62	78.563	31.3039
2	2	1	1	1	1	1	2	2	2	0	2	52.4669	1.19185	47.2533	0.028723	0.002204	1010.4	82.5655	12.8948	27.8065	0.88594	69.6191	0.815622	54.3504	0.031298	0.002878	1010.77	79.9508	12.4688	29.3523	1.00274	66.6918	1.22598	49.1191	0.037913	0.002274	1009.45	81.9234	15.7553	29.1522	1.12801	66.377	1.10506	43.903	0.035935	0.002205	1009.53	78.563	22.7711
2	2	1	1	1	1	1	1	2	1	4	2	51.0614	1.15017	47.6377	0.029402	0.002079	1011.04	82.6415	14.1379	27.6781	0.776436	70.5082	0.850095	54.6742	0.032234	0.003055	1011.43	79.9333	13.0031	29.2357	0.880606	65.9842	1.22598	50.4361	0.0353	0.002151	1010.07	81.9763	14.1748	29.0423	0.986296	68.5617	1.10506	45.5084	0.035935	0.002465	1010.18	78.5634	21.6921
2	2	4	1	1	1	1	2	2	2	0	2	50.3611	1.18399	47.4511	0.028851	0.002181	1011.11	82.659	15.3188	27.6645	0.764875	69.1913	0.816998	54.3504	0.031475	0.003114	1011.5	79.9293	13.0031	29.2233	0.867711	64.4427	1.22598	50.0819	0.036519	0.002251	1010.14	81.9885	13.9377	29.0307	0.971335	66.0372	1.10506	44.9288	0.035935	0.002254	1010.25	78.5635	21.5457
2	2	1	1	1	1	2	2	2	1	4	2	50.0265	1.1906	47.3799	0.028744	0.002243	1012.36	83.0686	17.7976	27.4153	0.552249	68.7539	0.815622	54.3504	0.031326	0.003136	1012.78	79.8352	12.9386	28.997	0.630564	63.6755	1.22598	49.8996	0.036963	0.00227	1011.36	82.2738	13.7107	28.8174	0.696171	64.9403	1.10506	44.6777	0.035935	0.002213	1011.51	78.5644	20.6139
2	1	2	1	1	1	1	2	2	2	0	2	51.9518	1.19185	47.069	0.028723	0.002316	1010.39	82.5655	12.7404	27.8092	0.888291	68.4533	0.815622	54.3504	0.031298	0.002913	1010.75	79.9508	12.5171	29.3548	1.00536	65.33	1.22598	48.7546	0.038192	0.002274	1009.43	81.9234	15.6401	29.1545	1.13105	63.9473	1.10506	43.4673	0.035935	0.002205	1009.51	78.563	23.4086
2	2	2	1	1	1	1	2	2	2	1	2	54.7751	1.19185	48.0928	0.028723	0.00208	1010.35	82.5655	13.4184	27.8138	0.883487	71.6673	0.815622	54.3504	0.031298	0.002645	1010.72	79.9508	13.0772	29.3613	0.999898	70.2255	1.22598	48.8104	0.037883	0.002274	1009.4	81.9234	15.3858	29.1567	1.12168	69.9943	1.10506	43.4975	0.035935	0.002205	1009.48	78.5629	19.9695
2	1	1	1	1	1	1	2	2	2	0	2	51.3619	1.19185	47.0341	0.028723	0.002463	1010.39	82.5655	10.0969	27.8092	0.888291	66.9452	0.815622	54.3504	0.031298	0.002949	1010.75	79.9508	10.4914	29.3548	1.00536	63.6375	1.22598	48.3633	0.038192	0.002274	1009.43	81.9234	11.3632	29.1545	1.13105	60.7809	1.10506	43.1977	0.035935	0.002205	1009.51	78.563	19.5167
2	1	4	1	1	1	1	2	2	1	4	2	49.9652	1.17624	47.504	0.028978	0.002186	1011.99	82.9362	16.919	27.4895	0.615601	69.1952	0.82266	54.3572	0.031649	0.003155	1012.39	79.8656	13.0031	29.0644	0.701222	63.9859	1.22598	50.239	0.036175	0.002228	1011	82.1816	13.8194	28.8809	0.778156	65.9851	1.10506	45.1134	0.035935	0.002302	1011.13	78.5641	21.0038
2	1	3	1	1	1	1	2	2	2	0	2	69.176	0.820867	54.3512	0.031601	0.003146	1012.14	79.885	13.0031	29.109	0.747982	64.0978	1.22598	50.1955	0.036263	0.002234	1010.76	82.123	13.8433	28.923	0.832412	65.99	1.10506	45.067	0.035935	0.002289	1010.88	78.564	21.0965	29.0555	0.831729	80.6926	1.39435	98.9382	0.034508	0.002706	1009.96	72.5861	9.63546
3	1	4	2	5	1	1	2	2	2	4	1	66.8637	0.815622	54.3504	0.031298	0.00322	1012.57	79.8593	13.0031	29.032	0.693097	60.6287	1.22598	49.5078	0.037989	0.002274	1011.17	82.267	13.8944	28.8588	0.775107	60.3753	1.10506	44.0296	0.035935	0.002205	1011.31	78.5644	21.2277	28.9879	0.771377	79.4355	1.39435	99.1259	0.034508	0.002706	1010.39	72.5863	9.80499
2	2	1	1	1	1	1	2	2	2	0	1	66.9452	0.815622	54.3504	0.031298	0.002949	1010.75	79.9508	12.2555	29.3548	1.00536	63.6375	1.22598	48.3633	0.038192	0.002274	1009.43	81.9234	9.4884	29.1545	1.13105	60.7809	1.10506	43.1977	0.035935	0.002205	1009.51	78.563	23.0538	29.3146	1.14459	80.3109	1.39435	97.9734	0.034508	0.002706	1008.55	72.5856	3.66832
2	1	3	1	1	1	1	2	2	2	0	2	69.0999	0.819761	54.3504	0.031569	0.003155	1012.56	79.8521	12.9999	29.0342	0.669567	63.8633	1.22598	50.1817	0.036323	0.002238	1011.16	82.2224	13.7923	28.8524	0.741426	65.7442	1.10506	45.0348	0.035935	0.00228	1011.3	78.5643	20.901	28.9765	0.736409	80.6275	1.39435	98.9606	0.034508	0.002706	1010.38	72.5863	9.77438
2	2	1	1	1	1	2	1	2	1	5	2	66.6295	0.815622	54.3504	0.031298	0.002965	1010.72	79.9508	12.6409	29.3592	1.0205	63.2938	1.22598	48.3558	0.038192	0.002274	1009.41	81.9234	12.0371	29.1621	1.15121	60.2229	1.10506	43.1977	0.035935	0.002205	1009.48	78.563	17.9265	29.3248	1.16558	80.1351	1.39435	97.9971	0.034508	0.002706	1008.52	72.5856	6.19375
2	2	1	1	1	1	1	2	2	2	4	2	68.7482	0.815622	54.3504	0.031298	0.002889	1010.75	79.9508	12.3208	29.3548	1.00536	65.7948	1.22598	48.7701	0.038192	0.002274	1009.43	81.9234	15.9255	29.1545	1.13105	64.5218	1.10506	43.4992	0.035935	0.002205	1009.51	78.563	23.4655	29.3146	1.14459	81.258	1.39435	97.8442	0.034508	0.002706	1008.55	72.5856	13.1202
3	1	1	1	1	1	1	2	2	2	1	2	66.9452	0.815622	54.3504	0.031298	0.002949	1010.75	79.9508	12.2807	29.3548	1.00536	63.6375	1.22598	48.3633	0.038192	0.002274	1009.43	81.9234	10.229	29.1545	1.13105	60.7809	1.10506	43.1977	0.035935	0.002205	1009.51	78.563	23.3771	29.3146	1.14459	80.3109	1.39435	97.9734	0.034508	0.002706	1008.55	72.5856	4.11457
2	1	1	1	1	1	1	2	2	2	0	2	69.2723	0.824858	54.3702	0.031704	0.003152	1012.2	79.8807	13.0031	29.0991	0.737554	64.1183	1.22598	50.2738	0.03608	0.002221	1010.81	82.1358	13.8504	28.9136	0.820312	66.1836	1.10506	45.1636	0.035935	0.002318	1010.94	78.564	21.1243	29.045	0.819052	80.7158	1.39435	98.9756	0.034508	0.002706	1010.01	72.5861	9.65501
2	1	2	1	1	1	1	1	2	1	4	2	70.2716	0.832534	54.4424	0.031879	0.003039	1011.3	79.9401	13.0031	29.2583	0.904305	65.9436	1.22598	50.2459	0.035801	0.002198	1009.95	81.9558	14.2688	29.0636	1.0138	68.0768	1.10506	45.2658	0.035935	0.002366	1010.05	78.5633	21.8016	29.2129	1.02175	81.469	1.39435	98.5873	0.034508	0.002706	1009.1	72.5858	11.7887
2	2	1	1	1	1	1	2	2	2	1	2	67.1091	0.815622	54.3504	0.031298	0.002964	1011.22	79.9436	13.7669	29.2718	0.918512	63.6781	1.22598	48.4009	0.038192	0.002274	1009.88	81.945	18.5445	29.0764	1.03028	61.173	1.10506	43.1977	0.035935	0.002205	1009.98	78.5633	27.108	29.2272	1.03902	80.339	1.39435	98.0153	0.034508	0.002706	1009.02	72.5858	13.6805
2	1	3	1	1	1	1	1	2	1	4	1	67.0671	0.815622	54.3504	0.031298	0.00296	1011.08	79.9487	14.283	29.2962	0.944006	63.6677	1.22598	48.3811	0.038192	0.002274	1009.75	81.9298	19.9907	29.0993	1.05986	61.0724	1.10506	43.1977	0.035935	0.002205	1009.84	78.5632	29.5216	29.2528	1.07001	80.3318	1.39435	98.0005	0.034508	0.002706	1008.88	72.5857	15.4813
2	2	4	2	3	1	1	2	2	2	4	2	68.7249	0.815622	54.3504	0.031335	0.003153	1013.27	79.7943	12.9881	28.9091	0.538512	63.3239	1.22598	49.9509	0.036924	0.002269	1011.83	82.3977	13.7672	28.7345	0.589362	64.7091	1.10506	44.6983	0.035935	0.002215	1012	78.5648	20.8089	28.8445	0.577103	80.4566	1.39435	98.909	0.034508	0.002706	1011.1	72.5866	10.278
2	1	3	1	1	1	1	2	2	2	4	1	69.0288	0.817709	54.3504	0.031502	0.003151	1012.56	79.8527	12.994	29.0354	0.670815	63.8449	1.22598	50.1221	0.036459	0.002247	1011.15	82.2208	13.7778	28.8536	0.742874	65.5955	1.10506	44.9618	0.035935	0.002262	1011.3	78.5643	20.8466	28.9778	0.737927	80.6106	1.39435	98.9295	0.034508	0.002706	1010.38	72.5863	9.79866
2	2	1	1	1	1	2	1	2	2	4	2	67.0774	0.815622	54.3504	0.031298	0.002961	1011.16	79.9461	14.0494	29.2825	0.929726	63.6702	1.22598	48.3856	0.038192	0.002274	1009.82	81.9376	18.8341	29.0865	1.04329	61.0972	1.10506	43.1977	0.035935	0.002205	1009.92	78.5632	27.4877	29.2384	1.05265	80.3336	1.39435	98.004	0.034508	0.002706	1008.96	72.5857	13.7749
2	2	1	1	1	1	1	2	2	2	0	2	68.3694	0.815622	54.3504	0.031298	0.003085	1012.39	79.8662	12.7232	29.0658	0.702686	63.8502	1.22598	49.4757	0.037727	0.002274	1010.99	82.1797	13.6393	28.8822	0.779854	64.1317	1.10506	44.1774	0.035935	0.002205	1011.13	78.5641	20.4766	29.0098	0.776668	80.5247	1.39435	98.5851	0.034508	0.002706	1010.2	72.5862	10.4795
2	1	1	1	1	1	2	1	2	1	4	2	66.9452	0.815622	54.3504	0.031298	0.002949	1010.75	79.9508	11.2945	29.3548	1.00536	63.6375	1.22598	48.3633	0.038192	0.002274	1009.43	81.9234	12.1365	29.1545	1.13105	60.7809	1.10506	43.1977	0.035935	0.002205	1009.51	78.563	20.2255	29.3146	1.14459	80.3109	1.39435	97.9734	0.034508	0.002706	1008.55	72.5856	6.61183
2	1	4	2	2	1	1	2	2	2	0	2	66.9659	0.815622	54.3504	0.031298	0.002951	1010.96	79.9507	11.9104	29.3172	0.966023	63.6426	1.22598	48.3633	0.038192	0.002274	1009.63	81.9235	15.7025	29.1191	1.08541	60.8303	1.10506	43.1977	0.035935	0.002205	1009.72	78.5631	23.0985	29.275	1.09677	80.3144	1.39435	97.9737	0.034508	0.002706	1008.76	72.5857	9.65232
2	1	1	1	1	1	1	2	2	2	0	2	68.0217	0.815622	54.3504	0.031298	0.003033	1010.77	79.9508	13.0031	29.3516	1.00211	64.0006	1.22598	49.0815	0.03816	0.002274	1009.45	81.9234	14.123	29.1516	1.12728	63.3239	1.10506	43.7246	0.035935	0.002205	1009.53	78.563	22.0785	29.3113	1.14064	80.5316	1.39435	98.3782	0.034508	0.002706	1008.57	72.5856	11.183
2	1	4	2	2	1	1	1	2	2	0	2	71.7082	0.815622	54.3504	0.031298	0.002628	1010.71	79.9508	13.1028	29.3637	1.00198	70.3958	1.22598	48.7424	0.037978	0.002274	1009.39	81.9234	15.4032	29.1588	1.12397	70.0442	1.10506	43.4128	0.035935	0.002205	1009.47	78.5629	19.8267	29.3173	1.13733	83.2629	1.39435	96.7285	0.034508	0.002706	1008.5	72.5855	14.6799
2	1	1	1	1	1	1	2	2	2	0	1	70.5225	0.815622	54.3504	0.031298	0.002585	1010.75	79.9508	12.8339	29.3548	1.00536	69.8047	1.22598	48.0495	0.038329	0.002274	1009.43	81.9234	15.7147	29.1545	1.13105	67.5714	1.10506	42.7134	0.035935	0.002205	1009.51	78.563	20.6215	29.3146	1.14459	82.8933	1.39435	96.5211	0.034508	0.002706	1008.55	72.5856	14.565
1	2	1	1	1	1	1	2	2	2	5	2	66.9534	0.815622	54.3504	0.031298	0.00295	1010.88	79.9508	15.1216	29.3326	0.982132	63.6395	1.22598	48.3633	0.038192	0.002274	1009.55	81.9234	18.524	29.1336	1.1041	60.8004	1.10506	43.1977	0.035935	0.002205	1009.64	78.563	26.9788	29.2912	1.11635	80.3122	1.39435	97.9734	0.034508	0.002706	1008.68	72.5856	11.9144
3	2	1	1	1	1	1	2	2	2	4	2	67.3179	0.815622	54.3504	0.031298	0.003213	1012.8	79.8249	13.0031	28.9913	0.641225	61.1011	1.22598	49.6816	0.037689	0.002274	1011.39	82.3067	13.9323	28.8174	0.712637	61.3338	1.10506	44.2263	0.035935	0.002205	1011.54	78.5645	21.372	28.94	0.706046	79.6492	1.39435	99.1252	0.034508	0.002706	1010.63	72.5864	9.8655
2	1	4	2	2	1	1	2	2	2	0	1	68.0804	0.815622	54.3504	0.031315	0.003205	1013.11	79.802	13.0031	28.9381	0.572976	61.8789	1.22598	49.9975	0.03705	0.002272	1011.68	82.3746	13.9251	28.7632	0.63036	62.9606	1.10506	44.6086	0.035935	0.00221	1011.84	78.5647	21.4446	28.8773	0.620003	79.9996	1.39435	99.1447	0.034508	0.002706	1010.93	72.5865	9.86869
2	1	4	2	3	1	1	2	2	2	0	2	69.6656	0.848231	54.6472	0.032198	0.003171	1012.42	79.8632	13.0031	29.059	0.695598	64.2002	1.22598	50.575	0.035348	0.002155	1011.03	82.1888	13.8786	28.8759	0.77163	66.9334	1.10506	45.5362	0.035935	0.002455	1011.16	78.5642	21.2379	29.0027	0.768053	80.8185	1.39435	99.107	0.034508	0.002706	1010.24	72.5862	9.75401
2	1	3	1	1	1	1	2	2	2	4	2	67.9883	0.815622	54.3504	0.031308	0.003208	1013.03	79.8075	13.0031	28.9523	0.588611	61.7458	1.22598	49.9756	0.037117	0.002273	1011.6	82.3579	13.9301	28.7769	0.648677	62.7445	1.10506	44.5784	0.035935	0.002208	1011.76	78.5646	21.4704	28.8927	0.639184	79.9495	1.39435	99.1564	0.034508	0.002706	1010.85	72.5865	9.83397
2	2	4	2	2	1	1	2	2	1	1	2	67.2881	0.815622	54.3504	0.031298	0.003215	1012.77	79.8274	13.0031	28.9965	0.647044	61.046	1.22598	49.6816	0.037705	0.002274	1011.36	82.3016	13.9341	28.8225	0.719466	61.2628	1.10506	44.2244	0.035935	0.002205	1011.51	78.5645	21.385	28.9458	0.713196	79.6295	1.39435	99.1358	0.034508	0.002706	1010.6	72.5864	9.84025
2	1	1	1	1	1	1	2	2	2	0	2	69.0099	0.817604	54.3504	0.031499	0.003155	1012.75	79.8375	12.9913	29.0019	0.6357	63.7364	1.22598	50.1271	0.036467	0.002248	1011.33	82.2669	13.7727	28.822	0.70213	65.5032	1.10506	44.9573	0.035935	0.002261	1011.48	78.5644	20.8276	28.9424	0.695242	80.5857	1.39435	98.9476	0.034508	0.002706	1010.57	72.5864	9.91331
3	1	2	1	1	1	1	2	2	2	3	1	69.4358	0.835002	54.471	0.031932	0.003168	1012.53	79.8549	13.0031	29.0402	0.675899	64.0187	1.22598	50.4339	0.035722	0.002191	1011.13	82.2142	13.8481	28.8581	0.748773	66.4431	1.10506	45.3481	0.035935	0.002381	1011.27	78.5642	21.115	28.9829	0.744106	80.7288	1.39435	99.0675	0.034508	0.002706	1010.35	72.5863	9.72699
2	2	1	1	1	1	2	2	2	2	5	2	69.499	0.828141	54.3972	0.031781	0.00313	1011.7	79.9166	13.0031	29.1879	0.830558	64.5628	1.22598	50.3117	0.035953	0.00221	1010.33	82.0269	13.9316	28.9973	0.928226	66.6853	1.10506	45.2299	0.035935	0.002339	1010.44	78.5636	21.4971	29.1386	0.932106	80.8808	1.39435	98.9234	0.034508	0.002706	1009.5	72.5859	10.0707
2	1	1	1	1	2	2	1	2	1	4	1	66.6295	0.815622	54.3504	0.031298	0.002965	1010.72	79.9508	12.6409	29.3592	1.0205	63.2938	1.22598	48.3558	0.038192	0.002274	1009.41	81.9234	12.0371	29.1621	1.15121	60.2229	1.10506	43.1977	0.035935	0.002205	1009.48	78.563	17.9265	29.3248	1.16558	80.1351	1.39435	97.9971	0.034508	0.002706	1008.52	72.5856	6.19375
2	1	2	1	1	1	1	2	2	1	4	1	70.2852	0.839517	54.5274	0.032025	0.003058	1011.38	79.936	13.0031	29.2442	0.889526	65.7992	1.22598	50.3464	0.035587	0.002178	1010.03	81.9683	14.1796	29.0503	0.996647	68.1375	1.10506	45.385	0.035935	0.002407	1010.13	78.5634	21.7686	29.198	1.00378	81.4207	1.39435	98.6703	0.034508	0.002706	1009.18	72.5858	11.5769
2	2	4	2	2	1	1	2	2	1	4	2	66.9452	0.815622	54.3504	0.031298	0.002949	1010.75	79.9508	13.5459	29.3548	1.00536	63.6375	1.22598	48.3633	0.038192	0.002274	1009.43	81.9234	14.0617	29.1545	1.13105	60.7809	1.10506	43.1977	0.035935	0.002205	1009.51	78.563	22.4581	29.3146	1.14459	80.3109	1.39435	97.9734	0.034508	0.002706	1008.55	72.5856	11.0443
2	1	2	1	1	1	1	2	2	2	0	2	66.6295	0.815622	54.3504	0.031298	0.002965	1010.72	79.9508	12.6409	29.3592	1.0205	63.2938	1.22598	48.3558	0.038192	0.002274	1009.41	81.9234	12.0371	29.1621	1.15121	60.2229	1.10506	43.1977	0.035935	0.002205	1009.48	78.563	17.9265	29.3248	1.16558	80.1351	1.39435	97.9971	0.034508	0.002706	1008.52	72.5856	6.19375
2	1	2	1	1	1	1	1	2	2	4	1	68.9378	0.815622	54.3504	0.031298	0.002946	1010.76	79.9508	12.756	29.3534	1.00399	65.5262	1.22598	49.14	0.038034	0.002274	1009.44	81.9234	15.264	29.1533	1.12946	65.0808	1.10506	43.886	0.035935	0.002205	1009.52	78.563	22.9214	29.3132	1.14293	81.173	1.39435	98.1104	0.034508	0.002706	1008.56	72.5856	12.6876
2	1	4	2	2	1	1	1	2	1	3	1	69.721	0.815622	54.3504	0.031298	0.002947	1010.88	79.9508	12.8811	29.3327	0.982284	66.2454	1.22598	49.5194	0.037361	0.002274	1009.55	81.9234	15.0309	29.1338	1.10427	66.7642	1.10506	44.3677	0.035935	0.002205	1009.63	78.563	22.3545	29.2914	1.11654	81.5062	1.39435	98.1551	0.034508	0.002706	1008.67	72.5856	12.7654
2	1	3	1	1	1	1	1	2	1	4	1	66.9452	0.815622	54.3504	0.031298	0.002949	1010.75	79.9508	12.0329	29.3548	1.00536	63.6375	1.22598	48.3633	0.038192	0.002274	1009.43	81.9234	8.92273	29.1545	1.13105	60.7809	1.10506	43.1977	0.035935	0.002205	1009.51	78.563	22.3009	29.3146	1.14459	80.3109	1.39435	97.9734	0.034508	0.002706	1008.55	72.5856	4.54614
2	1	4	2	5	1	1	1	2	1	4	2	66.9452	0.815622	54.3504	0.031298	0.002949	1010.75	79.9508	12.0329	29.3548	1.00536	63.6375	1.22598	48.3633	0.038192	0.002274	1009.43	81.9234	8.92273	29.1545	1.13105	60.7809	1.10506	43.1977	0.035935	0.002205	1009.51	78.563	22.3009	29.3146	1.14459	80.3109	1.39435	97.9734	0.034508	0.002706	1008.55	72.5856	4.54614
2	1	1	1	1	1	1	1	2	1	4	1	66.9452	0.815622	54.3504	0.031298	0.002949	1010.75	79.9508	12.6127	29.3548	1.00536	63.6375	1.22598	48.3633	0.038192	0.002274	1009.43	81.9234	10.1829	29.1545	1.13105	60.7809	1.10506	43.1977	0.035935	0.002205	1009.51	78.563	22.6722	29.3146	1.14459	80.3109	1.39435	97.9734	0.034508	0.002706	1008.55	72.5856	4.11684
2	2	1	1	1	1	1	2	2	1	4	2	69.2864	0.816301	54.3504	0.031443	0.003093	1011.31	79.9395	13.0031	29.2561	0.901992	64.7023	1.22598	50.0367	0.036595	0.002255	1009.96	81.9577	13.9919	29.0615	1.01111	66.1957	1.10506	44.887	0.035935	0.002245	1010.06	78.5634	21.7967	29.2105	1.01894	80.8986	1.39435	98.7627	0.034508	0.002706	1009.11	72.5858	10.6956
3	1	2	1	1	1	1	2	2	2	0	2	67.1373	0.815622	54.3504	0.031298	0.002966	1011.26	79.9419	13.6075	29.265	0.911388	63.6851	1.22598	48.4162	0.038192	0.002274	1009.92	81.9503	18.5153	29.07	1.02201	61.2404	1.10506	43.1977	0.035935	0.002205	1010.01	78.5633	27.1873	29.22	1.03036	80.3438	1.39435	98.0256	0.034508	0.002706	1009.06	72.5858	13.9004
2	2	1	1	1	1	1	2	2	2	4	2	69.7658	0.815622	54.3504	0.031298	0.002891	1010.8	79.9508	12.6104	29.3472	0.997442	66.7289	1.22598	49.2514	0.037722	0.002274	1009.47	81.9234	15.5404	29.1474	1.12186	66.7216	1.10506	44.0596	0.035935	0.002205	1009.55	78.563	22.5474	29.3066	1.13496	81.6882	1.39435	97.9026	0.034508	0.002706	1008.59	72.5856	13.2746
2	2	3	1	1	1	1	2	2	2	4	2	68.7334	0.815622	54.3504	0.031337	0.003152	1013.23	79.7978	12.9845	28.9164	0.546228	63.3583	1.22598	49.9507	0.036917	0.002269	1011.8	82.3872	13.7617	28.7415	0.598315	64.7439	1.10506	44.7026	0.035935	0.002215	1011.96	78.5648	20.7891	28.8523	0.586483	80.4648	1.39435	98.9035	0.034508	0.002706	1011.06	72.5865	10.2712
2	2	1	1	1	1	1	2	2	2	4	2	68.9659	0.818196	54.3504	0.03152	0.003176	1013.4	79.7833	13.0031	28.8858	0.514075	63.2386	1.22598	50.2033	0.036422	0.002245	1011.96	82.4311	13.8382	28.7126	0.561008	65.1372	1.10506	44.9741	0.035935	0.002266	1012.13	78.5649	21.0763	28.8199	0.547399	80.485	1.39435	99.0558	0.034508	0.002706	1011.23	72.5866	10.0517
2	1	4	2	2	1	1	2	2	2	0	1	69.6019	0.843857	54.5855	0.032112	0.003168	1012.39	79.8663	13.0031	29.0659	0.702796	64.1897	1.22598	50.5282	0.035465	0.002167	1010.99	82.1796	13.8741	28.8823	0.779982	66.8176	1.10506	45.478	0.035935	0.002431	1011.13	78.5641	21.2194	29.01	0.776802	80.8015	1.39435	99.0873	0.034508	0.002706	1010.2	72.5862	9.73539
2	2	1	1	1	1	1	1	2	2	4	2	69.8085	0.858154	54.7952	0.032387	0.003176	1012.47	79.8597	13.0031	29.0511	0.687279	64.2487	1.22598	50.6709	0.0351	0.002131	1011.07	82.1995	13.8902	28.8684	0.761977	67.1985	1.10506	45.6583	0.035935	0.002508	1011.21	78.5642	21.2864	28.9943	0.75794	80.8629	1.39435	99.1423	0.034508	0.002706	1010.29	72.5863	9.80027
3	2	1	1	1	1	1	2	2	1	4	2	70.0407	0.85288	54.7153	0.032288	0.003124	1011.71	79.9159	13.0031	29.1858	0.828342	65.037	1.22598	50.5607	0.035229	0.002144	1010.34	82.0293	13.9547	28.9953	0.925654	67.76	1.10506	45.5952	0.035935	0.00248	1010.46	78.5636	21.636	29.1364	0.929412	81.1229	1.39435	98.9468	0.034508	0.002706	1009.52	72.586	10.5721
2	1	1	1	1	1	1	1	2	1	4	2	70.4295	0.884447	55.2207	0.032866	0.003138	1011.87	79.9047	13.0031	29.1571	0.798299	65.1931	1.19992	50.8166	0.034511	0.002067	1010.5	82.063	13.9475	28.9683	0.890795	68.5197	1.10506	45.9389	0.035935	0.002641	1010.62	78.5638	21.585	29.1061	0.892893	81.2433	1.39435	99.0322	0.034508	0.002706	1009.68	72.586	10.6083
2	2	1	1	1	1	2	1	1	1	4	2	69.2961	0.825209	54.3727	0.031713	0.003149	1012.1	79.888	13.0031	29.1163	0.755532	64.1793	1.22598	50.2779	0.036065	0.00222	1010.72	82.1137	13.8653	28.9298	0.841172	66.2476	1.10506	45.1712	0.035935	0.00232	1010.84	78.5639	21.1838	29.0631	0.840906	80.7351	1.39435	98.9693	0.034508	0.002706	1009.91	72.5861	9.66662
2	2	1	1	1	1	1	1	2	1	4	2	69.8597	0.860918	54.8379	0.032439	0.003173	1012.39	79.8662	13.0031	29.0657	0.702547	64.3346	1.22573	50.6898	0.035034	0.002124	1010.99	82.1799	13.8972	28.8821	0.779693	67.3262	1.10506	45.6909	0.035935	0.002522	1011.13	78.5641	21.3162	29.0097	0.776499	80.8928	1.39435	99.1377	0.034508	0.002706	1010.2	72.5862	9.82687
3	1	1	1	1	1	1	2	2	1	4	1	66.4006	0.815622	54.3504	0.031298	0.003105	1011.85	79.9173	12.9981	29.1583	0.832388	61.5206	1.22598	48.7297	0.038192	0.002274	1010.48	82.0885	13.3412	28.9802	0.938432	59.5568	1.10506	43.3248	0.035935	0.002205	1010.6	78.5639	18.7213	29.1248	0.942396	79.6005	1.39435	98.533	0.034508	0.002706	1009.67	72.5861	9.91711
2	2	4	2	2	1	1	2	2	2	0	2	59.3784	1.22598	49.1578	0.038546	0.002274	1010.61	82.2419	13.711	28.9626	0.934651	58.0512	1.10506	43.6558	0.035935	0.002205	1010.73	78.564	20.8474	29.1084	0.938201	78.8777	1.39435	99.2001	0.034508	0.002706	1009.81	72.5862	9.46881	29.3475	1.01789	64.6517	1.29102	67.0916	0.042121	0.00305	1010.78	76.4802	8.47154
2	1	3	1	1	1	1	2	2	2	0	2	64.3655	1.22598	50.2529	0.036115	0.002223	1010.43	82.0488	13.9099	28.9794	0.90519	66.3589	1.10506	45.1451	0.035935	0.002312	1010.55	78.5637	21.3724	29.1186	0.907973	80.7937	1.39435	98.9293	0.034508	0.002706	1009.61	72.586	9.81526	29.3907	0.987763	69.2996	1.27547	67.0916	0.042121	0.003156	1010.59	76.48	8.47154
2	1	3	1	1	1	1	2	2	2	0	1	64.3655	1.22598	50.2529	0.036115	0.002223	1010.43	82.0488	13.9099	28.9794	0.90519	66.3589	1.10506	45.1451	0.035935	0.002312	1010.55	78.5637	21.3724	29.1186	0.907973	80.7937	1.39435	98.9293	0.034508	0.002706	1009.61	72.586	9.81526	29.3907	0.987763	69.2996	1.27547	67.0916	0.042121	0.003156	1010.59	76.48	8.47154
2	1	1	1	1	1	1	1	2	1	4	1	67.0584	1.22598	48.8594	0.038127	0.002274	1009.43	81.9234	16.3246	29.1545	1.13105	66.212	1.10506	43.6112	0.035935	0.002205	1009.51	78.563	23.1192	29.3146	1.14459	81.7967	1.39435	97.6129	0.034508	0.002706	1008.55	72.5856	13.7784	29.6852	1.24554	69.3437	1.29102	67.0916	0.042121	0.00305	1009.54	76.4796	8.47154
2	1	1	1	1	1	1	1	2	1	4	2	63.2938	1.22598	48.3558	0.038192	0.002274	1009.41	81.9234	12.0371	29.1621	1.15121	60.2229	1.10506	43.1977	0.035935	0.002205	1009.48	78.563	17.9265	29.3248	1.16558	80.1351	1.39435	97.9971	0.034508	0.002706	1008.52	72.5856	6.19375	29.695	1.26784	66.3636	1.29102	67.0916	0.042121	0.00305	1009.51	76.4796	8.47154
2	1	1	1	1	1	2	1	2	1	4	2	65.0298	1.22598	50.3216	0.035846	0.002202	1010.13	81.9869	13.9956	29.0322	0.973325	67.2025	1.10506	45.2846	0.035935	0.002358	1010.24	78.5635	21.7517	29.1777	0.979353	81.0774	1.39435	98.8337	0.034508	0.002706	1009.29	72.5859	10.7923	29.4795	1.06553	69.7262	1.26207	67.0916	0.042121	0.003202	1010.28	76.4799	8.47154
2	1	4	2	5	1	1	1	2	1	3	2	62.827	1.22598	48.375	0.038192	0.002274	1009.77	81.9358	13.4601	29.0998	1.07497	59.9787	1.10506	43.1977	0.035935	0.002205	1009.86	78.5633	16.3911	29.2558	1.08566	80.0099	1.39435	98.0856	0.034508	0.002706	1008.91	72.5858	9.24588	29.5889	1.18054	66.1245	1.29102	67.0916	0.042121	0.00305	1009.9	76.4798	8.47154
2	2	4	2	2	1	1	2	2	2	0	2	60.6919	1.22598	49.5088	0.03797	0.002274	1011.19	82.2698	13.8939	28.8541	0.76849	60.4578	1.10506	44.0327	0.035935	0.002205	1011.33	78.5644	21.2141	28.9825	0.764452	79.4589	1.39435	99.1136	0.034508	0.002706	1010.42	72.5864	9.83175	29.1726	0.830034	65.8615	1.29102	67.0916	0.042121	0.00305	1011.39	76.4804	8.47154
2	1	1	1	1	1	0	1	2	1	0	2	63.6375	1.22598	48.3633	0.038192	0.002274	1009.43	81.9234	18.2506	29.1545	1.13097	60.7809	1.10506	43.1977	0.035935	0.002205	1009.51	78.563	26.6921	29.3145	1.1445	80.3109	1.39435	97.9734	0.034508	0.002706	1008.55	72.5856	10.6374	29.6851	1.24545	66.5999	1.29102	67.0916	0.042121	0.00305	1009.54	76.4796	8.47154
2	1	1	1	1	1	1	2	2	2	0	1	63.7364	1.22598	50.1271	0.036467	0.002248	1011.33	82.2669	13.7727	28.822	0.70213	65.5032	1.10506	44.9573	0.035935	0.002261	1011.48	78.5644	20.8276	28.9424	0.695242	80.5857	1.39435	98.9476	0.034508	0.002706	1010.57	72.5864	9.91331	29.1259	0.756007	68.7593	1.28743	67.0916	0.042121	0.003105	1011.54	76.4804	8.47154
1	2	3	1	1	1	1	2	2	2	4	2	65.4098	1.22598	50.2033	0.036053	0.002219	1009.96	81.9578	14.1462	29.0613	1.01087	67.3576	1.10506	45.1723	0.035935	0.002322	1010.06	78.5634	21.8683	29.2103	1.01869	81.2246	1.39435	98.6914	0.034508	0.002706	1009.11	72.5858	11.3656	29.5285	1.10838	69.8181	1.27265	67.0916	0.042121	0.003167	1010.1	76.4798	8.47154
2	1	4	2	3	1	1	2	2	2	0	2	63.6423	1.22598	48.3633	0.038192	0.002274	1009.54	81.9234	21.4884	29.1354	1.10636	60.8278	1.10506	43.1977	0.035935	0.002205	1009.63	78.563	31.4999	29.2932	1.11872	80.3142	1.39435	97.9736	0.034508	0.002706	1008.66	72.5856	16.217	29.653	1.21736	66.6229	1.29102	67.0916	0.042121	0.00305	1009.66	76.4796	6.81236
2	2	2	1	1	1	1	2	2	2	0	2	63.702	1.22598	48.4581	0.038192	0.002274	1010.05	81.9713	17.7217	29.0473	0.992759	61.4038	1.10506	43.1988	0.035935	0.002205	1010.15	78.5634	26.0334	29.1946	0.999713	80.3556	1.39435	98.0519	0.034508	0.002706	1009.2	72.5858	13.3304	29.5049	1.08771	66.9057	1.29102	67.0916	0.042121	0.00305	1010.19	76.4799	8.47154
2	2	1	1	1	1	2	1	1	1	4	2	64.963	1.21149	50.7802	0.034665	0.002084	1010.57	82.0798	13.939	28.9552	0.874025	68.1832	1.10506	45.8703	0.035935	0.002605	1010.69	78.5638	21.5408	29.0916	0.875324	81.1398	1.39435	99.0644	0.034508	0.002706	1009.76	72.586	10.3492	29.35	0.952194	70.1046	1.1754	67.0916	0.042121	0.003448	1010.74	76.4801	8.47154
2	1	1	1	1	1	1	0	2	2	4	2	61.1011	1.22598	49.6816	0.037689	0.002274	1011.39	82.3067	13.9323	28.8174	0.712637	61.3338	1.10506	44.2263	0.035935	0.002205	1011.54	78.5645	21.372	28.94	0.706046	79.6492	1.39435	99.1252	0.034508	0.002706	1010.63	72.5864	9.8655	29.1135	0.766877	66.291	1.29102	67.0916	0.042121	0.00305	1011.6	76.4804	8.47154
2	1	1	1	1	1	1	2	2	2	0	2	65.2503	1.22598	50.4882	0.035368	0.002157	1010.22	82.0031	14.0007	29.0175	0.954362	67.8309	1.10506	45.5238	0.035935	0.002451	1010.32	78.5635	21.7146	29.1613	0.959487	81.2012	1.39435	98.8656	0.034508	0.002706	1009.38	72.5859	10.9014	29.4548	1.04388	70.0056	1.23143	67.0916	0.042121	0.003294	1010.36	76.4799	8.47154
2	2	1	1	1	1	1	1	2	1	4	2	63.6375	1.22598	48.3633	0.038192	0.002274	1009.43	81.9234	8.54146	29.1545	1.13105	60.7809	1.10506	43.1977	0.035935	0.002205	1009.51	78.563	22.6495	29.3146	1.14459	80.3109	1.39435	97.9734	0.034508	0.002706	1008.55	72.5856	3.75605	29.6852	1.24554	66.5999	1.29102	67.0916	0.042121	0.00305	1009.54	76.4796	8.47154
2	2	1	1	1	1	1	2	2	2	3	2	62.0408	1.22598	48.2967	0.038192	0.002274	1009.46	81.9586	10.7901	29.1626	1.18464	58.5885	1.10506	43.1916	0.035935	0.002205	1009.53	78.5631	14.154	29.3308	1.2002	79.6171	1.39435	98.19	0.034508	0.002706	1008.58	72.5857	5.98358	29.6861	1.30375	65.5061	1.29102	67.0916	0.042121	0.00305	1009.57	76.4797	8.67442
2	1	1	1	1	1	1	1	2	1	4	1	65.9717	1.22598	48.6747	0.038192	0.002274	1009.43	81.9234	16.1173	29.1545	1.13105	64.4966	1.10506	43.4085	0.035935	0.002205	1009.51	78.563	23.5732	29.3146	1.14459	81.325	1.39435	97.7507	0.034508	0.002706	1008.55	72.5856	13.2704	29.6852	1.24554	68.4769	1.29102	67.0916	0.042121	0.00305	1009.54	76.4796	8.47154
2	1	4	2	5	1	1	1	2	1	4	1	63.9738	1.22598	50.1148	0.036458	0.002247	1010.91	82.1604	13.801	28.8959	0.797512	65.6979	1.10506	44.9623	0.035935	0.002262	1011.05	78.5641	20.9339	29.0252	0.795167	80.6416	1.39435	98.9089	0.034508	0.002706	1010.12	72.5862	9.65663	29.2503	0.864868	68.9329	1.28721	67.0916	0.042121	0.003106	1011.1	76.4802	8.47154
2	1	4	2	1	1	1	2	2	2	0	2	63.61	1.22598	50.2363	0.036257	0.002234	1011.57	82.3284	13.8053	28.7806	0.648754	65.616	1.10506	45.0687	0.035935	0.00229	1011.73	78.5646	20.9503	28.8961	0.639324	80.5822	1.39435	99.0256	0.034508	0.002706	1010.82	72.5865	9.9561	29.0563	0.695087	68.7389	1.28115	67.0916	0.042121	0.003134	1011.79	76.4805	8.47154
2	1	1	1	1	1	1	1	2	1	4	1	63.9588	1.22598	50.321	0.035993	0.002214	1011.11	82.2109	13.8267	28.8605	0.751773	66.1395	1.10506	45.2089	0.035935	0.002332	1011.26	78.5642	21.0318	28.9855	0.74725	80.6838	1.39435	99.0208	0.034508	0.002706	1010.34	72.5863	9.71749	29.1906	0.812666	69.0892	1.26977	67.0916	0.042121	0.003177	1011.31	76.4803	8.47154
2	2	1	1	1	1	2	2	2	1	4	2	63.2938	1.22598	48.3558	0.038192	0.002274	1009.41	81.9234	12.0371	29.1621	1.15121	60.2229	1.10506	43.1977	0.035935	0.002205	1009.48	78.563	17.9265	29.3248	1.16558	80.1351	1.39435	97.9971	0.034508	0.002706	1008.52	72.5856	6.19375	29.695	1.26784	66.3636	1.29102	67.0916	0.042121	0.00305	1009.51	76.4796	8.47154
2	2	2	1	1	1	1	2	2	2	0	2	63.7023	1.22598	48.4589	0.038192	0.002274	1010.01	81.9651	18.1252	29.0536	1.00092	61.4066	1.10506	43.1989	0.035935	0.002205	1010.11	78.5634	26.8361	29.2017	1.00826	80.3558	1.39435	98.0523	0.034508	0.002706	1009.16	72.5858	13.9331	29.5155	1.09702	66.9071	1.29102	67.0916	0.042121	0.00305	1010.15	76.4798	8.47154
2	1	3	1	1	1	2	2	2	2	0	2	64.0921	1.22598	50.3902	0.035812	0.002199	1010.98	82.1765	13.8517	28.8845	0.782794	66.4166	1.10506	45.3022	0.035935	0.002364	1011.11	78.5641	21.1295	29.0124	0.779748	80.7363	1.39435	99.0363	0.034508	0.002706	1010.19	72.5862	9.68712	29.2311	0.84807	69.241	1.26013	67.0916	0.042121	0.003208	1011.17	76.4802	8.47154
2	2	2	1	1	1	2	1	2	1	4	2	63.5662	1.22598	50.1819	0.036385	0.002243	1011.61	82.3375	13.7948	28.7745	0.640884	65.4552	1.10506	45.0001	0.035935	0.002271	1011.77	78.5646	20.9106	28.8893	0.631079	80.5593	1.39435	99.0031	0.034508	0.002706	1010.86	72.5865	10.0055	29.046	0.686105	68.6609	1.28531	67.0916	0.042121	0.003116	1011.83	76.4805	8.47154
3	1	2	1	1	1	1	2	2	2	0	2	63.6956	1.22598	48.4415	0.038192	0.002274	1009.94	81.9537	18.5891	29.066	1.01681	61.3416	1.10506	43.1977	0.035935	0.002205	1010.04	78.5633	27.5979	29.2155	1.02491	80.3511	1.39435	98.0417	0.034508	0.002706	1009.09	72.5858	14.446	29.5362	1.11516	66.8752	1.29102	67.0916	0.042121	0.00305	1010.07	76.4798	8.47154
2	2	1	1	1	1	2	2	2	1	4	2	70.7101	1.22598	48.595	0.038174	0.002274	1009.37	81.9234	15.4596	29.1622	1.12834	70.0804	1.10506	43.2333	0.035935	0.002205	1009.45	78.5629	19.525	29.3211	1.14191	83.3783	1.39435	96.5772	0.034508	0.002706	1008.48	72.5855	14.8972	29.7019	1.24332	71.231	1.29102	67.0916	0.042121	0.00305	1009.47	76.4795	8.47154
2	2	1	1	1	1	1	2	2	2	0	2	63.6604	1.22598	48.3705	0.038192	0.002274	1009.72	81.9276	19.9444	29.1041	1.06598	61.0021	1.10506	43.1977	0.035935	0.002205	1009.81	78.5632	29.2232	29.2581	1.07642	80.3267	1.39435	97.9909	0.034508	0.002706	1008.85	72.5857	14.9273	29.6004	1.17127	66.7085	1.29102	67.0916	0.042121	0.00305	1009.84	76.4797	8.47154
2	1	1	1	1	1	1	2	2	2	0	2	63.6086	1.22598	50.1114	0.036527	0.002251	1011.52	82.3146	13.7728	28.7899	0.660704	65.3443	1.10506	44.924	0.035935	0.002253	1011.67	78.5645	20.8281	28.9064	0.651843	80.553	1.39435	98.9576	0.034508	0.002706	1010.76	72.5864	10.0239	29.0719	0.708727	68.641	1.2887	67.0916	0.042121	0.003098	1011.73	76.4805	8.47154
2	1	1	1	1	1	1	2	2	1	4	1	63.2938	1.22598	48.3558	0.038192	0.002274	1009.41	81.9234	12.0371	29.1621	1.15121	60.2229	1.10506	43.1977	0.035935	0.002205	1009.48	78.563	17.9265	29.3248	1.16558	80.1351	1.39435	97.9971	0.034508	0.002706	1008.52	72.5856	6.19375	29.695	1.26784	66.3636	1.29102	67.0916	0.042121	0.00305	1009.51	76.4796	8.47154
2	2	1	1	1	2	1	1	2	1	4	2	65.7448	1.22598	50.015	0.036423	0.002245	1009.81	81.9364	14.3705	29.0882	1.04555	67.3116	1.10506	44.9587	0.035935	0.002266	1009.9	78.5632	21.9806	29.2404	1.05502	81.3456	1.39435	98.521	0.034508	0.002706	1008.95	72.5857	11.8779	29.5737	1.14796	69.815	1.28633	67.0916	0.042121	0.003111	1009.94	76.4798	8.47154
2	2	2	1	1	1	1	1	2	2	0	2	63.6375	1.22598	48.3633	0.038192	0.002274	1009.43	81.9234	10.2454	29.1545	1.13105	60.7809	1.10506	43.1977	0.035935	0.002205	1009.51	78.563	23.1327	29.3146	1.14459	80.3109	1.39435	97.9734	0.034508	0.002706	1008.55	72.5856	4.0744	29.6852	1.24554	66.5999	1.29102	67.0916	0.042121	0.00305	1009.54	76.4796	8.47154
2	1	1	1	1	1	1	2	2	2	0	2	60.1549	1.22598	49.4448	0.038196	0.002274	1010.96	82.2494	13.8772	28.8963	0.829043	59.6417	1.10506	43.9504	0.035935	0.002205	1011.09	78.5642	21.2393	29.0308	0.827813	79.2461	1.39435	99.189	0.034508	0.002706	1010.17	72.5863	9.6492	29.2418	0.898727	65.415	1.29102	67.0916	0.042121	0.00305	1011.15	76.4803	8.47154
2	2	2	1	1	1	2	2	2	1	4	2	63.2938	1.22598	48.3558	0.038192	0.002274	1009.41	81.9234	12.0371	29.1621	1.15121	60.2229	1.10506	43.1977	0.035935	0.002205	1009.48	78.563	17.9265	29.3248	1.16558	80.1351	1.39435	97.9971	0.034508	0.002706	1008.52	72.5856	6.19375	29.695	1.26784	66.3636	1.29102	67.0916	0.042121	0.00305	1009.51	76.4796	8.47154
2	2	1	1	1	1	2	1	2	2	0	2	63.2938	1.22598	48.3558	0.038192	0.002274	1009.41	81.9234	12.0371	29.1621	1.15121	60.2229	1.10506	43.1977	0.035935	0.002205	1009.48	78.563	17.9265	29.3248	1.16558	80.1351	1.39435	97.9971	0.034508	0.002706	1008.52	72.5856	6.19375	29.695	1.26784	66.3636	1.29102	67.0916	0.042121	0.00305	1009.51	76.4796	8.47154
3	1	2	1	1	1	1	2	2	2	0	2	63.2938	1.22598	48.3558	0.038192	0.002274	1009.41	81.9234	12.0371	29.1621	1.15121	60.2229	1.10506	43.1977	0.035935	0.002205	1009.48	78.563	17.9265	29.3248	1.16558	80.1351	1.39435	97.9971	0.034508	0.002706	1008.52	72.5856	6.19375	29.695	1.26784	66.3636	1.29102	67.0916	0.042121	0.00305	1009.51	76.4796	8.47154
2	1	1	1	1	1	1	2	2	1	4	2	65.2056	1.22598	50.4745	0.035414	0.002162	1010.22	82.0032	13.9952	29.0175	0.95434	67.7493	1.10506	45.5018	0.035935	0.002442	1010.32	78.5635	21.7141	29.1613	0.959464	81.1793	1.39435	98.869	0.034508	0.002706	1009.38	72.5859	10.8605	29.4548	1.04386	69.9683	1.23473	67.0916	0.042121	0.003285	1010.36	76.4799	8.47154
2	1	2	1	1	1	1	2	2	2	0	2	63.4754	1.22598	49.999	0.036793	0.002265	1011.66	82.3524	13.7564	28.7646	0.628135	64.9668	1.10506	44.775	0.035935	0.002225	1011.82	78.5647	20.7674	28.8782	0.617723	80.5005	1.39435	98.913	0.034508	0.002706	1010.92	72.5865	10.1839	29.0294	0.671554	68.4345	1.29102	67.0916	0.042121	0.00307	1011.89	76.4805	8.47154
2	2	1	1	1	1	1	2	2	2	0	2	61.8513	1.22598	49.9163	0.037196	0.002274	1011.74	82.3863	13.9174	28.7534	0.619853	62.7688	1.10506	44.5134	0.035935	0.002205	1011.9	78.5647	21.404	28.8666	0.608969	79.9692	1.39435	99.1096	0.034508	0.002706	1011	72.5865	9.95187	29.0087	0.661677	67.0357	1.29102	67.0916	0.042121	0.00305	1011.97	76.4806	8.47154
2	2	3	1	1	1	1	2	2	1	4	2	63.576	1.22598	50.3641	0.03599	0.002214	1011.67	82.3538	13.8418	28.7637	0.626936	65.8529	1.10506	45.2064	0.035935	0.002333	1011.83	78.5647	21.0903	28.8771	0.616466	80.6116	1.39435	99.0931	0.034508	0.002706	1010.92	72.5865	9.9204	29.0278	0.670186	68.793	1.26962	67.0916	0.042121	0.003177	1011.89	76.4805	8.47154
2	1	1	1	1	1	1	2	2	1	4	2	63.2938	1.22598	48.3558	0.038192	0.002274	1009.41	81.9234	12.0371	29.1621	1.15121	60.2229	1.10506	43.1977	0.035935	0.002205	1009.48	78.563	17.9265	29.3248	1.16558	80.1351	1.39435	97.9971	0.034508	0.002706	1008.52	72.5856	6.19375	29.695	1.26784	66.3636	1.29102	67.0916	0.042121	0.00305	1009.51	76.4796	8.47154
2	1	1	1	1	1	1	1	2	1	4	1	69.281	1.22598	48.4146	0.038266	0.002274	1009.43	81.9234	16.3271	29.1545	1.13105	67.8323	1.10506	43.0916	0.035935	0.002205	1009.51	78.563	21.3048	29.3146	1.14459	82.7035	1.39435	96.8499	0.034508	0.002706	1008.55	72.5856	14.7998	29.6852	1.24554	70.1903	1.29102	67.0916	0.042121	0.00305	1009.54	76.4796	8.47154
2	1	4	2	3	1	1	2	2	1	2	2	65.6826	1.22538	50.5821	0.035004	0.002121	1010.2	82.0007	14.059	29.0197	0.957161	68.5417	1.10506	45.6772	0.035935	0.002529	1010.31	78.5635	21.6767	29.1637	0.962419	81.4109	1.39435	98.8103	0.034508	0.002706	1009.37	72.5859	11.2742	29.4585	1.04708	70.3274	1.20378	67.0916	0.042121	0.003372	1010.35	76.4799	8.47154
3	2	1	1	1	1	1	2	2	2	0	2	61.4038	1.10506	43.1988	0.035935	0.002205	1010.15	78.5634	26.0334	29.1946	0.999713	80.3556	1.39435	98.0519	0.034508	0.002706	1009.2	72.5858	13.3304	29.5049	1.08771	66.9057	1.29102	67.0916	0.042121	0.00305	1010.19	76.4799	8.47154	28.1158	0.926213	63.1414	0.901836	58.6204	0.037273	0.002139	1010.83	75.668	10.4241
3	1	1	1	1	1	1	2	2	2	0	1	69.1432	1.10506	43.4653	0.035935	0.002205	1009.5	78.5629	20.5599	29.3149	1.14161	82.9183	1.39435	96.9313	0.034508	0.002706	1008.54	72.5856	14.6737	29.6879	1.24252	70.7893	1.29102	67.0916	0.042121	0.00305	1009.53	76.4796	8.47154	28.275	1.05482	66.7224	0.901836	58.7939	0.037273	0.002139	1010.17	75.5903	23.3235
2	1	2	1	1	1	1	1	2	1	4	2	60.2229	1.10506	43.1977	0.035935	0.002205	1009.48	78.563	17.9265	29.3248	1.16558	80.1351	1.39435	97.9971	0.034508	0.002706	1008.52	72.5856	6.19375	29.695	1.26784	66.3636	1.29102	67.0916	0.042121	0.00305	1009.51	76.4796	8.47154	28.2801	1.07464	62.0768	0.901836	58.62	0.037273	0.002139	1010.16	75.5938	11.3853
3	1	2	1	1	1	1	2	2	2	4	2	67.6505	1.10506	45.5972	0.035935	0.002481	1010.52	78.5637	21.586	29.1237	0.914157	81.0725	1.39435	98.9791	0.034508	0.002706	1009.58	72.586	10.3889	29.3984	0.9945	69.8958	1.22096	67.0916	0.042121	0.003324	1010.57	76.48	8.47154	28.0234	0.848977	70.1037	0.90964	60.7419	0.03675	0.002322	1011.21	75.7121	15.5143
2	1	1	1	1	1	1	2	2	2	0	1	67.8101	1.10506	45.7767	0.035935	0.002561	1010.79	78.5639	21.463	29.0731	0.85303	81.035	1.39435	99.0867	0.034508	0.002706	1009.86	72.5861	10.1055	29.3223	0.927906	69.9208	1.19186	67.0916	0.042121	0.003404	1010.84	76.4801	8.47154	27.9573	0.793794	70.456	0.911908	60.902	0.036598	0.002376	1011.48	75.7437	15.0279
2	1	1	1	1	1	1	1	2	1	4	2	64.8262	1.10506	44.8081	0.035935	0.002231	1012.14	78.5649	20.9529	28.8184	0.545573	80.4503	1.39435	98.9837	0.034508	0.002706	1011.24	72.5866	10.1798	28.9396	0.592952	68.2713	1.29097	67.0916	0.042121	0.003076	1012.21	76.4807	8.47154	27.625	0.516234	67.8873	0.902576	60.0634	0.037224	0.002156	1012.85	75.9023	12.2842
2	1	4	2	5	1	2	2	2	2	0	2	66.3625	1.10506	45.2	0.035935	0.002329	1010.76	78.5639	21.2537	29.0793	0.860563	80.7637	1.39435	98.969	0.034508	0.002706	1009.83	72.5861	9.7035	29.3317	0.936113	69.2762	1.27061	67.0916	0.042121	0.003174	1010.81	76.4801	8.47154	27.9654	0.800595	69.1513	0.905356	60.3881	0.037037	0.002222	1011.45	75.7398	13.7268
2	1	1	1	1	1	2	2	2	1	4	2	65.0056	1.10506	44.5632	0.035935	0.002205	1010.67	78.5638	20.8784	29.0957	0.88033	80.6048	1.39435	98.7297	0.034508	0.002706	1009.74	72.586	9.62016	29.3563	0.957647	68.6577	1.29102	67.0916	0.042121	0.003051	1010.72	76.4801	8.47154	27.9868	0.818439	67.6441	0.901851	59.8213	0.037272	0.002139	1011.36	75.7296	12.1026
2	1	2	1	1	1	1	2	2	2	0	1	60.7809	1.10506	43.1977	0.035935	0.002205	1009.51	78.563	22.3009	29.3146	1.14459	80.3109	1.39435	97.9734	0.034508	0.002706	1008.55	72.5856	4.54614	29.6852	1.24554	66.5999	1.29102	67.0916	0.042121	0.00305	1009.54	76.4796	8.47154	28.2724	1.057	62.3681	0.901836	58.62	0.037273	0.002139	1010.19	75.5932	10.4088
1	1	1	1	1	1	1	2	2	2	4	2	60.7259	0.754642	46.3742	0.024008	0.002405	1012.12	78.8489	17.3688	28.1925	1.04487	58.8307	1.54776	0.003653	0.03915	0.003653	1010.34	83.6158	18.8911	27.903	0.811141	53.5403	1.0781	33.744	0.030217	0.003099	1010.88	84.0043	12.5235	27.5871	0.790632	54.4832	0.821501	40.914	0.034469	0.002317	1012.89	76.5162	16.3955
2	1	2	1	1	1	1	1	2	2	4	2	58.7057	0.741147	46.3742	0.024008	0.002023	1011.5	78.8484	17.4219	28.305	1.19104	57.5737	1.54776	0.003653	0.03915	0.003653	1009.72	83.6152	18.542	27.9649	0.924983	53.5403	1.01118	34.5549	0.030417	0.003099	1010.25	84.0033	11.493	27.7142	0.909043	54.4836	0.807546	40.5424	0.035769	0.002742	1012.26	76.2676	16.1465
2	1	3	1	1	1	1	1	2	1	4	1	54.3966	0.435575	46.3742	0.024008	0.001267	1012.65	78.8495	15.4759	28.1042	1.00377	56.1337	1.54776	0.003653	0.03915	0.003653	1010.86	83.6167	17.6659	27.8607	0.771738	53.5403	0.605195	37.3371	0.030417	0.003099	1011.4	84.0054	14.3054	27.4874	0.748374	54.4836	0.807546	43.9668	0.039259	0.003048	1013.42	76.7695	16.3436
2	1	2	1	1	1	1	2	2	2	1	2	59.434	0.779085	46.3742	0.024008	0.002136	1011.53	78.8484	17.6317	28.3007	1.18544	57.9301	1.54776	0.003653	0.03915	0.003653	1009.74	83.6152	18.4146	27.9626	0.920623	53.5403	1.0643	34.1859	0.030417	0.003099	1010.28	84.0034	11.4023	27.7093	0.904508	54.4835	0.807546	40.093	0.03522	0.002662	1012.28	76.2772	16.2465
2	1	2	1	1	1	1	1	2	1	4	2	56.1943	0.467245	46.3742	0.024008	0.001512	1013.29	78.8499	16.4326	27.9842	0.808927	57.4287	1.54776	0.003653	0.03915	0.003653	1011.5	83.6171	17.9285	27.7914	0.623882	53.5403	0.670813	36.7928	0.030417	0.003099	1012.05	84.0062	13.6808	27.3517	0.595256	54.4833	0.807546	43.5894	0.03808	0.002966	1014.07	77.0042	16.5202
2	1	4	2	5	1	1	1	2	1	4	1	56.9387	0.501512	46.3742	0.024008	0.001635	1013.53	78.85	16.6462	27.9401	0.739855	57.7963	1.54776	0.003653	0.03915	0.003653	1011.74	83.6173	18.0587	27.7661	0.571272	53.5403	0.721627	36.4166	0.030417	0.003099	1012.28	84.0065	13.6739	27.3019	0.540738	54.4833	0.807546	43.2248	0.037528	0.002841	1014.31	77.0922	16.5251
2	1	2	1	1	1	1	2	2	2	1	1	62.3417	0.762389	46.3742	0.024008	0.002613	1013.21	78.8497	17.4069	27.9965	0.790068	60.1388	1.54776	0.003549	0.03915	0.003549	1011.41	83.6169	18.707	27.7952	0.612697	53.5403	1.11493	33.3822	0.028913	0.003099	1011.96	84.0059	12.9139	27.3656	0.584225	54.4829	0.912393	40.8114	0.033468	0.00192	1013.99	76.9494	16.5903
2	2	1	1	1	1	1	2	2	2	0	2	61.0563	0.744506	46.3742	0.024008	0.002455	1012.75	78.8494	17.2448	28.0794	0.897889	59.1355	1.54776	0.003653	0.03915	0.003653	1010.96	83.6164	19.1075	27.8408	0.696669	53.5403	1.07522	33.7	0.029959	0.003099	1011.5	84.0052	13.0804	27.4593	0.671566	54.4831	0.839452	41.0951	0.034293	0.002214	1013.52	76.7661	16.4682
2	2	4	2	5	1	1	2	2	2	1	2	58.9601	0.773394	46.3742	0.024008	0.002047	1011.5	78.8484	17.5591	28.3054	1.19156	57.6466	1.54776	0.003653	0.03915	0.003653	1009.72	83.6152	18.4467	27.9651	0.925392	53.5403	1.0462	34.3857	0.030417	0.003099	1010.25	84.0033	11.2697	27.7147	0.909469	54.4836	0.807546	40.0443	0.035531	0.002741	1012.26	76.2667	16.164
2	2	4	2	2	1	1	1	2	1	4	2	62.2691	0.819964	46.3742	0.024008	0.002618	1012.19	78.849	17.7456	28.1796	1.02811	59.7401	1.54776	0.003625	0.03915	0.003625	1010.41	83.6159	18.493	27.8959	0.798091	53.5403	1.17219	33.1018	0.029461	0.003099	1010.95	84.0044	12.0902	27.5725	0.777059	54.4831	0.874153	40.0573	0.033354	0.002062	1012.96	76.5447	16.548
2	2	2	1	1	1	1	1	2	2	0	2	55.8413	0.608943	46.3742	0.024008	0.001564	1012.18	78.849	19.6909	28.1813	1.03034	56.126	1.54776	0.003653	0.03915	0.003653	1010.4	83.6159	19.8353	27.8969	0.79983	53.5403	0.816986	35.9705	0.030417	0.003099	1010.94	84.0044	16.7066	27.5745	0.778867	54.4838	0.807546	42.0044	0.037887	0.002891	1012.95	76.5409	15.5785
2	1	1	1	1	1	1	1	2	1	4	2	54.7552	0.574214	46.3742	0.024008	0.001398	1011.47	78.8484	13.2732	28.3118	1.21448	55.4742	1.54776	0.003653	0.03915	0.003653	1009.69	83.6152	16.9809	27.9699	0.941775	53.5403	0.759615	36.4164	0.030417	0.003099	1010.22	84.0033	17.4539	27.7219	0.926257	54.4839	0.807546	42.3765	0.038646	0.002891	1012.23	76.2641	16.2744
3	2	1	1	1	1	1	2	2	2	0	2	55.8245	0.608493	46.3742	0.024008	0.001561	1012.12	78.8489	20.1493	28.1936	1.04634	56.1167	1.54776	0.003653	0.03915	0.003653	1010.33	83.6158	20.0815	27.9037	0.812291	53.5403	0.816131	35.9781	0.030417	0.003099	1010.87	84.0042	16.4924	27.5884	0.791829	54.4838	0.807546	42.0072	0.037898	0.002891	1012.88	76.5137	15.5489
2	2	1	1	1	1	1	2	2	2	0	2	60.4806	0.680587	46.3742	0.024008	0.002281	1013.95	78.8503	17.3885	27.862	0.615281	59.2757	1.54776	0.003653	0.03915	0.003653	1012.15	83.6177	18.8267	27.7211	0.476563	53.5403	0.988078	34.3777	0.030021	0.003099	1012.7	84.007	13.5169	27.2136	0.442627	54.4831	0.8351	41.5509	0.034843	0.002236	1014.74	77.2467	16.544
2	1	3	1	1	1	1	2	2	1	4	2	54.7552	0.574214	46.3742	0.024008	0.001398	1011.47	78.8484	13.2732	28.3118	1.21448	55.4742	1.54776	0.003653	0.03915	0.003653	1009.69	83.6152	16.9809	27.9699	0.941775	53.5403	0.759615	36.4164	0.030417	0.003099	1010.22	84.0033	17.4539	27.7219	0.926257	54.4839	0.807546	42.3765	0.038646	0.002891	1012.23	76.2641	16.2744
2	1	1	1	1	1	1	1	2	1	4	1	58.0331	0.829202	46.3742	0.024008	0.001819	1011.5	78.8484	18.5751	28.3054	1.19165	56.9099	1.54776	0.003653	0.03915	0.003653	1009.72	83.6152	17.5923	27.9652	0.925458	53.5403	1.06881	34.6346	0.030417	0.003099	1010.25	84.0033	11.0066	27.7147	0.909537	54.4839	0.807546	38.7468	0.035979	0.002786	1012.26	76.2666	16.6276
2	1	4	2	5	1	2	2	2	2	0	2	54.7552	0.574214	46.3742	0.024008	0.001398	1011.47	78.8484	13.2732	28.3118	1.21448	55.4742	1.54776	0.003653	0.03915	0.003653	1009.69	83.6152	16.9809	27.9699	0.941775	53.5403	0.759615	36.4164	0.030417	0.003099	1010.22	84.0033	17.4539	27.7219	0.926257	54.4839	0.807546	42.3765	0.038646	0.002891	1012.23	76.2641	16.2744
2	1	1	1	1	1	1	2	2	2	0	2	55.1028	0.589056	46.3742	0.024008	0.001434	1011.5	78.8484	16.3363	28.3054	1.19165	55.7142	1.54776	0.003653	0.03915	0.003653	1009.72	83.6152	18.1484	27.9652	0.925458	53.5403	0.779228	36.3053	0.030417	0.003099	1010.25	84.0033	21.2873	27.7147	0.909537	54.4839	0.807546	42.1264	0.038399	0.002891	1012.26	76.2666	16.1195
2	2	2	1	1	1	2	1	2	1	4	1	60.7673	0.751306	46.3742	0.024008	0.002414	1012.23	78.849	17.3207	28.1733	1.0199	58.8714	1.54776	0.003653	0.03915	0.003653	1010.44	83.6159	18.9619	27.8925	0.791695	53.5403	1.0761	33.7399	0.030179	0.003099	1010.98	84.0044	12.6604	27.5654	0.770406	54.4832	0.824101	40.9785	0.034452	0.0023	1013	76.5586	16.4056
2	1	2	1	1	1	2	1	2	1	5	2	55.1028	0.589056	46.3742	0.024008	0.001434	1011.5	78.8484	17.2688	28.3054	1.19165	55.7142	1.54776	0.003653	0.03915	0.003653	1009.72	83.6152	19.4076	27.9652	0.925458	53.5403	0.779228	36.3053	0.030417	0.003099	1010.25	84.0033	19.0094	27.7147	0.909537	54.4839	0.807546	42.1264	0.038399	0.002891	1012.26	76.2666	14.9796
2	2	1	1	1	1	2	2	2	2	4	2	54.0691	0.452481	46.3742	0.024008	0.001235	1012.34	78.8492	14.8719	28.1607	1.0765	55.7416	1.54776	0.003653	0.03915	0.003653	1010.55	83.6163	17.4678	27.8918	0.828456	53.5403	0.617404	37.2982	0.030417	0.003099	1011.09	84.0049	14.6818	27.5513	0.807382	54.4837	0.807546	43.7742	0.03941	0.002973	1013.11	76.644	16.2411
2	2	4	2	2	1	1	2	2	2	0	2	57.9324	0.546037	46.3742	0.024008	0.0018	1013.81	78.8502	16.8844	27.8874	0.658477	58.2878	1.54776	0.003653	0.03915	0.003653	1012.02	83.6176	18.2105	27.736	0.509191	53.5403	0.788514	35.9148	0.030417	0.003099	1012.57	84.0069	13.6046	27.2424	0.476388	54.4832	0.807546	42.7636	0.036795	0.002675	1014.6	77.1984	16.5438
2	1	3	1	1	1	1	2	2	2	0	2	55.7827	0.607365	46.3742	0.024008	0.001553	1012.11	78.8489	20.0641	28.1944	1.04734	56.0933	1.54776	0.003653	0.03915	0.003653	1010.33	83.6158	19.9993	27.9041	0.81307	53.5403	0.813989	35.9971	0.030417	0.003099	1010.86	84.0042	16.6179	27.5893	0.792638	54.4838	0.807546	42.0141	0.037928	0.002891	1012.88	76.512	15.5275
3	1	2	1	1	1	1	2	2	2	0	2	55.1028	0.589056	46.3742	0.024008	0.001434	1011.5	78.8484	15.3117	28.3054	1.19165	55.7142	1.54776	0.003653	0.03915	0.003653	1009.72	83.6152	17.9248	27.9652	0.925458	53.5403	0.779228	36.3053	0.030417	0.003099	1010.25	84.0033	20.8759	27.7147	0.909537	54.4839	0.807546	42.1264	0.038399	0.002891	1012.26	76.2666	16.4601
2	1	3	1	1	1	1	1	2	1	4	2	55.1028	0.589056	46.3742	0.024008	0.001434	1011.5	78.8484	16.4251	28.3054	1.19165	55.7142	1.54776	0.003653	0.03915	0.003653	1009.72	83.6152	18.1121	27.9652	0.925458	53.5403	0.779228	36.3053	0.030417	0.003099	1010.25	84.0033	21.2064	27.7147	0.909537	54.4839	0.807546	42.1264	0.038399	0.002891	1012.26	76.2666	16.1026
2	1	1	1	1	1	1	2	2	1	4	2	56.2257	0.472288	46.3742	0.024008	0.001522	1013.33	78.8499	16.4438	27.978	0.801197	57.4135	1.54776	0.003653	0.03915	0.003653	1011.53	83.6172	17.9588	27.788	0.617831	53.5403	0.677072	36.7494	0.030417	0.003099	1012.08	84.0062	13.7467	27.3447	0.588956	54.4833	0.807546	43.5416	0.038046	0.002945	1014.11	77.0181	16.504
2	2	4	2	2	1	1	1	2	1	4	2	61.7221	0.809669	46.3742	0.024008	0.002536	1012.05	78.8488	17.7158	28.2066	1.06317	59.3714	1.54776	0.003653	0.03915	0.003653	1010.26	83.6157	18.5115	27.9108	0.825395	53.5403	1.15053	33.2914	0.029865	0.003099	1010.8	84.0041	12.0231	27.603	0.805459	54.4831	0.846035	40.1475	0.033717	0.002182	1012.81	76.4851	16.4972
2	2	1	1	1	1	2	2	2	2	0	2	55.4486	0.559277	46.3742	0.024008	0.001463	1012.4	78.8491	16.5923	28.1436	0.99136	56.199	1.54776	0.003653	0.03915	0.003653	1010.61	83.6161	18.0663	27.877	0.768457	53.5403	0.75416	36.4083	0.030417	0.003099	1011.15	84.0047	16.2068	27.5319	0.746062	54.4837	0.807546	42.4847	0.038273	0.002891	1013.17	76.6322	15.9171
2	1	1	1	1	1	1	2	2	2	0	2	61.9675	0.751925	46.3742	0.024008	0.002562	1013.23	78.8497	17.3551	27.9918	0.784051	59.8885	1.54776	0.003595	0.03915	0.003595	1011.44	83.6169	18.8138	27.7926	0.608007	53.5403	1.0975	33.5121	0.029217	0.003099	1011.98	84.0059	13.0288	27.3603	0.579346	54.4829	0.891185	40.946	0.033723	0.001996	1014.01	76.9597	16.5666
2	1	1	1	1	1	1	1	2	1	4	1	55.1028	0.589056	46.3742	0.024008	0.001434	1011.5	78.8484	16.3627	28.3054	1.19165	55.7142	1.54776	0.003653	0.03915	0.003653	1009.72	83.6152	18.096	27.9652	0.925458	53.5403	0.779228	36.3053	0.030417	0.003099	1010.25	84.0033	21.2233	27.7147	0.909537	54.4839	0.807546	42.1264	0.038399	0.002891	1012.26	76.2666	16.1254
2	2	1	1	1	1	2	2	2	2	0	2	62.037	0.817533	46.3742	0.024008	0.002582	1012.12	78.8489	17.7507	28.1938	1.04654	59.5778	1.54776	0.003643	0.03915	0.003643	1010.33	83.6158	18.4854	27.9037	0.812446	53.5403	1.16471	33.1776	0.029657	0.003099	1010.87	84.0042	12.0374	27.5886	0.791989	54.4831	0.860533	40.0617	0.033503	0.002117	1012.88	76.5133	16.5297
2	1	4	2	3	1	1	1	2	2	0	2	62.1166	0.761078	46.3742	0.024008	0.002591	1013.12	78.8497	17.3652	28.0117	0.809823	59.9345	1.54776	0.003583	0.03915	0.003583	1011.33	83.6168	18.8096	27.8035	0.62808	53.5403	1.11068	33.4115	0.029136	0.003099	1011.88	84.0058	12.9553	27.3827	0.600224	54.4829	0.896849	40.8649	0.033605	0.001976	1013.9	76.9159	16.5642
2	1	1	1	1	1	1	2	2	2	0	1	59.8815	0.798962	46.3742	0.024008	0.002207	1011.56	78.8485	17.7636	28.2952	1.17828	58.163	1.54776	0.003653	0.03915	0.003653	1009.77	83.6153	18.3315	27.9595	0.915049	53.5403	1.09374	33.9708	0.030417	0.003099	1010.31	84.0034	11.3896	27.7031	0.898711	54.4835	0.807546	39.8713	0.034891	0.0026	1012.32	76.2893	16.3206
2	1	1	1	1	1	1	1	2	1	4	1	60.9309	0.756501	46.3742	0.024008	0.002439	1012.26	78.849	17.3392	28.1681	1.01311	58.9687	1.54776	0.003653	0.03915	0.003653	1010.47	83.616	18.9389	27.8896	0.786407	53.5403	1.08475	33.6718	0.030108	0.003099	1011.01	84.0045	12.6382	27.5595	0.764905	54.4832	0.829069	40.9247	0.034337	0.00227	1013.03	76.5702	16.4187
2	1	1	1	1	1	1	1	2	2	0	1	54.7552	0.574214	46.3742	0.024008	0.001398	1011.47	78.8484	13.2732	28.3118	1.21448	55.4742	1.54776	0.003653	0.03915	0.003653	1009.69	83.6152	16.9809	27.9699	0.941775	53.5403	0.759615	36.4164	0.030417	0.003099	1010.22	84.0033	17.4539	27.7219	0.926257	54.4839	0.807546	42.3765	0.038646	0.002891	1012.23	76.2641	16.2744
1	2	4	2	2	1	1	2	2	2	1	2	66.8503	1.10506	45.3496	0.035935	0.002382	1010.61	78.5638	21.4163	29.1076	0.894644	80.8772	1.39435	98.9797	0.034508	0.002706	1009.67	72.586	9.9368	29.3741	0.973242	69.5192	1.25468	67.0916	0.042121	0.003225	1010.65	76.48	8.47154	28.0023	0.831361	69.5211	0.906832	60.5214	0.036939	0.002256	1011.3	75.7222	14.5567
2	1	4	2	2	1	1	1	2	1	4	2	64.4516	1.10506	44.5516	0.035935	0.002205	1011.93	78.5647	20.7341	28.8577	0.593021	80.442	1.39435	98.8347	0.034508	0.002706	1011.03	72.5865	10.4217	28.9987	0.644644	68.1665	1.29102	67.0916	0.042121	0.00305	1012	76.4806	8.47154	27.6763	0.559068	67.3554	0.901845	59.8167	0.037273	0.002139	1012.64	75.8778	11.4383
2	2	2	1	1	1	1	1	2	2	0	2	69.7577	1.10506	43.4339	0.035935	0.002205	1009.48	78.5629	20.03	29.3163	1.13888	83.1508	1.39435	96.7956	0.034508	0.002706	1008.51	72.5855	14.7	29.6927	1.23983	71.068	1.29102	67.0916	0.042121	0.00305	1009.51	76.4796	8.47154	28.2796	1.05301	66.924	0.901836	58.755	0.037273	0.002139	1010.15	75.586	23.6605
2	2	1	1	1	1	2	2	2	2	0	2	65.8749	1.10506	45.1106	0.035935	0.002302	1011.37	78.5643	20.9465	28.9641	0.721383	80.6394	1.39435	98.9971	0.034508	0.002706	1010.45	72.5863	9.78804	29.1584	0.784486	68.9482	1.27822	67.0916	0.042121	0.003146	1011.43	76.4803	8.47154	27.815	0.674948	68.8259	0.904569	60.3084	0.03709	0.002203	1012.07	75.8116	12.5966
2	1	3	1	1	1	1	2	2	1	4	2	67.2604	1.10506	45.393	0.035935	0.002398	1010.38	78.5636	21.6435	29.1503	0.946232	81.0301	1.39435	98.9116	0.034508	0.002706	1009.44	72.5859	10.4768	29.4383	1.02944	69.7363	1.24939	67.0916	0.042121	0.003242	1010.42	76.4799	8.47154	28.058	0.877933	69.6582	0.907293	60.56	0.036908	0.002267	1011.07	75.6956	15.5969
2	1	4	2	5	1	1	1	2	1	4	2	59.6417	1.10506	43.9504	0.035935	0.002205	1011.09	78.5642	21.2393	29.0308	0.827813	79.2461	1.39435	99.189	0.034508	0.002706	1010.17	72.5863	9.6492	29.2418	0.898727	65.415	1.29102	67.0916	0.042121	0.00305	1011.15	76.4803	8.47154	27.8851	0.767118	63.9869	0.901836	59.541	0.037273	0.002139	1011.79	75.7909	13.8919
2	1	1	1	1	1	1	2	2	1	4	1	68.4707	1.10506	45.8189	0.035935	0.002586	1010.47	78.5637	21.6375	29.1329	0.925281	81.2945	1.39435	98.945	0.034508	0.002706	1009.53	72.586	10.8627	29.4122	1.00662	70.2706	1.18266	67.0916	0.042121	0.003428	1010.52	76.48	8.47154	28.0354	0.859019	70.637	0.912608	60.9404	0.036551	0.002392	1011.16	75.7064	16.3501
2	2	1	1	1	1	1	2	2	1	4	2	60.829	1.10506	43.1977	0.035935	0.002205	1009.63	78.563	31.4477	29.2924	1.11776	80.3143	1.39435	97.9737	0.034508	0.002706	1008.67	72.5856	16.1361	29.6518	1.21632	66.6235	1.29102	67.0916	0.042121	0.00305	1009.66	76.4796	6.81716	28.2434	1.03278	62.4278	0.901836	58.62	0.037273	0.002139	1010.3	75.6071	12.9535
2	2	1	1	1	1	1	2	2	2	0	2	61.1575	1.10506	43.1977	0.035935	0.002205	1009.96	78.5633	27.2587	29.2298	1.04223	80.3379	1.39435	98.0129	0.034508	0.002706	1009.01	72.5858	13.7598	29.5578	1.13402	66.7848	1.29102	67.0916	0.042121	0.00305	1010	76.4798	8.47154	28.1618	0.964593	62.8356	0.901836	58.62	0.037273	0.002139	1010.64	75.6461	10.8984
2	2	1	1	1	1	1	2	2	2	0	2	63.9782	1.10506	44.8106	0.035935	0.002235	1012.08	78.5648	21.356	28.8294	0.55904	80.223	1.39435	99.1257	0.034508	0.002706	1011.18	72.5866	9.93208	28.9559	0.607609	67.6621	1.29079	67.0916	0.042121	0.00308	1012.15	76.4806	8.47154	27.6392	0.528358	67.3598	0.902684	60.1649	0.037217	0.002159	1012.79	75.8956	13.5552
1	1	1	1	1	1	0	0	0	0	4	0	64.0448	1.10506	43.499	0.035935	0.002205	1009.51	78.563	23.3796	29.3146	1.14459	81.0714	1.39435	97.9504	0.034508	0.002706	1008.55	72.5856	12.8103	29.6852	1.24554	68.2395	1.29102	67.0916	0.042121	0.00305	1009.54	76.4796	8.47154	28.2724	1.057	64.8381	0.901836	58.8792	0.037273	0.002139	1010.19	75.5932	19.7757
2	1	4	2	3	1	0	0	0	0	0	0	64.0448	1.10506	43.499	0.035935	0.002205	1009.51	78.563	23.3796	29.3146	1.14459	81.0714	1.39435	97.9504	0.034508	0.002706	1008.55	72.5856	12.8103	29.6852	1.24554	68.2395	1.29102	67.0916	0.042121	0.00305	1009.54	76.4796	8.47154	28.2724	1.057	64.8381	0.901836	58.8792	0.037273	0.002139	1010.19	75.5932	19.7757
2	2	1	1	1	1	2	1	1	0	4	0	60.2229	1.10506	43.1977	0.035935	0.002205	1009.48	78.563	17.9265	29.3248	1.16558	80.1351	1.39435	97.9971	0.034508	0.002706	1008.52	72.5856	6.19375	29.695	1.26784	66.3636	1.29102	67.0916	0.042121	0.00305	1009.51	76.4796	8.47154	28.2801	1.07464	62.0768	0.901836	58.62	0.037273	0.002139	1010.16	75.5938	11.3853
2	1	1	1	1	1	1	0	0	0	4	0	62.8622	1.10506	44.5083	0.035935	0.002205	1011.96	78.5648	21.3742	28.8549	0.59459	79.9961	1.39435	99.0912	0.034508	0.002706	1011.06	72.5866	9.99695	28.9912	0.646025	67.0978	1.29102	67.0916	0.042121	0.00305	1012.03	76.4806	8.47154	27.6693	0.559732	66.4164	0.901838	59.9163	0.037273	0.002139	1012.67	75.8836	13.3127
2	1	1	1	1	1	0	0	0	0	5	0	60.2229	1.10506	43.1977	0.035935	0.002205	1009.48	78.563	17.9265	29.3248	1.16558	80.1351	1.39435	97.9971	0.034508	0.002706	1008.52	72.5856	6.19375	29.695	1.26784	66.3636	1.29102	67.0916	0.042121	0.00305	1009.51	76.4796	8.47154	28.2801	1.07464	62.0768	0.901836	58.62	0.037273	0.002139	1010.16	75.5938	11.3853
2	1	2	1	1	1	1	0	0	0	1	0	61.3416	1.10506	43.1977	0.035935	0.002205	1010.04	78.5633	27.5979	29.2155	1.02491	80.3511	1.39435	98.0417	0.034508	0.002706	1009.09	72.5858	14.446	29.5362	1.11516	66.8752	1.29102	67.0916	0.042121	0.00305	1010.07	76.4798	8.47154	28.143	0.94896	63.0642	0.901836	58.62	0.037273	0.002139	1010.72	75.655	10.9589
2	1	1	1	1	1	1	1	2	0	4	0	64.7878	1.10506	44.2384	0.035935	0.002205	1009.68	78.5631	22.1163	29.283	1.10649	80.757	1.39435	98.5384	0.034508	0.002706	1008.72	72.5856	11.2695	29.6378	1.20403	68.5785	1.29102	67.0916	0.042121	0.00305	1009.71	76.4797	8.47154	28.2312	1.0226	66.8667	0.901836	59.5327	0.037273	0.002139	1010.35	75.6129	16.7071
2	1	2	1	1	1	0	0	0	0	0	0	69.0294	1.10506	45.6182	0.035935	0.002527	1010.21	78.5635	21.5956	29.1819	0.98386	81.6469	1.39435	98.6478	0.034508	0.002706	1009.27	72.5859	11.7534	29.4861	1.07047	70.5549	1.20446	67.0916	0.042121	0.00337	1010.25	76.4799	8.47154	28.0995	0.911974	70.3931	0.910938	60.7574	0.036663	0.002353	1010.9	75.6755	17.8265
2	1	4	2	3	1	1	2	2	2	0	2	67.2092	1.10506	43.9949	0.035935	0.002205	1009.55	78.563	22.3728	29.3074	1.13586	81.9103	1.39435	97.7441	0.034508	0.002706	1008.59	72.5856	13.5707	29.6744	1.23604	69.8278	1.29102	67.0916	0.042121	0.00305	1009.58	76.4796	8.47154	28.263	1.04913	66.9285	0.901836	59.3037	0.037273	0.002139	1010.22	75.5977	20.589
3	1	1	1	1	1	1	1	2	1	4	1	67.4036	1.10506	45.3268	0.035935	0.002373	1010.22	78.5635	21.7731	29.1811	0.983403	81.1406	1.39435	98.8134	0.034508	0.002706	1009.27	72.5859	10.9465	29.4846	1.06994	69.8219	1.25732	67.0916	0.042121	0.003217	1010.26	76.4799	8.47154	28.0982	0.911489	69.5334	0.906597	60.5012	0.036954	0.002251	1010.9	75.6764	16.329
2	1	1	1	1	1	1	1	2	1	4	2	60.7809	1.10506	43.1977	0.035935	0.002205	1009.51	78.563	22.3479	29.3146	1.14459	80.3109	1.39435	97.9734	0.034508	0.002706	1008.55	72.5856	4.30917	29.6852	1.24554	66.5999	1.29102	67.0916	0.042121	0.00305	1009.54	76.4796	8.47154	28.2724	1.057	62.3681	0.901836	58.62	0.037273	0.002139	1010.19	75.5932	10.3083
2	1	1	1	1	1	1	2	2	2	0	2	66.7646	1.10506	43.5378	0.035935	0.002205	1009.51	78.563	22.8803	29.3146	1.14459	82.0425	1.39435	97.4411	0.034508	0.002706	1008.55	72.5856	14.0911	29.6852	1.24554	69.6294	1.29102	67.0916	0.042121	0.00305	1009.54	76.4796	8.47154	28.2724	1.057	65.8815	0.901836	58.8925	0.037273	0.002139	1010.19	75.5932	21.4236
2	1	2	1	1	1	1	1	2	1	4	1	57.9214	1.10506	43.3162	0.035935	0.002205	1010.47	78.5639	19.076	29.1641	1.01462	79.0583	1.39435	98.8099	0.034508	0.002706	1009.53	72.5861	9.41488	29.4254	1.10054	64.8076	1.29102	67.0916	0.042121	0.00305	1010.51	76.4801	8.47154	28.0423	0.931864	62.0107	0.901836	58.866	0.037273	0.002139	1011.15	75.7287	12.8572
2	1	1	1	1	1	2	1	2	1	4	1	66.0601	1.10506	44.0154	0.035935	0.002205	1009.54	78.563	22.7435	29.3093	1.13823	81.4664	1.39435	98.0073	0.034508	0.002706	1008.58	72.5856	13.0296	29.6773	1.23861	69.2467	1.29102	67.0916	0.042121	0.00305	1009.57	76.4796	8.47154	28.2655	1.05126	66.5874	0.901836	59.3324	0.037273	0.002139	1010.21	75.5965	19.6391
2	2	1	1	1	1	1	1	2	1	4	2	64.7018	1.10506	43.5497	0.035935	0.002205	1009.51	78.563	23.4087	29.3146	1.14459	81.2854	1.39435	97.8591	0.034508	0.002706	1008.55	72.5856	13.1309	29.6852	1.24554	68.5739	1.29102	67.0916	0.042121	0.00305	1009.54	76.4796	8.47154	28.2724	1.057	65.1519	0.901836	58.9219	0.037273	0.002139	1010.19	75.5932	20.0895
2	1	1	1	2	1	1	2	2	1	4	2	61.3416	1.10506	43.1977	0.035935	0.002205	1010.04	78.5633	27.5979	29.2155	1.02491	80.3511	1.39435	98.0417	0.034508	0.002706	1009.09	72.5858	14.446	29.5362	1.11516	66.8752	1.29102	67.0916	0.042121	0.00305	1010.07	76.4798	8.47154	28.143	0.94896	63.0642	0.901836	58.62	0.037273	0.002139	1010.72	75.655	10.9589
2	1	1	1	1	1	1	2	2	2	0	1	58.3443	1.10506	43.7074	0.035935	0.002205	1010.8	78.5641	20.9286	29.0937	0.917202	78.9462	1.39435	99.1977	0.034508	0.002706	1009.87	72.5862	9.50905	29.3277	0.995228	64.7908	1.29102	67.0916	0.042121	0.00305	1010.85	76.4802	8.47154	27.9585	0.845791	62.994	0.901836	59.3352	0.037273	0.002139	1011.49	75.7626	13.9062
2	1	4	2	2	2	1	2	2	2	0	1	67.2858	1.10506	45.6811	0.035935	0.002518	1011.15	78.5642	21.3063	29.0046	0.770339	80.883	1.39435	99.1396	0.034508	0.002706	1010.23	72.5862	9.81616	29.2194	0.83782	69.6072	1.20771	67.0916	0.042121	0.003361	1011.21	76.4803	8.47154	27.8679	0.719143	70.1555	0.910685	60.8184	0.03668	0.002347	1011.85	75.7863	14.159
3	1	1	1	1	1	1	1	2	1	4	2	80.8986	1.39435	98.7627	0.034508	0.002706	1009.11	72.5858	10.6956	29.5288	1.10865	69.2622	1.28983	67.0916	0.042121	0.00309	1010.1	76.4798	8.47154	28.1366	0.94357	68.4945	0.90297	60.1094	0.037197	0.002166	1010.74	75.6581	15.8223	28.3632	1.04682	55.7989	0.809188	50.3598	0.025458	0.002361	1011.06	78.647	15.4812
2	1	1	1	1	1	2	1	2	1	5	2	81.7037	1.39435	97.7945	0.034508	0.002706	1008.56	72.5856	13.4622	29.6825	1.24314	69.4353	1.29102	67.0916	0.042121	0.00305	1009.55	76.4796	8.47154	28.27	1.05501	66.3896	0.901836	59.189	0.037273	0.002139	1010.2	75.5944	20.3668	28.475	1.18479	55.6583	0.842733	50.8755	0.025458	0.002265	1010.52	78.6466	12.4789
2	1	2	1	1	1	1	2	2	2	0	2	83.4825	1.39435	96.5026	0.034508	0.002706	1008.46	72.5855	14.8879	29.7061	1.24313	71.3338	1.29102	67.0916	0.042121	0.00305	1009.46	76.4795	8.47154	28.2917	1.05626	66.7326	0.901836	58.5211	0.037273	0.002139	1010.1	75.5776	24.4375	28.4892	1.18496	56.7847	1.00162	50.425	0.025458	0.002536	1010.42	78.6465	10.8306
2	1	1	1	1	1	1	1	2	1	4	2	80.6048	1.39435	98.7297	0.034508	0.002706	1009.74	72.586	9.62016	29.3563	0.957647	68.6577	1.29102	67.0916	0.042121	0.003051	1010.72	76.4801	8.47154	27.9868	0.818439	67.6441	0.901851	59.8213	0.037272	0.002139	1011.36	75.7296	12.1026	28.2377	0.891899	55.3715	0.762067	50.5596	0.025458	0.00222	1011.66	78.6474	18.4932
2	1	1	1	1	1	1	1	2	1	4	1	80.3109	1.39435	97.9734	0.034508	0.002706	1008.55	72.5856	5.44074	29.6852	1.24554	66.5999	1.29102	67.0916	0.042121	0.00305	1009.54	76.4796	8.47154	28.2724	1.057	62.3681	0.901836	58.62	0.037273	0.002139	1010.19	75.5932	8.73481	28.477	1.18725	53.6417	0.623589	51.2094	0.025458	0.001607	1010.51	78.6466	14.8569
2	2	1	1	1	1	1	1	2	2	0	1	80.3587	1.39435	98.059	0.034508	0.002706	1009.21	72.5858	13.5895	29.5021	1.0853	66.927	1.29102	67.0916	0.042121	0.00305	1010.2	76.4799	8.47154	28.1134	0.92422	63.1953	0.901836	58.6218	0.037273	0.002139	1010.84	75.6691	10.4617	28.3438	1.02286	53.9146	0.645855	51.2094	0.025458	0.001704	1011.15	78.647	20.9082
2	2	4	2	5	1	1	2	2	2	0	2	80.3109	1.39435	97.9734	0.034508	0.002706	1008.55	72.5856	3.93165	29.6852	1.24554	66.5999	1.29102	67.0916	0.042121	0.00305	1009.54	76.4796	8.47154	28.2724	1.057	62.3681	0.901836	58.62	0.037273	0.002139	1010.19	75.5932	9.85435	28.477	1.18725	53.6417	0.623589	51.2094	0.025458	0.001607	1010.51	78.6466	17.3832
2	1	1	1	1	2	2	1	2	1	5	2	82.1946	1.39435	97.355	0.034508	0.002706	1008.55	72.5856	14.2279	29.6852	1.24554	69.841	1.29102	67.0916	0.042121	0.00305	1009.54	76.4796	8.47154	28.2724	1.057	66.0339	0.901836	58.8805	0.037273	0.002139	1010.19	75.5932	21.7554	28.477	1.18725	55.8443	0.881667	50.8838	0.025458	0.002303	1010.51	78.6466	11.6484
2	1	2	1	1	1	1	1	2	1	4	2	80.481	1.39435	98.3664	0.034508	0.002706	1008.96	72.5857	9.73637	29.5721	1.1465	67.7633	1.29102	67.0916	0.042121	0.00305	1009.95	76.4798	8.47154	28.1741	0.97493	65.3099	0.901836	59.0503	0.037273	0.002139	1010.59	75.6401	12.0082	28.3947	1.08564	54.6123	0.702776	51.0536	0.025458	0.001953	1010.9	78.6469	17.942
2	1	4	2	4	2	1	2	2	1	4	2	81.906	1.39435	97.7753	0.034508	0.002706	1008.6	72.5856	13.514	29.6707	1.23288	69.869	1.29102	67.0916	0.042121	0.00305	1009.59	76.4796	8.47154	28.2598	1.04651	67.0743	0.901836	59.358	0.037273	0.002139	1010.24	75.5992	20.496	28.4665	1.17426	55.9779	0.874988	50.7123	0.025458	0.002367	1010.56	78.6467	12.4061
1	1	1	1	1	1	1	2	2	2	0	2	81.5789	1.39435	97.8071	0.034508	0.002706	1008.55	72.5856	13.3998	29.6851	1.24545	69.1661	1.29102	67.0916	0.042121	0.00305	1009.54	76.4796	8.47154	28.2723	1.05693	65.9839	0.901836	59.0949	0.037273	0.002139	1010.19	75.5933	20.2864	28.4769	1.18716	55.4642	0.82213	50.9601	0.025458	0.002201	1010.51	78.6466	12.5551
3	1	1	1	1	1	1	2	2	2	4	1	68.4171	1.29102	67.0916	0.042121	0.00305	1011.51	76.4804	8.47154	27.7948	0.658044	67.4745	0.90184	59.8038	0.037273	0.002139	1012.15	75.8212	11.011	28.0768	0.693322	55.249	0.736112	50.5716	0.025458	0.00215	1012.44	78.6479	19.5824	27.6639	0.683802	59.4879	0.685503	46.3742	0.024008	0.002173	1013.44	78.8499	17.6919
2	1	4	2	2	1	1	2	2	1	4	1	70.2588	1.20937	67.0916	0.042121	0.003356	1010.36	76.4799	8.47154	28.0744	0.891578	70.3101	0.910556	60.7905	0.036689	0.002344	1011	75.6878	16.8362	28.3111	0.98245	56.5837	0.876571	49.8612	0.025458	0.002591	1011.31	78.6471	14.9284	27.8576	0.945876	62.4083	0.81513	46.3742	0.024008	0.002645	1012.3	78.849	17.6806
2	1	1	1	1	1	2	1	2	1	4	2	66.9499	1.29102	67.0916	0.042121	0.00305	1011.92	76.4806	8.47154	27.6962	0.583386	66.2418	0.901836	59.9165	0.037273	0.002139	1012.56	75.8712	13.4877	27.9961	0.601514	54.4228	0.590944	50.8787	0.025458	0.001759	1012.84	78.6482	16.0054	27.5984	0.601583	57.9697	0.549017	46.3742	0.024008	0.001808	1013.85	78.8502	16.9011
2	1	4	2	2	1	1	2	2	2	0	1	67.1278	1.29102	67.0916	0.042121	0.00305	1012.06	76.4806	8.47154	27.662	0.553464	66.4406	0.901837	59.9072	0.037273	0.002139	1012.7	75.887	13.2443	27.9671	0.564358	54.5346	0.606904	50.7975	0.025458	0.001805	1012.97	78.6483	16.2258	27.5742	0.567726	58.1929	0.563932	46.3742	0.024008	0.001853	1013.98	78.8503	16.9902
2	1	2	1	1	1	1	1	2	1	4	2	66.5999	1.29102	67.0916	0.042121	0.00305	1009.54	76.4796	7.13156	28.2724	1.057	62.3681	0.901836	58.62	0.037273	0.002139	1010.19	75.5932	9.11109	28.477	1.18725	53.6417	0.623589	51.2094	0.025458	0.001607	1010.51	78.6466	15.153	27.9948	1.13152	55.1028	0.589056	46.3742	0.024008	0.001434	1011.5	78.8484	17.0001
2	1	4	2	2	1	1	1	2	1	4	2	70.3137	0.910967	60.8369	0.036661	0.002354	1011.38	75.7318	15.1601	28.2338	0.887103	56.3904	0.844132	49.8402	0.025458	0.002535	1011.68	78.6474	16.1358	27.7937	0.859451	62.197	0.783391	46.3742	0.024008	0.002624	1012.68	78.8493	17.4212	28.0917	0.913894	59.8214	1.54776	0.003596	0.03915	0.003596	1010.89	83.6164	18.798
2	2	2	1	1	1	1	1	2	1	4	2	55.6124	0.756081	50.2583	0.025458	0.002257	1012.55	78.648	18.3768	27.6435	0.656183	60.4836	0.702217	46.3742	0.024008	0.002324	1013.56	78.85	17.4093	27.9321	0.706378	59.0415	1.54776	0.003653	0.03915	0.003653	1011.77	83.6173	19.1409	27.7597	0.547513	53.5403	1.01537	34.1618	0.030126	0.003099	1012.32	84.0064	13.6006
2	1	1	1	1	1	1	2	2	2	0	2	53.5403	1.10162	33.4801	0.029266	0.003099	1011.9	84.0058	13.0121	27.3782	0.595971	54.483	0.887751	40.9295	0.033726	0.002009	1013.92	76.9248	16.5554	26.9671	0.610207	73.4598	0.755173	61.0748	0.032643	0.003867	1012.28	68.4427	11.9844	29.0723	0.854415	91.7313	1.44882	105.982	0.032863	0.004242	1012.42	74.8251	10.7503
2	1	4	2	3	1	1	1	2	2	1	2	53.5403	1.07329	33.7183	0.030006	0.003099	1011.45	84.0051	13.064	27.4706	0.682091	54.4831	0.836148	41.1011	0.034338	0.002231	1013.47	76.744	16.4591	27.0518	0.694565	73.4772	0.720745	60.8556	0.03441	0.004171	1011.82	68.2351	11.9844	29.1251	0.969425	91.323	1.50598	105.542	0.034633	0.004399	1012.06	74.4345	10.7503
2	1	1	1	1	2	1	1	2	1	4	2	64.7097	1.5643	45.7968	0.040609	0.003782	1011.78	85.5036	19.8432	28.4992	0.552503	72.5008	1.23808	71.7289	0.028576	0.005712	1010.74	77.6285	21.1333	29.3982	0.65202	73.7448	1.36725	85.5191	0.029034	0.004448	1011.94	76.9424	15.1385	28.8948	0.624694	57.4805	1.20389	51.6533	0.027364	0.004498	1012.69	80.826	13.582
[truncated: 32 more columns]
